# Supplementary material for: Effects of sugarcane aphid herbivory on transcriptional responses of resistant and susceptible sorghum
Source: BMC Genomics. 2018 Oct 26;19:774. doi: 10.1186/s12864-018-5095-x (PMC6204049; doi:10.1186/s12864-018-5095-x)
Supplement: Supplementary file 2 — Differentially expressed genes (DEGs) in 2-wk resistant sorghum genotype in response to aphid herbivory. DEGs were defined as having a fold change ≥1.9 or ≤ − 1.9 with a false discovery rate (FDR) adjusted p-value < 0.05. (XLSX 431 kb) [file 12864_2018_5095_MOESM2_ESM.xlsx]

## Sheet: Sheet 1
Feature ID	Descriptiona	Fold changeb	FDR p-value	Control-total-counts-mean	Aphid-total-counts-mean	Categoryc
Sobic.001G383800	similar to Calmodulin-like protein	4.42295	1.179e-07	14.6667	55.6667	Signaling-related genes: calcium-sensors
Sobic.001G393500	PTHR10891//PTHR10891:SF629 - EF-HAND CALCIUM-BINDING DOMAIN CONTAINING PROTEIN (1 of 1)	34.9361	9.537e-141	84	2511.67	Signaling-related genes: calcium-sensors
Sobic.006G131600	similar to H0522A01.1 protein	3.3265	5.103e-11	65.6667	187.667	Signaling-related genes: calcium-sensors
Sobic.007G169200	similar to Putative uncharacterized protein	2.31931	9.035e-11	224.667	445	Signaling-related genes: calcium-sensors
Sobic.009G083600	similar to Os05g0223000 protein	1.95628	0.0336118	22.3333	37.6667	Signaling-related genes: calcium-sensors
Sobic.009G120800	similar to Putative uncharacterized protein	6.74176	1.971e-09	146	833.667	Signaling-related genes: calcium-sensors
Sobic.010G183600	PTHR13301//PTHR13301:SF68 - X-BOX TRANSCRIPTION FACTOR-RELATED (1 of 2)	21.365	2.14e-47	21.6667	395.333	Signaling-related genes: calcium-sensors
Sobic.001G094800	similar to IAA1 protein	-2.10176	2.423e-09	701.667	285.333	Signaling-related genes: hormone signal transduction pathways
Sobic.001G143000	similar to Expressed protein	10.6447	6.369e-60	187	1721.33	Signaling-related genes: hormone signal transduction pathways (NPR1)
Sobic.001G196900	similar to Os10g0510500 protein	2.31795	4.298e-07	143.667	284.667	Signaling-related genes: hormone signal transduction pathways
Sobic.001G259600	Predicted protein	8.10655	0.0007068	9.33333	66	Signaling-related genes: hormone signal transduction pathways (JAZ family)
Sobic.001G267100	similar to Auxin transporter-like protein 3	87.9083	3.175e-12	0.333333	34.6667	Signaling-related genes: hormone signal transduction pathways
Sobic.001G343900	similar to Putative uncharacterized protein	2.58676	1.611e-06	1895.33	4238.67	Signaling-related genes: hormone signal transduction pathways (JAZ family)
Sobic.001G482800	weakly similar to Putative uncharacterized protein	19.9381	1.289e-07	4.33333	77	Signaling-related genes: hormone signal transduction pathways (JAZ family)
Sobic.002G055900	similar to Auxin-responsive protein IAA24	4.77261	0	495.333	2005.33	Signaling-related genes: hormone signal transduction pathways
Sobic.002G196200	similar to Putative uncharacterized protein	3.65575	0	2142.67	6715	Signaling-related genes: hormone signal transduction pathways (JAZ family)
Sobic.002G214800	similar to Putative uncharacterized protein	5.43477	5.434e-11	299.333	1403.33	Signaling-related genes: hormone signal transduction pathways (JAZ family)
Sobic.002G361500	similar to Probable indole-3-acetic acid-amido synthetase GH3.8	6.69335	6.803e-05	2.66667	16	Signaling-related genes: hormone signal transduction pathways
Sobic.002G374100	similar to Putative uncharacterized protein	4.10876	1.724e-11	1152.33	4079.67	Signaling-related genes: hormone signal transduction pathways (JAZ family)
Sobic.003G292600	similar to Putative uncharacterized protein P0483D07.18	-2.83155	1.024e-19	1308.33	393.333	Signaling-related genes: hormone signal transduction pathways
Sobic.004G302200	similar to Auxin-responsive protein-like	6.35763	1.484e-07	38.3333	209.667	Signaling-related genes: hormone signal transduction pathways
Sobic.004G311500	similar to Putative uncharacterized protein OJ1767_D02.23	5.77627	1.864e-41	191.667	940.667	Signaling-related genes: hormone signal transduction pathways
Sobic.004G330900	similar to Putative response regulator 9	-1.93216	0.000126	204.333	90.3333	Signaling-related genes: hormone signal transduction pathways
Sobic.004G345600	similar to Auxin-responsive protein IAA10	-2.15228	3.181e-13	1173.67	466.333	Signaling-related genes: hormone signal transduction pathways
Sobic.006G090300	similar to TypeA response regulator 1	2.18259	1.909e-07	352.333	654.333	Signaling-related genes: hormone signal transduction pathways
Sobic.006G216400	similar to H0818E11.4 protein	2.32246	0.004812	18.6667	37	Signaling-related genes: hormone signal transduction pathways
Sobic.007G009300	weakly similar to Auxin-responsive protein IAA25	-2.25148	0.001665	58.3333	22	Signaling-related genes: hormone signal transduction pathways
Sobic.007G132700	weakly similar to Putative uncharacterized protein	2.07126	6.592e-05	584.667	1043	Signaling-related genes: hormone signal transduction pathways (JAZ family)
Sobic.007G156900	Predicted protein	29.4406	1.059e-06	0.333333	11.6667	Signaling-related genes: hormone signal transduction pathways
Sobic.008G157000	similar to Auxin-responsive protein IAA31	-2.03663	0.0067	257.333	107.333	Signaling-related genes: hormone signal transduction pathways
Sobic.009G069700	similar to Auxin-responsive protein IAA16	7.47975	5.81e-07	6.33333	41.6667	Signaling-related genes: hormone signal transduction pathways
Sobic.009G202900	similar to Putative uncharacterized protein P0483D07.18	-2.04883	2.884e-06	507	209.667	Signaling-related genes: hormone signal transduction pathways
Sobic.010G146400	similar to Auxin-responsive protein IAA21	-2.63068	8.328e-11	281.667	91.3333	Signaling-related genes: hormone signal transduction pathways
Sobic.010G246500	similar to Putative uncharacterized protein	5.93561	9.66e-10	10.6667	54.3333	Signaling-related genes: hormone signal transduction pathways
Sobic.001G350700	similar to Serine/threonine-protein kinase SAPK1	3.59748	1.958e-14	332.333	1023.67	Signaling-related genes: hormone signal transduction pathways, MAPKs
Sobic.003G198200	similar to Protein phosphatase 2C	3.142	1.38e-12	196	530	Signaling-related genes: hormone signal transduction pathways, MAPKs
Sobic.006G279100	similar to Serine/threonine-protein kinase SAPK5	2.91666	0	1488.33	3719.67	Signaling-related genes: hormone signal transduction pathways, MAPKs
Sobic.007G210700	similar to Putative uncharacterized protein	2.16857	5.141e-05	232	435	Signaling-related genes: hormone signal transduction pathways, MAPKs
Sobic.009G050400	similar to Os05g0155200 protein	2.31077	6.263e-12	310.667	611	Signaling-related genes: hormone signal transduction pathways, MAPKs
Sobic.001G424400	similar to Putative uncharacterized protein	2.77104	4.291e-05	38.6667	92.3333	Signaling-related genes: MAPKs
Sobic.002G306900	similar to Nucleoside diphosphate kinase 1	2.29391	0	12947	25337	Signaling-related genes: MAPKs
Sobic.006G128200	similar to OJ991113_30.20 protein	3.14212	0.000315	12.6667	34.3333	Signaling-related genes: MAPKs
Sobic.006G217900	similar to H0313F03.16 protein	3.93129	2.918e-07	78.3333	259	Signaling-related genes: MAPKs
Sobic.008G147000	similar to Serine/threonine-protein kinase SAPK9	-10.5038	1.477e-101	967.667	78.6667	Signaling-related genes: MAPKs
Sobic.009G080200	similar to Chromosome chr2 scaffold_132, whole genome shotgun sequence	-2.63678	9.374e-19	918.333	297.667	Signaling-related genes: MAPKs
Sobic.010G241300	similar to Putative uncharacterized protein	-3.99374	3.09e-33	1231	264	Signaling-related genes: MAPKs
Sobic.001G035600	similar to Chalcone--flavonone isomerase	2.92562	0	1138.67	2844	Secondary metabolites: favonoid biosynthesis
Sobic.005G136200	similar to Chalcone synthase WHP1	2.27292	8.337e-09	414.333	803.667	Secondary metabolites: favonoid biosynthesis
Sobic.005G137300	similar to Chalcone synthase WHP1	4.57165	3.736e-08	74	289.333	Secondary metabolites: favonoid biosynthesis
Sobic.007G058900	similar to Chalcone synthase 8	2.74289	0.0003557	44.6667	105	Secondary metabolites: favonoid biosynthesis
Sobic.001G196300	similar to Cytochrome P450 84A1, putative, expressed	2.16229	0.0001865	53	98.3333	Secondary metabolites: phenylpropanoid pathway
Sobic.001G528100	similar to Peroxidase family protein, expressed	2.19676	0.00223	49.3333	93.3333	Secondary metabolites: phenylpropanoid pathway
Sobic.002G010700	similar to Putative peroxidase	-7.97131	4.197e-18	97.3333	10.3333	Secondary metabolites: phenylpropanoid pathway
Sobic.002G205300	similar to Putative uncharacterized protein	-6.41039	2.759e-31	512.667	68.6667	Secondary metabolites: phenylpropanoid pathway
Sobic.002G234200	similar to Peroxidase 7	2.82341	2.074e-07	233.667	565.667	Secondary metabolites: phenylpropanoid pathway
Sobic.002G242300	similar to Putative uncharacterized protein	-2.35618	0.00046	109.333	39.3333	Secondary metabolites: phenylpropanoid pathway
Sobic.002G247600	similar to Os09g0491100 protein	-4.99624	3.821e-07	53.3333	9	Secondary metabolites: phenylpropanoid pathway
Sobic.002G416600	1.11.1.7 - Peroxidase / Lactoperoxidase (1 of 147)	-4.0993	0.008342	16.6667	3.33333	Secondary metabolites: phenylpropanoid pathway
Sobic.003G050300	similar to Putative peroxidase	6.06388	1.271e-10	78.3333	410.333	Secondary metabolites: phenylpropanoid pathway
Sobic.003G068300	similar to Putative uncharacterized protein	12.787	6.313e-32	119	1308	Secondary metabolites: phenylpropanoid pathway
Sobic.003G068600	similar to Putative uncharacterized protein	-4.21419	3.803e-27	1375	278	Secondary metabolites: phenylpropanoid pathway
Sobic.003G127100	1.11.1.7 - Peroxidase / Lactoperoxidase (1 of 147)	4.3106	3.865e-11	119.333	445.333	Secondary metabolites: phenylpropanoid pathway
Sobic.003G311600	similar to Putative uncharacterized protein	-1.99755	2.321e-05	255.333	108.667	Secondary metabolites: phenylpropanoid pathway
Sobic.003G327800	similar to Cytochrome P450	7.09763	0	905	5417.67	Secondary metabolites: phenylpropanoid pathway
Sobic.003G337400	similar to Cinnamate-4-hydroxylase	9.0418	1.958e-13	26	202.667	Secondary metabolites: phenylpropanoid pathway
Sobic.003G436800	similar to Class III peroxidase 20 precursor	-3.11737	1.422e-05	67	18.3333	Secondary metabolites: phenylpropanoid pathway
Sobic.004G049800	similar to Class III peroxidase 24 precursor	6.31177	1.844e-08	11.3333	61.6667	Secondary metabolites: phenylpropanoid pathway
Sobic.004G062500	similar to 4-coumarate coenzyme A ligase	2.46839	0	847	1789.67	Secondary metabolites: phenylpropanoid pathway
Sobic.004G065600	similar to Putative cinnamoyl-CoA reductase	2.15873	0.0109255	87.3333	163.333	Secondary metabolites: phenylpropanoid pathway
Sobic.004G220400	similar to Phenylalanine ammonia-lyase	4.56634	0	1084	4219	Secondary metabolites: phenylpropanoid pathway
Sobic.004G220700	similar to Phenylalanine ammonia-lyase	20.289	2.274e-35	227.667	3922	Secondary metabolites: phenylpropanoid pathway
Sobic.004G272700	similar to 4-coumarate--CoA ligase 2	20.0302	1.053e-74	69.3333	1173.33	Secondary metabolites: phenylpropanoid pathway
Sobic.004G328700	similar to Putative hydroxycinnamoyl CoA quinate transferase	4.26302	2.624e-05	9.66667	35.6667	Secondary metabolites: phenylpropanoid pathway
Sobic.005G011500	similar to Class III peroxidase 136 precursor	-1.9418	0.0332992	34.3333	15	Secondary metabolites: phenylpropanoid pathway
Sobic.006G014700	similar to H0209A05.10 protein	4.17904	2.507e-06	97	351.333	Secondary metabolites: phenylpropanoid pathway
Sobic.006G136800	similar to OSJNBa0029H02.19 protein	2.12397	1.285e-07	413.333	747.333	Secondary metabolites: phenylpropanoid pathway
Sobic.006G145700	similar to OSJNBa0004N05.21 protein	8.3074	1.629e-74	192.667	1365.33	Secondary metabolites: phenylpropanoid pathway
Sobic.006G277600	similar to CAA303716.1 protein	-4.81838	0.0003346	27	4.66667	Secondary metabolites: phenylpropanoid pathway
Sobic.007G058800	similar to Os12g0240900 protein	1.98123	0.005096	379	649.333	Secondary metabolites: phenylpropanoid pathway
Sobic.007G076000	PTHR11695:SF497 - CINNAMYL ALCOHOL DEHYDROGENASE 6-RELATED (1 of 2)	3.41276	2.214e-05	52.3333	155.333	Secondary metabolites: phenylpropanoid pathway
Sobic.007G142100	similar to Putative uncharacterized protein	9.75835	2.608e-20	12	100.667	Secondary metabolites: phenylpropanoid pathway
Sobic.007G142200	similar to Putative uncharacterized protein	7.01719	0	702	4203	Secondary metabolites: phenylpropanoid pathway
Sobic.008G114700	similar to Os12g0530100 protein	1.99818	0.0359458	33.3333	57	Secondary metabolites: phenylpropanoid pathway
Sobic.009G055100	similar to Peroxidase	-3.50926	5.04e-08	297	72.6667	Secondary metabolites: phenylpropanoid pathway
Sobic.009G113700	similar to Putative uncharacterized protein	-4.23038	1.837e-07	68.3333	13.6667	Secondary metabolites: phenylpropanoid pathway
Sobic.009G113800	similar to Putative beta-glucosidase	2.2631	0	2392	4624.67	Secondary metabolites: phenylpropanoid pathway
Sobic.009G186600	similar to Putative uncharacterized protein	2.70231	0.004511	9.33333	21.6667	Secondary metabolites: phenylpropanoid pathway
Sobic.010G161900	similar to Putative uncharacterized protein	-4.03448	0.0403808	8.33333	1.66667	Secondary metabolites: phenylpropanoid pathway
Sobic.010G162000	similar to Putative uncharacterized protein	-2.71282	1.061e-09	643.667	201.667	Secondary metabolites: phenylpropanoid pathway
Sobic.010G245500	similar to Putative peroxidase ATP8a	2.53091	1.275e-05	51.6667	111	Secondary metabolites: phenylpropanoid pathway
Sobic.001G012000	similar to Cytochrome P450 71E1	10.5283	4.072e-07	12.3333	115.667	oxidative stress response genes: cytochrome P450
Sobic.001G012200	similar to Cytochrome P450 71E1	17.5829	0	804	12087.3	oxidative stress response genes: cytochrome P450
Sobic.001G012300	similar to Cytochrome P450 79A1	5.76858	0	5343	26319.3	oxidative stress response genes: cytochrome P450
Sobic.001G077400	similar to Cytochrome P450 74A1, chloroplast precursor	7.23912	1.564e-08	38	238.667	oxidative stress response genes: cytochrome P450
Sobic.001G172400	similar to Cytochrome P450 85A1	8.3627	1.369e-26	62.3333	448	oxidative stress response genes: cytochrome P450
Sobic.001G195100	similar to Putative cytochrome P450	3.02886	1.699e-05	413.667	1083	oxidative stress response genes: cytochrome P450
Sobic.001G235500	similar to Cytochrome P450 family protein, expressed	2.08318	6.287e-05	107.333	192	oxidative stress response genes: cytochrome P450
Sobic.001G445900	similar to Cytochrome P450	4.43227	1.531e-13	331.333	1243.33	oxidative stress response genes: cytochrome P450
Sobic.001G510400	similar to Cytochrome P450 family protein, expressed	3.35235	7.811e-08	194.333	557.667	oxidative stress response genes: cytochrome P450
Sobic.002G108400	similar to Putative Cytochrome P450	2.88288	6.543e-09	93.3333	231.667	oxidative stress response genes: cytochrome P450
Sobic.002G126600	similar to Cytochrome P450	15.3806	1.384e-164	610	7982	oxidative stress response genes: cytochrome P450
Sobic.002G295100	similar to Cytochrome P450 reductase	5.28703	0	711.667	3200.67	oxidative stress response genes: cytochrome P450
Sobic.002G388800	similar to Cytochrome P450 CYP709C1	19.5721	5.55e-06	14.3333	249.667	oxidative stress response genes: cytochrome P450
Sobic.002G388900	similar to Cytochrome P450 CYP709C1	69.7617	4.217e-59	13	788	oxidative stress response genes: cytochrome P450
Sobic.002G389000	similar to Putative cytochrome P450	44.4327	7.61e-11	7.33333	289	oxidative stress response genes: cytochrome P450
Sobic.003G228300	similar to Cytochrome P450-like	22.8964	3.113e-174	595.333	11581	oxidative stress response genes: cytochrome P450
Sobic.003G228400	similar to Cytochrome P450-like	6.67706	1.389e-12	24	136.667	oxidative stress response genes: cytochrome P450
Sobic.005G037000	similar to Cytochrome P450 family protein, expressed	6.91412	0.002659	9.33333	56.6667	oxidative stress response genes: cytochrome P450
Sobic.005G109000	similar to Cytochrome P450 family protein, expressed	8.6064	1.285e-07	48.3333	363.667	oxidative stress response genes: cytochrome P450
Sobic.005G158000	similar to Cytochrome P450 71E1	13.9206	0.0001591	0.666667	9.33333	oxidative stress response genes: cytochrome P450
Sobic.005G162000	similar to Cytochrome P450 CYP51H11	2.61686	0.001351	46.6667	104.667	oxidative stress response genes: cytochrome P450
Sobic.005G162300	similar to Cytochrome P450 CYP51H11	3.92689	0.0001391	12.6667	43	oxidative stress response genes: cytochrome P450
Sobic.008G036000	similar to Cytochrome P450 family protein, expressed	12.4103	0.0001315	22.6667	246	oxidative stress response genes: cytochrome P450
Sobic.009G064400	similar to Cytochrome P450 family protein, expressed	37.2493	3.195e-97	18.3333	586.667	oxidative stress response genes: cytochrome P450
Sobic.010G007700	similar to Cytochrome P450 88A1	2.19622	1.165e-05	173.333	322.333	oxidative stress response genes: cytochrome P450
Sobic.010G070000	similar to Cytochrome P450	5.82907	0.004705	2	10.6667	oxidative stress response genes: cytochrome P450
Sobic.001G065800	similar to Glutathione transferase	2.22129	0	2955.67	5612.33	oxidative stress response genes: glutathione metabolism
Sobic.001G066000	similar to Glutathione-S-transferase	5.22245	0.0009757	3.33333	15.3333	oxidative stress response genes: glutathione metabolism
Sobic.001G249600	similar to Probable glutathione S-transferase BZ2	10.3667	0.005564	0.666667	7	oxidative stress response genes: glutathione metabolism
Sobic.001G317000	similar to Glutathione S-transferase GST 25	4.52078	1.273e-29	126	486.333	oxidative stress response genes: glutathione metabolism
Sobic.001G317300	similar to Glutathione S-transferase GST 38	-3.86127	2.301e-12	167.333	37	oxidative stress response genes: glutathione metabolism
Sobic.001G317600	similar to Glutathione S-transferase GST 37	4.37205	0.007781	3.66667	14	oxidative stress response genes: glutathione metabolism
Sobic.001G319500	similar to Glutathione S-transferase GST 31	19.5542	3.838e-40	30.6667	513.667	oxidative stress response genes: glutathione metabolism
Sobic.001G322700	similar to 5-oxoprolinase	-2.08642	8.394e-07	534.667	218.333	oxidative stress response genes: glutathione metabolism
Sobic.001G514100	similar to Putative uncharacterized protein	-1.91857	9.802e-11	2928.67	1304.67	oxidative stress response genes: glutathione metabolism
Sobic.002G284000	similar to Putative uncharacterized protein	6.45536	0.007484	1.33333	8	oxidative stress response genes: glutathione metabolism
Sobic.002G302100	similar to Putative uncharacterized protein	4.64513	9.5e-07	20	79.6667	oxidative stress response genes: glutathione metabolism
Sobic.002G431100	similar to Ascorbate peroxidase	4.63269	0	9147.67	36383.3	oxidative stress response genes: glutathione metabolism
Sobic.003G305700	similar to Glutathione S-transferase 1	2.67971	0	12863.7	29406.3	oxidative stress response genes: glutathione metabolism
Sobic.003G426400	similar to Glutathione S-transferase GST 21	9.52863	3.615e-40	69.3333	560.333	oxidative stress response genes: glutathione metabolism
Sobic.003G426500	similar to Glutathione S-transferase GST 29	2.09031	0.0104566	21	37.6667	oxidative stress response genes: glutathione metabolism
Sobic.004G113100	similar to Aminopropyl transferase	2.55904	0	840.333	1831.67	oxidative stress response genes: glutathione metabolism
Sobic.004G171400	similar to Glutathione-S-transferase 19E50	4.87846	1.391e-20	90	373.333	oxidative stress response genes: glutathione metabolism
Sobic.005G115600	similar to 6-phosphogluconate dehydrogenase, decarboxylating	2.29562	5.096e-15	2058.67	4029.67	oxidative stress response genes: glutathione metabolism
Sobic.006G216300	similar to Glutathione-S-transferase 19E50	2.36465	6.213e-05	46.3333	94.3333	oxidative stress response genes: glutathione metabolism
Sobic.007G205600	similar to Putative uncharacterized protein	-12.8674	5.226e-158	2455.33	162.333	oxidative stress response genes: glutathione metabolism
Sobic.008G079300	similar to Glutathione-S-transferase 19E50	-2.32058	0.0005256	102.333	37.6667	oxidative stress response genes: glutathione metabolism
Sobic.008G079400	similar to Glutathione-S-transferase 19E50	-2.18101	2.039e-07	626.333	245.333	oxidative stress response genes: glutathione metabolism
Sobic.009G017800	similar to Dehydroascorbate reductase	2.69161	0	8936	20481	oxidative stress response genes: glutathione metabolism
Sobic.009G043600	similar to Glutathione S-transferase 4	2.53998	8.341e-15	287.667	623.333	oxidative stress response genes: glutathione metabolism
Sobic.001G040200	similar to Stress-induced transcription factor NAC1	5.81301	5.21e-08	1040.33	5142.67	Transcription factor
Sobic.001G079500	similar to Zinc finger transcription factor ZF1	2.71985	0.0172786	1431.67	3288	Transcription factor
Sobic.001G095500	similar to Protein WRKY1	2.62668	6.292e-13	253	569	Transcription factor
Sobic.001G109100	similar to GRAS family transcription factor, putative	2.15598	0.00052	74.6667	138.667	Transcription factor
Sobic.001G137300	PTHR10071:SF159 - GATA TRANSCRIPTION FACTOR 26-RELATED (1 of 2)	-2.52727	2.907e-12	653.333	219.667	Transcription factor
Sobic.001G284400	similar to Transcription factor jumonji, putative, expressed	4.37237	4.216e-25	175.333	658.333	Transcription factor
Sobic.001G300201	PTHR12565:SF173 - TRANSCRIPTION FACTOR UNE10 (1 of 1)	5.58202	0	481	2275.67	Transcription factor
Sobic.001G316900	PF00170 - bZIP transcription factor (bZIP_1) (1 of 88)	2.57	0.013018	7.66667	17	Transcription factor
Sobic.001G379100	similar to BHLH transcription factor bHLH033, putative, expressed	-2.26071	0.002499	133.667	50.6667	Transcription factor
Sobic.001G380700	PF00170 - bZIP transcription factor (bZIP_1) (1 of 88)	2.08309	0.0009747	63.6667	112.667	Transcription factor
Sobic.001G388300	similar to BZIP transcription factor family protein, expressed	8.59904	4.299e-13	7.66667	57	Transcription factor
Sobic.002G001500	PTHR13902:SF66 - TRANSCRIPTION FACTOR LHW (1 of 3)	-2.1334	7.525e-06	187.333	75	Transcription factor
Sobic.002G104400	PF00931//PF03106 - NB-ARC domain (NB-ARC) // WRKY DNA -binding domain (WRKY) (1 of 3)	-3.45147	5.455e-31	1716	424.667	Transcription factor
Sobic.002G162800	similar to Putative bZIP transcription factor	-2.9655	3.191e-27	1971.67	568.333	Transcription factor
Sobic.002G171200	PTHR13301//PTHR13301:SF71 - X-BOX TRANSCRIPTION FACTOR-RELATED (1 of 4)	2.42214	0.002123	16	33.3333	Transcription factor
Sobic.002G174200	weakly similar to Transcription factor WRKY74	2.73943	7.283e-05	47	109.667	Transcription factor
Sobic.002G174300	weakly similar to Transcription factor WRKY74	2.42754	0.0129023	345	716.667	Transcription factor
Sobic.002G202700	similar to WRKY transcription factor 76	14.796	1.902e-22	26.3333	339.667	Transcription factor
Sobic.002G316500	weakly similar to GRAS family transcription factor, putative	-2.20888	0.001653	73.6667	28.3333	Transcription factor
Sobic.002G369800	similar to Putative transcription factor	-2.42102	7.312e-10	566.667	199	Transcription factor
Sobic.002G415600	similar to AP2 domain transcription factor EREBP	11.0121	0.0005805	1	10.6667	Transcription factor
Sobic.003G000600	similar to WRKY transcription factor 1	3.41968	5.894e-08	39.3333	116	Transcription factor
Sobic.003G008700	PTHR10641:SF599 - MYB TRANSCRIPTION FACTOR-RELATED (1 of 1)	3.55124	0.0114557	5	15.3333	Transcription factor
Sobic.003G021800	PTHR13301//PTHR13301:SF50 - X-BOX TRANSCRIPTION FACTOR-RELATED (1 of 2)	3.34889	1.08e-05	25.6667	73.3333	Transcription factor
Sobic.003G109900	similar to Putative apoptosis antagonizing transcription factor	3.93636	0	402.333	1342.33	Transcription factor
Sobic.003G199400	weakly similar to WRKY transcription factor 28-like	4.51963	2.178e-07	10.3333	40.3333	Transcription factor
Sobic.003G227300	similar to DNA-binding protein WRKY2-like	2.35404	0.0125668	17	34.6667	Transcription factor
Sobic.003G242800	weakly similar to Transcription factor WRKY08-like	2.32635	0.006954	25.6667	51.3333	Transcription factor
Sobic.003G273200	similar to BHLH transcription factor-like	-4.04799	0.000802	22.6667	4.66667	Transcription factor
Sobic.003G285500	similar to Putative WRKY transcription factor	-4.35679	0.0003275	31	6	Transcription factor
Sobic.003G286700	similar to Putative heat shock transcription factor 8	-5.45193	4.276e-09	62.6667	9.66667	Transcription factor
Sobic.003G337800	weakly similar to WRKY transcription factor 64-like protein	6.51177	0.007684	2.33333	14	Transcription factor
Sobic.003G337900	weakly similar to WRKY21	8.49728	1.197e-06	41	302.667	Transcription factor
Sobic.003G341100	similar to Transcription factor WRKY24	3.4718	2.45e-05	42	124.333	Transcription factor
Sobic.003G346500	similar to Nuclear transcription factor Y subunit B-3	2.19559	4.242e-08	149	279.333	Transcription factor
Sobic.003G365500	similar to NAC transcription factor-like protein	5.06116	3.31e-12	23	100	Transcription factor
Sobic.003G380900	similar to AP2 domain-containing transcription factor-like protein	6.91041	0.0262164	1	6.66667	Transcription factor
Sobic.003G428800	similar to BHLH transcription factor-like	-80.0926	1.629e-35	322.333	3.33333	Transcription factor
Sobic.004G059100	transcription factor, putative, expressed	-2.74098	8.372e-07	133	41.3333	Transcription factor
Sobic.004G255200	PTHR13301//PTHR13301:SF49 - X-BOX TRANSCRIPTION FACTOR-RELATED (1 of 1)	-5.28032	9.668e-22	278.667	45	Transcription factor
Sobic.004G273000	similar to Myb family transcription factor-like	3.47974	0.0005453	11	33.3333	Transcription factor
Sobic.004G273100	PTHR10694:SF33 - TRANSCRIPTION FACTOR JUMONJI (JMJ) FAMILY PROTEIN / ZINC FINGER (C5HC2 TYPE) FAMILY PROTEIN (1 of 2)	6.54078	1.544e-25	176	981.667	Transcription factor
Sobic.004G281800	similar to Myb family transcription factor-like	3.31519	0	613.333	1733	Transcription factor
Sobic.004G354700	similar to Transcription factor PCF3-like	-2.47318	9.856e-13	745	256.667	Transcription factor
Sobic.005G013800	weakly similar to WRKY DNA binding domain containing protein, expressed	5.61057	3.073e-07	6.33333	31	Transcription factor
Sobic.005G018500	similar to NAC domain transcription factor, putative, expressed	-9.63056	0.0235289	12	1	Transcription factor
Sobic.005G062000	PTHR10641:SF643 - MYB TRANSCRIPTION FACTOR-RELATED (1 of 2)	4.36435	4.56e-14	72	269.667	Transcription factor
Sobic.005G117400	similar to WRKY transcription factor 72	2.0325	0.0358885	16.3333	28.6667	Transcription factor
Sobic.005G209100	weakly similar to GRAS family transcription factor, putative	-2.07961	0.006767	58.6667	24	Transcription factor
Sobic.005G217200	similar to Myb transcription factor JAMyb	2.48545	0.0001586	31.6667	67.3333	Transcription factor
Sobic.005G229500	similar to GRAS family transcription factor, putative	-1.90635	1.091e-05	301	135	Transcription factor
Sobic.005G229700	weakly similar to GRAS family transcription factor, putative	-2.46458	7.824e-05	133.333	46	Transcription factor
Sobic.006G008800	PTHR12081//PTHR12081:SF49 - TRANSCRIPTION FACTOR E2F (1 of 1)	2.29605	1.699e-05	86.6667	171	Transcription factor
Sobic.006G051700	PF00931//PF03106 - NB-ARC domain (NB-ARC) // WRKY DNA -binding domain (WRKY) (1 of 3)	-2.39721	1.891e-07	342.667	122	Transcription factor
Sobic.006G068400	PTHR15180:SF1 - GENERAL TRANSCRIPTION FACTOR 3C POLYPEPTIDE 1 (1 of 2)	3.20085	0	572.333	1561	Transcription factor
Sobic.006G145800	similar to OSJNBa0004N05.21 protein	270.022	1.843e-11	0	31.3333	Transcription factor
Sobic.007G077200	similar to Ethylene responsive transcription factor	2.67111	0.0379156	187.667	422	Transcription factor
Sobic.007G077300	weakly similar to Ethylene responsive transcription factor	3.86746	4.068e-09	213	696.667	Transcription factor
Sobic.007G118301	similar to WRKY transcription factor WRKY1A	4.33632	5.713e-08	39.3333	145.333	Transcription factor
Sobic.007G182101	PF03634 - TCP family transcription factor (TCP) (1 of 20)	2.75952	1.766e-06	47	111	Transcription factor
Sobic.007G210801	similar to N-acetyltransferase and Transcription factor-like protein	-2.99803	0.003156	79.6667	22.6667	Transcription factor
Sobic.008G029000	PF03106 - WRKY DNA -binding domain (WRKY) (1 of 97)	3.45002	0.005494	4.66667	14	Transcription factor
Sobic.008G037900	similar to BZIP transcription factor	-2.49569	0.0381896	17.6667	6	Transcription factor
Sobic.008G055800	similar to Transcription factor MYB8	8.9287	4.281e-15	8	61.6667	Transcription factor
Sobic.008G060300	weakly similar to WRKY transcription factor 45	4.79811	3.138e-14	165	684.667	Transcription factor
Sobic.008G157100	similar to BZIP transcription factor family protein, expressed	-1.92191	0.0008758	914.333	399.667	Transcription factor
Sobic.008G168300	similar to CCAAT-box transcription factor complex WHAP5, putative, expressed	2.05759	4.217e-11	539	945.333	Transcription factor
Sobic.009G068900	similar to WRKY transcription factor 67	-2.23646	0.002202	166.333	63	Transcription factor
Sobic.009G100500	similar to WRKY transcription factor 53	1.89577	0.0182048	849.667	1368.33	Transcription factor
Sobic.009G142500	similar to Putative MADS-domain transcription factor	2.81062	1.332e-10	190.333	454	Transcription factor
Sobic.009G180500	similar to MYB transcription factor	3.135	0	348	932	Transcription factor
Sobic.009G184400	similar to Ethylene-responsive factor-like transcription factor ERFL2a	6.02938	4.6e-13	141	720.667	Transcription factor
Sobic.009G238200	weakly similar to WRKY transcription factor 19	6.16787	2.999e-11	31.3333	166.333	Transcription factor
Sobic.009G245500	PTHR31719:SF40 - NAC TRANSCRIPTION FACTOR 29 (1 of 3)	-4.20872	0.0232397	7	1.33333	Transcription factor
Sobic.010G071600	similar to BHLH transcription factor PTF1	1.91755	1.419e-09	539.333	885	Transcription factor
Sobic.010G220000	PTHR31499:SF2 - MYB FAMILY TRANSCRIPTION FACTOR APL (1 of 2)	2.53644	8.542e-07	59	128	Transcription factor
Sobic.001G000400	similar to PDR-like ABC transporter	-2.19477	3.707e-06	210.667	81.6667
Sobic.001G001200	similar to Os03g0861900 protein	-4.05607	0.001875	14.6667	3
Sobic.001G002650	No Annotation	10.4567	3.544e-06	1.33333	13
Sobic.001G002700	PTHR11668:SF280 - SERINE/THREONINE-PROTEIN PHOSPHATASE PP1 ISOZYME 7 (1 of 3)	4.18338	3.062e-16	53.6667	192.333
Sobic.001G002800	PF04784//PF14389 - Protein of unknown function, DUF547 (DUF547) // Leucine-zipper of ternary complex factor MIP1 (Lzipper-MIP1) (1 of 12)	2.84547	2.675e-07	90.6667	219.667
Sobic.001G003300	similar to ABC transporter family protein, putative, expressed	-1.94937	0.004886	124	54.3333
Sobic.001G004500	similar to Chromosome chr18 scaffold_1, whole genome shotgun sequence	-2.21628	7.391e-05	858.667	333
Sobic.001G005300	similar to Gibberellin 20-oxidase	-8.74669	1.908e-29	394	38.3333
Sobic.001G005500	similar to Putative uncharacterized protein	-8.69125	5.073e-76	4031.67	395
Sobic.001G006000	similar to Putative uncharacterized protein	-2.13039	1.631e-14	2117.67	850.333
Sobic.001G006900	2.4.1.207 - Xyloglucan:xyloglucosyl transferase / Xyloglucan endotransglycosylase (1 of 34)	-11.7066	0.003338	6	0.333333
Sobic.001G007700	PTHR12510 - TROPONIN C-AKIN-1 PROTEIN (1 of 2)	-2.03458	0.002426	115.333	48
Sobic.001G008000	PF12854//PF13041 - PPR repeat (PPR_1) // PPR repeat family (PPR_2) (1 of 18)	-2.00965	0.007765	51.3333	21.6667
Sobic.001G008900	Predicted protein	7.17604	1.664e-08	7	43.6667
Sobic.001G009200	PTHR10252:SF44 - DNA POLYMERASE EPSILON SUBUNIT C-RELATED (1 of 1)	2.72209	6.028e-08	56.6667	132.333
Sobic.001G009900	6.3.2.1 - Pantoate--beta-alanine ligase (AMP-forming) / Pantothenate synthetase (1 of 1)	-3.28679	4.238e-05	45.3333	11.6667
Sobic.001G011400	similar to Putative phosphatidylinositol/phosphatidylcholine transfer protein	2.6834	0	754.333	1721.67
Sobic.001G012400	similar to UDP-glucose glucosyltransferase	5.97758	0	1420.33	7286.33
Sobic.001G012500	similar to Glutathione S-transferase 1	4.22215	0	7093.33	25614.3
Sobic.001G012600	similar to Os03g0571900 protein	3.83629	0	1002	3277
Sobic.001G013800	similar to Ser/Thr protein phosphatase family protein, expressed	2.14225	2.381e-05	122	222
Sobic.001G014300	OsFBDUF15 - F-box and DUF domain containing protein, expressed	-2.25933	1.774e-14	1057.67	400
Sobic.001G015100	similar to Pirin, putative, expressed	4.1557	6.32e-32	270	956.333
Sobic.001G015200	similar to Putative ribosomal S1 protein	2.90121	0	3055	7547.67
Sobic.001G016300	PF01535//PF13041 - PPR repeat (PPR) // PPR repeat family (PPR_2) (1 of 164)	2.72616	2.513e-07	63	147
Sobic.001G017100	similar to Salt tolerance protein	2.6071	0	1170	2613
Sobic.001G017600	similar to ProFAR isomerase associated, putative	-1.99862	6.858e-05	238.333	101.333
Sobic.001G018000	similar to FAD dependent oxidoreductase family protein, expressed	3.11779	0	2636	6996
Sobic.001G019300	similar to Putative uncharacterized protein	-3.98126	1.622e-47	5543.67	1187.67
Sobic.001G020100	similar to Putative uncharacterized protein OSJNBa0042I09.11	2.09763	7.537e-12	1209.33	2156.67
Sobic.001G020200	PTHR10593//PTHR10593:SF27 - SERINE/THREONINE-PROTEIN KINASE RIO (1 of 5)	25.6156	7.922e-10	2	47
Sobic.001G020600	similar to Streptomyces cyclase/dehydrase family protein, expressed	2.09104	0	2981.33	5321
Sobic.001G021300	PTHR23115//PTHR23115:SF131 - TRANSLATION FACTOR (1 of 5)	2.84984	0.002655	3760	9233
Sobic.001G021400	PTHR23115//PTHR23115:SF131 - TRANSLATION FACTOR (1 of 5)	2.50041	0.0121846	3215.33	6932.67
Sobic.001G021500	similar to Cellulose synthase-7	2.00429	2.239e-11	3351	5737.67
Sobic.001G021700	weakly similar to Putative uncharacterized protein	-2.59917	2.657e-09	255	83.6667
Sobic.001G022600	similar to Putative uncharacterized protein	-2.77124	1.035e-20	3806	1168
Sobic.001G023300	expressed protein	-7.29339	1.227e-105	1286.67	150.667
Sobic.001G023400	similar to Os03g0835100 protein	-2.39147	2.932e-11	551	197
Sobic.001G023700	PF12023 - Domain of unknown function (DUF3511) (DUF3511) (1 of 7)	2.0556	1.81e-05	101.333	178.667
Sobic.001G025101	PTHR10992//PTHR10992:SF839 - ALPHA/BETA HYDROLASE FOLD-CONTAINING PROTEIN (1 of 1)	-30.624	0.009266	4	0
Sobic.001G025300	PTHR10992//PTHR10992:SF883 - ALPHA/BETA HYDROLASE FOLD-CONTAINING PROTEIN (1 of 2)	-3.28863	1.383e-14	304.333	79
Sobic.001G026000	similar to Putative uncharacterized protein	-2.18062	4.187e-14	1551.67	609
Sobic.001G026900	3.5.4.3 - Guanine deaminase / Guanine aminase (1 of 3)	4.36145	8.118e-44	286.333	1067
Sobic.001G027100	3.1.16.1 - Spleen exonuclease / Spleen phosphodiesterase (1 of 5)	-3.18338	1.218e-09	283.333	76.3333
Sobic.001G027300	similar to Expressed protein	2.39457	0.001488	23.3333	48
Sobic.001G027800	3.2.1.78 - Mannan endo-1,4-beta-mannosidase / Endo-1,4-mannanase (1 of 8)	11.3304	4.082e-06	1.66667	17.3333
Sobic.001G028200	PF00270//PF00271//PF02889 - DEAD/DEAH box helicase (DEAD) // Helicase conserved C-terminal domain (Helicase_C) // Sec63 Brl domain (Sec63) (1 of 5)	-5.75888	6.878e-07	78.3333	11.6667
Sobic.001G028700	similar to Expressed protein	-2.09468	4.001e-06	209.667	85.3333
Sobic.001G028800	similar to Expressed protein	-9.28594	4.822e-07	44.3333	4
Sobic.001G029500	PTHR11132//PTHR11132:SF81 - SOLUTE CARRIER FAMILY 35 (1 of 2)	9.04534	6.455e-05	1.66667	13.6667
Sobic.001G029600	PF11493 - Thylakoid soluble phosphoprotein TSP9 (TSP9) (1 of 2)	4.26969	5.659e-12	257.333	933.333
Sobic.001G029900	similar to Protein kinase domain containing protein, expressed	-3.906	3.977e-07	61.3333	13.3333
Sobic.001G030500	similar to Os03g0824600 protein	-3.38466	1.299e-14	381.333	96
Sobic.001G031200	similar to Putative uncharacterized protein	-3.89033	6.231e-27	767	167.667
Sobic.001G031300	PF01535//PF13041//PF13812 - PPR repeat (PPR) // PPR repeat family (PPR_2) // Pentatricopeptide repeat domain (PPR_3) (1 of 59)	-6.70982	2.498e-108	2221.67	282.667
Sobic.001G032400	similar to Putative uncharacterized protein	-3.01624	3.167e-05	65	18.3333
Sobic.001G032900	similar to Expressed protein	3.58155	0.0003961	8	24.6667
Sobic.001G033300	similar to Expansin-A7 precursor	6.5187	1.891e-09	8	45.3333
Sobic.001G033600	similar to Putative uncharacterized protein	-2.87398	0.004213	29.6667	8.66667
Sobic.001G033900	PTHR13068//PTHR13068:SF17 - CGI-12 PROTEIN-RELATED (1 of 8)	2.07555	0.007743	30.3333	54
Sobic.001G034100	similar to Probable protein phosphatase 2C POLTERGEIST-LIKE 4	3.62605	1.186e-15	255.667	793
Sobic.001G035100	similar to Putative uncharacterized protein	7.44241	1.033e-08	4.66667	30.3333
Sobic.001G037400	similar to Os12g0235700 protein	3.47615	5.556e-06	24.6667	73
Sobic.001G037800	similar to Putative uncharacterized protein	-2.27167	0.006304	43.6667	16.3333
Sobic.001G038200	similar to Putative uncharacterized protein	6.49894	1.827e-28	70	390
Sobic.001G038500	similar to Putative uncharacterized protein	-9.83908	1.324e-21	435.333	38
Sobic.001G039400	PTHR12538 - 40S RIBOSOMAL PROTEIN S26 (1 of 2)	1.93743	1.099e-09	1078.67	1781
Sobic.001G039900	similar to Expressed protein	1.96783	1.681e-08	585	986.667
Sobic.001G040600	PTHR10169:SF48 - DNA GYRASE SUBUNIT A, CHLOROPLASTIC/MITOCHONDRIAL-RELATED (1 of 1)	-4.3839	8.088e-27	513	100
Sobic.001G040800	similar to Putative uncharacterized protein	2.62772	0	5091.67	11436
Sobic.001G042400	expressed protein	-2.26074	0.002195	53	20
Sobic.001G042500	similar to Expressed protein	2.3876	1.826e-05	61	124
Sobic.001G043000	similar to OSJNBa0081C01.23 protein	8.17573	1.098e-40	88.6667	615
Sobic.001G043100	KOG2412 - Nuclear-export-signal (NES)-containing protein/polyadenylated-RNA export factor (1 of 1)	1.92659	1.303e-09	616	1013.33
Sobic.001G043400	similar to Expressed protein	-3.65497	2.529e-38	2134	499.667
Sobic.001G043500	PTHR23139//PTHR23139:SF64 - RNA-BINDING PROTEIN (1 of 1)	-1.99039	8.643e-05	170.667	73
Sobic.001G044500	KOG1330 - Sugar transporter/spinster transmembrane protein (1 of 11)	-3.48014	2.681e-07	102.667	25
Sobic.001G044900	KOG1253 - tRNA methyltransferase (1 of 1)	-3.31537	9.748e-07	90.6667	23.3333
Sobic.001G046000	similar to Putative uncharacterized protein	13.2465	3.035e-110	532	6048.33
Sobic.001G046100	similar to Chromosome chr8 scaffold_34, whole genome shotgun sequence	2.7906	2.06e-06	951	2271.33
Sobic.001G046300	similar to Chromosome chr8 scaffold_34, whole genome shotgun sequence	2.59968	2.13e-13	1526.67	3398.67
Sobic.001G048000	weakly similar to Expressed protein	-15.052	2.209e-53	1371	78.6667
Sobic.001G048766	similar to Brain protein 44-like	-2.80175	6.019e-11	316.667	96.6667
Sobic.001G050100	similar to Germin-like protein 7	3.86221	0.004169	7.33333	24.3333
Sobic.001G050300	similar to Non-specific lipid-transfer protein	2.33416	0.002538	80	160
Sobic.001G051300	similar to Putative uncharacterized protein OSJNBa0087C10.10	1.99349	0.007885	29.6667	50.6667
Sobic.001G051500	similar to DEAD-box ATP-dependent RNA helicase 27	2.55583	0	482	1049.67
Sobic.001G051600	similar to Putative AAA-type ATPase	17.7327	1.034e-146	139.667	2121.33
Sobic.001G051800	similar to F-box domain containing protein, expressed	3.6981	2.376e-08	38.3333	121
Sobic.001G052100	similar to H0201G08.10 protein	-3.14607	0.000321	31	8.33333
Sobic.001G052200	similar to Putative uncharacterized protein OSJNBa0087C10.18	-2.13269	0.0007333	100.667	40.3333
Sobic.001G052600	2.7.7.2 - FAD synthetase / FMN adenylyltransferase (1 of 2)	2.02599	9.298e-05	228.333	391.333
Sobic.001G054050	No Annotation	27.0153	0.0254974	0	3
Sobic.001G056400	similar to Indole-3-glycerol phosphate lyase	129.419	1.388e-06	0	15
Sobic.001G056500	similar to Indole-3-glycerol phosphate lyase	11.4636	0.00222	30	303.333
Sobic.001G057200	similar to Pyruvate kinase	-1.95983	1.498e-06	337	146.667
Sobic.001G057300	similar to Putative uncharacterized protein	2.11152	2.652e-12	1533	2762.33
Sobic.001G057600	similar to Expressed protein	-8.74852	4.036e-16	93.3333	9
Sobic.001G061900	similar to Putative uncharacterized protein	7.70096	9.844e-18	32.3333	214
Sobic.001G062300	similar to Aldehyde oxidase-2	5.13453	0	1632.67	7155.33
Sobic.001G062500	similar to Aldehyde oxidase-2	-3.21875	1.312e-06	93.3333	24.6667
Sobic.001G062600	similar to Aldehyde oxidase	3.0691	0.0288714	4.33333	11.6667
Sobic.001G063000	similar to PrMC3, putative, expressed	5.1566	0.0281248	1.33333	6.33333
Sobic.001G063400	similar to Putative RING zinc finger protein	-3.10606	2.773e-19	702	193
Sobic.001G063500	similar to Expressed protein	3.42612	0	517.667	1519.33
Sobic.001G064200	expressed protein	3.93369	0	2981.33	10004.7
Sobic.001G064900	similar to SNARE protein	2.04821	0.001156	366.667	638.667
Sobic.001G066400	No Annotation	-1.99561	0.0155134	44.6667	19
Sobic.001G066600	PTHR13068:SF6 - MITOCHONDRIAL TRANSCRIPTION TERMINATION FACTOR FAMILY PROTEIN (1 of 1)	-4.81659	3.403e-20	963.667	172
Sobic.001G067100	similar to Ferredoxin--NADP reductase, root isozyme, chloroplast precursor	2.66785	6.096e-14	846.333	1917.67
Sobic.001G067200	similar to Expressed protein	2.02648	1.766e-06	328	565
Sobic.001G067700	PTHR16128:SF5 - FAD/NAD(P)-BINDING OXIDOREDUCTASE DOMAIN-CONTAINING PROTEIN (1 of 1)	2.29342	0	2568.67	5018.67
Sobic.001G068301	PTHR12565//PTHR12565:SF135 - STEROL REGULATORY ELEMENT-BINDING PROTEIN (1 of 1)	-8.07982	3.945e-51	7719.67	823
Sobic.001G068600	app1, putative, expressed	3.64624	0	1565.67	4870.33
Sobic.001G069300	PF01535//PF13041//PF14432 - PPR repeat (PPR) // PPR repeat family (PPR_2) // DYW family of nucleic acid deaminases (DYW_deaminase) (1 of 48)	-2.54484	0.0180099	27.6667	9.33333
Sobic.001G070000	PTHR11913//PTHR11913:SF26 - COFILIN-RELATED (1 of 1)	3.49707	0	4298	12820.3
Sobic.001G070700	similar to Os03g0777600 protein	-2.39704	3.396e-11	533.667	189.333
Sobic.001G071100	similar to DNAJ protein, putative, expressed	4.67602	0	333	1327.67
Sobic.001G071200	No Annotation	-2.51115	0.001594	111.333	37.6667
Sobic.001G071700	similar to Protein kinase domain containing protein, expressed	3.1429	0	373.667	995.667
Sobic.001G072800	similar to Putative uncharacterized protein	-2.03427	1.24e-09	901	378
Sobic.001G072900	PF01535//PF13041//PF14432 - PPR repeat (PPR) // PPR repeat family (PPR_2) // DYW family of nucleic acid deaminases (DYW_deaminase) (1 of 48)	-2.0995	0.0230636	33	13.3333
Sobic.001G073300	similar to Putative uncharacterized protein	21.773	9.224e-179	172.333	3193.33
Sobic.001G073500	similar to Putative uncharacterized protein	-2.05591	4.082e-11	3236	1350.33
Sobic.001G074400	similar to Putative uncharacterized protein	3.44429	9.842e-12	229.333	678.667
Sobic.001G075000	similar to Lectin receptor kinase 7, putative, expressed	-2.49982	5.637e-12	903	307
Sobic.001G075500	No Annotation	29.9325	0.009104	0	3.33333
Sobic.001G075600	similar to Putative uncharacterized protein	3.02828	2.263e-08	177	462.667
Sobic.001G075800	KOG4205 - RNA-binding protein musashi/mRNA cleavage and polyadenylation factor I complex, subunit HRP1 (1 of 10)	1.898	0.0110267	39	63.6667
Sobic.001G076200	similar to Putative uncharacterized protein	-3.53225	1.036e-39	3228.67	779.667
Sobic.001G076700	similar to Os03g0769000 protein	2.12878	6.715e-07	126.333	230.333
Sobic.001G076900	similar to Integral membrane protein, putative, expressed	2.04881	0.000213	66	116
Sobic.001G077100	similar to Putative uncharacterized protein	-2.67559	9.258e-05	126.333	40
Sobic.001G077300	similar to Putative thioredoxin	3.12331	0	1684	4487.33
Sobic.001G077600	expressed protein	2.92522	0.001184	27	68
Sobic.001G078200	similar to Putative uncharacterized protein	-32.001	2.801e-196	5719.67	153
Sobic.001G078300	PTHR13437 - NUCLEOPORIN P58/P45 NUCLEOPORIN-LIKE PROTEIN 1 (1 of 2)	-1.985	0.0103449	51.3333	22
Sobic.001G079600	similar to Putative uncharacterized protein	-4.05962	0.001763	22.3333	4.66667
Sobic.001G080100	similar to Putative uncharacterized protein OSJNBa0002J24.5	3.67783	5.452e-11	71	222.333
Sobic.001G080500	No Annotation	12.4623	5.153e-06	1	12
Sobic.001G080800	similar to Putative uncharacterized protein	-1.93646	0.0004719	142.667	62.6667
Sobic.001G081600	similar to BTH-induced protein phosphatase 2C 2 K2 form	3.35566	0	374	1074
Sobic.001G082000	similar to Zinc finger (ZPR1 type) family protein	2.04069	7.68e-10	605	1050.33
Sobic.001G082200	similar to P450	-8.5481	1.276e-23	171.333	17
Sobic.001G082300	similar to P450	-4.28035	0.0003776	35.6667	7
Sobic.001G082400	similar to P450	2.15624	2.997e-06	152.667	280.333
Sobic.001G082900	similar to Putative uncharacterized protein	7.84643	5.985e-76	203.333	1361
Sobic.001G083500	similar to Putative uncharacterized protein	5.64881	3.958e-13	22.3333	107.333
Sobic.001G083800	similar to Os03g0758300 protein	2.16004	1.488e-13	1300.67	2401.33
Sobic.001G084000	similar to Putative DNA binding protein	2.08803	0.004063	52	93.6667
Sobic.001G084100	similar to UDP-glucose 6-dehydrogenase	3.23476	0	1199.67	3312.67
Sobic.001G084300	similar to Putative glucosyl transferase	-12.5478	1.651e-13	60	4
Sobic.001G084700	similar to Putative glucosyl transferase	-2.31262	7.862e-05	158.667	58.6667
Sobic.001G085200	PTHR32227:SF75 - GLUCAN ENDO-1,3-BETA-GLUCOSIDASE-LIKE PROTEIN 2-RELATED (1 of 1)	5.43041	0.0250394	1.33333	6.66667
Sobic.001G085400	similar to Ribosomal protein L13a	2.07208	1.264e-12	3506.33	6194.33
Sobic.001G085600	similar to Putative ABC-transporter-like protein	1.99708	1.187e-13	1937.67	3308.67
Sobic.001G085800	similar to Putative cleavage stimulation factor subunit 1	-2.49742	4.216e-11	350	119.667
Sobic.001G085900	PTHR24089:SF391 - MITOCHONDRIAL SUBSTRATE CARRIER FAMILY PROTEIN (1 of 1)	1.96069	1.056e-07	297	499
Sobic.001G086200	similar to Brittle stalk-2-like protein 4	3.28515	1.974e-09	1444.67	4074.33
Sobic.001G086800	similar to Cysteine proteinase precursor	11.3744	5.789e-33	21	206.333
Sobic.001G087100	similar to Phytochrome C	-2.86962	8.034e-28	3484	1038.67
Sobic.001G089000	similar to Exhydrolase II	-6.31618	2.283e-82	4000	542
Sobic.001G090000	similar to Expressed protein	-1.89512	0.006619	77	34.6667
Sobic.001G090200	similar to Aldose 1-epimerase family protein, expressed	-2.85951	9.975e-24	2793.67	836
Sobic.001G091801	similar to Ribosomal protein S27	2.10426	8.959e-13	2658.67	4777
Sobic.001G092250	No Annotation	-2.63382	0.004143	26	8.33333
Sobic.001G093000	similar to Transferase family protein, expressed	-10.2394	5.171e-06	21.3333	1.66667
Sobic.001G093500	similar to Putative uncharacterized protein	-2.0276	2.259e-13	45849.3	19362.7
Sobic.001G093600	No Annotation	-3.95767	1.656e-17	257.333	55.3333
Sobic.001G095300	similar to Os03g0741600 protein	1.90833	7.041e-06	185.333	302
Sobic.001G095700	similar to Putative helix-loop-helix DNA-binding protein	5.77908	0.006064	200.333	1007.33
Sobic.001G095900	No Annotation	3.63317	2.372e-05	10	31.3333
Sobic.001G096900	similar to Putative NPH3 domain containing protein	1.99589	0.002386	61.3333	105
Sobic.001G097400	similar to Phosphatidylinositol 3-and 4-kinase family protein, expressed	-2.07234	0.002168	82.3333	33.6667
Sobic.001G097700	No Annotation	3.14065	0.005292	9.66667	26
Sobic.001G098500	similar to CBS domain containing protein, expressed	-5.28596	2.385e-88	5911.33	956.333
Sobic.001G098800	PTHR11910 - ATP SYNTHASE DELTA CHAIN (1 of 3)	2.35466	0	1846.33	3708
Sobic.001G099100	similar to Endoglucanase 10	2.47329	0	2043.67	4299.67
Sobic.001G099300	similar to Putative uncharacterized protein	-3.15258	0.0261458	22.3333	6
Sobic.001G099900	PTHR22844:SF238 - U3 SMALL NUCLEOLAR RNA-ASSOCIATED PROTEIN 4 (1 of 1)	2.04585	4.883e-11	764.667	1335.67
Sobic.001G100501	weakly similar to Expressed protein	4.85292	0.002184	116	479
Sobic.001G100600	similar to Expressed protein	7.11354	0.0003635	9	55.3333
Sobic.001G102901	expressed protein	2.36932	0.003227	16	32.6667
Sobic.001G103300	3.6.3.35 - Manganese-transporting ATPase / ABC-type manganese permease complex (1 of 1)	-1.90084	1.804e-06	635.333	284.333
Sobic.001G103400	Predicted protein	-3.07011	0.007538	17	4.66667
Sobic.001G103800	PTHR11440:SF35 - BCDNA.GH02384 (1 of 1)	3.38807	1.801e-08	48	139
Sobic.001G104600	similar to Putative uncharacterized protein	2.71409	0	1312.33	3034.33
Sobic.001G104700	similar to Putative uncharacterized protein	2.04597	1.024e-11	974.333	1698
Sobic.001G104800	similar to Putative uncharacterized protein OSJNBb0011H13.4	2.35008	0	1305.67	2612.33
Sobic.001G104900	similar to Putative uncharacterized protein	4.99511	3.542e-11	319	1371
Sobic.001G105000	similar to Putative uncharacterized protein	-2.45069	0.005492	43.6667	15
Sobic.001G105300	similar to Chromosome chr18 scaffold_1, whole genome shotgun sequence	-6.88252	1.472e-06	25	3
Sobic.001G106800	similar to Putative uncharacterized protein	2.00434	6.069e-05	97	166
Sobic.001G107300	similar to Will die slowly protein, putative, expressed	-1.99214	0.0007279	133	57
Sobic.001G108000	PTHR11746//PTHR11746:SF101 - O-METHYLTRANSFERASE (1 of 1)	-3.16783	0.0186557	12.6667	3.33333
Sobic.001G108100	weakly similar to Os03g0724600 protein	3.02363	0.0001546	20	52
Sobic.001G108700	PTHR10174//PTHR10174:SF149 - RETINALDEHYDE BINDING PROTEIN-RELATED (1 of 3)	2.88669	4.045e-08	56.6667	139.667
Sobic.001G109000	similar to Putative uncharacterized protein OJ1499_D04.17	4.186	0.0143735	2.33333	8.66667
Sobic.001G109700	similar to Chromatin remodeling factor DDM1b	-3.5171	0.0139691	11.3333	2.66667
Sobic.001G110000	similar to Probable histone H2AXb	1.90601	0.00117	98	160
Sobic.001G111150	PTHR11654//PTHR11654:SF153 - OLIGOPEPTIDE TRANSPORTER-RELATED (1 of 3)	-2.04651	1.435e-11	1208.67	505
Sobic.001G111366	PTHR24423:SF519 - PHYTOCHROME A (1 of 2)	-3.7895	8.504e-31	853	192
Sobic.001G111500	similar to Phytochrome A	-4.34407	1.217e-39	28921.3	5680.67
Sobic.001G111700	similar to Putative uncharacterized protein	2.91278	0	1093.33	2740.67
Sobic.001G112600	similar to Actin-1	2.45377	0	705	1469.67
Sobic.001G112900	similar to Expressed protein	6.64158	0	2817	15876.7
Sobic.001G113000	similar to Putative uncharacterized protein	2.06226	1.267e-11	1439.67	2533.67
Sobic.001G113400	similar to Putative uncharacterized protein	4.90787	0.007016	3.66667	15.6667
Sobic.001G114650	weakly similar to Putative uncharacterized protein	3.66574	0.0115774	3	9.66667
Sobic.001G114700	No Annotation	1.91925	0.0268468	20.3333	33.3333
Sobic.001G114800	No Annotation	52.8359	0.0002985	0	6
Sobic.001G115001	No Annotation	7.20331	0.0001334	1.66667	11
Sobic.001G115100	expressed protein	-2.73323	0.00623	32.3333	10
Sobic.001G116100	similar to Threonine dehydratase biosynthetic, chloroplast, putative, expressed	1.91408	4.587e-11	1229.67	2006
Sobic.001G116400	PTHR20852//PTHR20852:SF58 - GLUTAMINE SYNTHETASE (1 of 1)	8.83313	0	1766.33	13292.3
Sobic.001G117400	PTHR11239:SF14 - DNA-DIRECTED RNA POLYMERASE I SUBUNIT RPA12 (1 of 1)	2.20116	1.018e-06	126.667	238.333
Sobic.001G117600	similar to Putative pentatricopeptide (PPR) repeat-containing protein	2.57057	0.001402	16.6667	36.6667
Sobic.001G118900	similar to Putative uncharacterized protein	3.04081	2.415e-10	347.333	894.333
Sobic.001G119000	similar to Plastocyanin-like domain, putative	2.61313	0.0114759	16.3333	36.6667
Sobic.001G119100	similar to Plastocyanin-like domain, putative	2.9935	0.001702	8	20.6667
Sobic.001G119600	similar to Zn-finger in Ran binding protein and others containing protein, expressed	-2.24682	1.706e-05	181	68.3333
Sobic.001G120100	similar to Expressed protein	2.08654	3.476e-10	1913.33	3415
Sobic.001G121100	PF00892 - EamA-like transporter family (EamA) (1 of 60)	-1.96622	0.0001208	2107	924
Sobic.001G121700	similar to Putative uncharacterized protein SB45I19.7	2.09013	4.985e-06	192	342
Sobic.001G121900	similar to Putative phosphatidylinositol-4-phosphate-5-kinase	2.00637	8.073e-09	441.333	756
Sobic.001G122200	similar to MYND finger family protein, expressed	-2.88994	8.313e-05	55.6667	16.3333
Sobic.001G122900	similar to Expressed protein	4.87579	0	971.667	4034.33
Sobic.001G123000	similar to BRASSINOSTEROID INSENSITIVE 1-associated receptor kinase 1, putative, expressed	-2.55559	5.254e-17	1117	374.333
Sobic.001G123201	PTHR10353//PTHR10353:SF77 - GLYCOSYL HYDROLASE (1 of 2)	-2.69918	2.863e-12	341.667	108
Sobic.001G123500	similar to Chromosome chr18 scaffold_59, whole genome shotgun sequence	2.18368	3.383e-13	741	1378
Sobic.001G124300	similar to Expressed protein	-2.04064	3.093e-09	637	266.667
Sobic.001G124400	Predicted protein	3.13764	2.743e-06	44.3333	119
Sobic.001G124600	No Annotation	5.86293	1.837e-38	107.667	540.667
Sobic.001G125300	similar to Natural resistance-associated macrophage protein, expressed	-2.38427	1.457e-07	235.333	84
Sobic.001G125700	similar to Lipoxygenase	3.78105	2.139e-05	266	863.333
Sobic.001G125800	similar to Lipoxygenase	2.35028	1.972e-09	799.667	1620
Sobic.001G126100	similar to Putative uncharacterized protein OSJNBb0017F17.11	2.62393	0	515	1154
Sobic.001G129000	PTHR19375//PTHR19375:SF147 - HEAT SHOCK PROTEIN 70KDA (1 of 1)	2.38751	0	18913	38568.3
Sobic.001G130200	similar to Os03g0693000 protein	2.90638	0	329.333	817
Sobic.001G131600	similar to Striated muscle activator-like protein	-1.98048	6.898e-09	787	340.333
Sobic.001G132600	similar to Expressed protein	2.23527	4.915e-12	2964.67	5668.67
Sobic.001G133300	LTPL90 - Protease inhibitor/seed storage/LTP family protein precursor, putative, expressed	-38.8082	0.0130281	5	0
Sobic.001G134100	PTHR10343:SF47 - 5'-AMP-ACTIVATED PROTEIN KINASE-LIKE PROTEIN (1 of 1)	1.90099	6.665e-09	1018.67	1653
Sobic.001G134600	similar to RNA methyltransferase, TrmH family protein, expressed	-2.43856	0.0006281	87	30.6667
Sobic.001G135100	similar to Magnesium transporter CorA-like family protein, putative, expressed	2.05793	1.41e-12	766	1349
Sobic.001G136300	similar to Nodulin family protein, putative	-2.69054	3.004e-07	160.667	50.6667
Sobic.001G138000	similar to Thiamine biosynthesis protein thiC, putative, expressed	-9.04927	1.752e-43	984.667	92.6667
Sobic.001G138200	similar to Glycosyl transferase family 8 protein, expressed	3.69203	0.002212	20.3333	64
Sobic.001G138600	weakly similar to Expressed protein	5.54499	2.812e-05	6.66667	32.3333
Sobic.001G139100	expressed protein	4.35594	0.0001801	8	30
Sobic.001G139500	No Annotation	42.0243	0.003982	0	4.66667
Sobic.001G140400	similar to Putative uncharacterized protein	2.4279	0.0009841	19.6667	41
Sobic.001G141300	similar to Glycine-rich RNA-binding protein 2	-7.5303	1.451e-136	40515.7	4588.33
Sobic.001G141333	No Annotation	7.50484	0.0230256	0.666667	5
Sobic.001G141800	similar to Putative serine/threonine kinase	1.94699	0.001369	95.6667	159
Sobic.001G142400	weakly similar to Cyclin dependent protein kinase	-3.94433	4.698e-21	457.667	99.3333
Sobic.001G142800	similar to Iron regulated metal transporter	12.8682	3.421e-60	48.6667	535.333
Sobic.001G143100	PTHR12802//PTHR12802:SF55 - SWI/SNF COMPLEX-RELATED (1 of 1)	11.9335	0.003069	2.33333	25.3333
Sobic.001G144400	PTHR13256//PTHR13256:SF41 - N-ACETYLTRANSFERASE 9 (1 of 1)	3.92272	0.0120688	5.33333	18
Sobic.001G145050	No Annotation	-2.37733	0.0215723	35.6667	12.6667
Sobic.001G145200	similar to Putative uncharacterized protein	3.52377	2.978e-05	15.6667	47.6667
Sobic.001G146200	PF02519 - Auxin responsive protein (Auxin_inducible) (1 of 76)	8.40258	1.197e-05	2.33333	17.6667
Sobic.001G146900	similar to Expressed protein	-2.6594	0.0202004	30.3333	9.66667
Sobic.001G147000	similar to Putative lateral organ boundaries (LOB) domain family	-5.11021	0.0005126	18.6667	3
Sobic.001G147200	similar to Putative uncharacterized protein	1.909	0.0003566	334	541
Sobic.001G147500	KOG0157 - Cytochrome P450 CYP4/CYP19/CYP26 subfamilies (1 of 119)	-22.323	1.345e-21	194.667	7.33333
Sobic.001G147800	No Annotation	-2.87162	0.0299669	13.6667	4
Sobic.001G147900	similar to Putative cytochrome P450-like protein	-2.4757	0.0258343	68.6667	24
Sobic.001G148300	similar to 3-glucanase	-2.19472	0.0003082	135.333	52.6667
Sobic.001G151000	similar to Putative cationic amino acid transporter	2.30342	3.179e-13	472	924.667
Sobic.001G152600	PTHR24056//PTHR24056:SF195 - CELL DIVISION PROTEIN KINASE (1 of 12)	64.9642	6.999e-05	0	7.33333
Sobic.001G153200	PF10358 - N-terminal C2 in EEIG1 and EHBP1 proteins (NT-C2) (1 of 9)	7.78479	0	372.333	2499
Sobic.001G153600	weakly similar to OSJNBa0005N02.3 protein	-3.96044	6.321e-10	94.6667	20.3333
Sobic.001G155300	similar to 9-cis-epoxycarotenoid dioxygenase 1, chloroplast precursor	4.24448	4.629e-06	32.6667	119
Sobic.001G155600	similar to Putative uncharacterized protein	-3.03491	0.0219274	13.3333	3.66667
Sobic.001G157200	similar to Os03g0641200 protein	-2.07463	0.0267454	42.6667	17.3333
Sobic.001G157900	similar to Patatin-like phospholipase domain containing protein	3.50248	0.0121081	20.3333	60.3333
Sobic.001G159600	similar to Major facilitator superfamily protein	2.56876	4.654e-13	2491	5510.67
Sobic.001G160300	No Annotation	5.2772	0.0388084	1	5
Sobic.001G161100	similar to Pentatricopeptide, putative, expressed	-4.18541	1.451e-10	161	32.6667
Sobic.001G161400	similar to Putative uncharacterized protein	-2.68456	2.102e-16	1423.33	450.667
Sobic.001G161601	similar to Auxin-responsive protein IAA30	-2.9592	7.174e-05	210.333	60.3333
Sobic.001G162200	similar to H1flk, putative, expressed	-9.026	1.415e-16	103.667	9.66667
Sobic.001G162700	similar to Putative inositol polyphosphate 5-phosphatase	2.23405	0.0214565	15	29
Sobic.001G169300	No Annotation	32.8222	0.0058	0	3.66667
Sobic.001G171800	No Annotation	-2.03308	0.003038	98.6667	41.6667
Sobic.001G172050	No Annotation	35.9109	0.006675	0	4
Sobic.001G172300	similar to PfkB-type carbohydrate kinase family protein, putative, expressed	-3.22232	3.681e-25	1385.67	368
Sobic.001G172800	similar to Chromosome chr5 scaffold_124, whole genome shotgun sequence	-2.03925	7.469e-06	318.667	132.667
Sobic.001G173500	similar to DSBA-like thioredoxin domain containing protein, expressed	2.12033	9.979e-13	1781.33	3220.33
Sobic.001G173600	similar to Zinc finger, C3HC4 type family protein, expressed	-2.6361	0.0001461	53.6667	17.3333
Sobic.001G174800	PTHR12298//PTHR12298:SF26 - PCDC2 PROGRAMMED CELL DEATH PROTEIN 2 -RELATED (1 of 4)	3.44527	0.0266856	3.33333	10
Sobic.001G175300	similar to 60S ribosomal protein L24	2.54717	0	2135.33	4638.67
Sobic.001G176000	similar to Putative cytochrome P450	-4.08786	4.489e-07	56.3333	11.6667
Sobic.001G176400	1.14.13.143 - Ent-isokaurene C2-hydroxylase / CYP71Z6 (1 of 5)	-9.11399	4.645e-07	26	2.33333
Sobic.001G176600	similar to Os03g0593600 protein	-34.9268	5.315e-93	521	12.6667
Sobic.001G176800	similar to Putative uncharacterized protein	-2.11523	5.238e-13	1926	777.333
Sobic.001G177100	similar to Putative uncharacterized protein	2.22344	3.866e-13	664.333	1259.67
Sobic.001G177200	Predicted protein	-3.85124	1.388e-05	35	7.66667
Sobic.001G177800	similar to 60S ribosomal protein L10	2.01183	1.433e-12	4770	8181.67
Sobic.001G178200	No Annotation	2.79709	0.0006776	21	50
Sobic.001G178250	No Annotation	4.87143	5.196e-22	82	342.667
Sobic.001G178700	Predicted protein	-2.42876	5.401e-07	194.667	68.6667
Sobic.001G179100	similar to Chloroplast post-illumination chlorophyll fluorescence increase protein	-2.41275	3.435e-11	6836.67	2404.67
Sobic.001G180000	PTHR14950:SF19 - ENDORIBONUCLEASE DICER HOMOLOG 2 (1 of 2)	3.40539	0	403.667	1175.67
Sobic.001G180200	similar to Peroxisomal membrane protein-like	2.78921	0	11841.7	28192.7
Sobic.001G180400	PTHR11945//PTHR11945:SF188 - MADS BOX PROTEIN (1 of 2)	2.20376	0.0328828	9.33333	17.6667
Sobic.001G181000	similar to Putative uncharacterized protein OSJNBa0061H20.11	15.2042	0.001738	0.333333	6
Sobic.001G181100	PF03514 - GRAS domain family (GRAS) (1 of 81)	17.133	2.728e-76	39.3333	581.667
Sobic.001G181200	No Annotation	-7.89646	2.927e-05	16.3333	1.66667
Sobic.001G182500	PTHR22835//PTHR22835:SF267 - ZINC FINGER FYVE DOMAIN CONTAINING PROTEIN (1 of 3)	-3.49522	0.0001266	51.6667	12.6667
Sobic.001G182600	similar to Putative GDSL-like lipase/acylhydrolase	-2.81749	9.833e-07	118	35.6667
Sobic.001G184000	similar to Probable potassium transporter 16	1.96824	6.782e-07	244	410.667
Sobic.001G185400	similar to MATE efflux family protein, expressed	-1.99294	0.004274	117.667	50.3333
Sobic.001G185500	similar to Os03g0571900 protein	4.46304	0	2106	8039.67
Sobic.001G185800	similar to MATE efflux family protein, expressed	2.97975	6.37e-17	162.333	413.333
Sobic.001G186200	similar to Pentatricopeptide, putative, expressed	-1.95033	1.531e-10	1679	733.667
Sobic.001G186500	PF07762 - Protein of unknown function (DUF1618) (DUF1618) (1 of 68)	-125.524	0.001404	62.6667	0.333333
Sobic.001G186600	KOG1867//KOG1873 - Ubiquitin-specific protease // Ubiquitin-specific protease (1 of 2)	-86.2241	0.0271014	11	0
Sobic.001G186850	PF07762 - Protein of unknown function (DUF1618) (DUF1618) (1 of 68)	-2.69705	1.952e-05	72.6667	23
Sobic.001G187000	KOG1176 - Acyl-CoA synthetase (1 of 16)	-16.5241	2.971e-06	15	0.666667
Sobic.001G187300	PTHR31970:SF3 - MOLYBDATE TRANSPORTER 1 (1 of 1)	-5.79851	0.00609	12	1.66667
Sobic.001G187700	weakly similar to Expressed protein	2.20352	0.002358	45.3333	85.3333
Sobic.001G187800	similar to Os09g0108600 protein	-1.89789	0.006212	81	36.3333
Sobic.001G188600	similar to Putative uncharacterized protein	-2.4922	2.094e-11	411.333	141
Sobic.001G188900	similar to Expressed protein	-3.13009	3.784e-09	152.667	41.6667
Sobic.001G190100	similar to Putative uncharacterized protein	2.18789	0.0392026	35.6667	67.3333
Sobic.001G190200	similar to Monosaccharide transporter 2	-46.9164	1.846e-21	61.3333	1
Sobic.001G190300	similar to Putative uncharacterized protein	2.50518	5.592e-07	70.6667	151.333
Sobic.001G190900	similar to Pleiotropic drug resistance protein 3	-3.00726	0.000305	37.6667	10.6667
Sobic.001G191100	similar to Putative uncharacterized protein OSJNBa0069I13.10	-2.01294	2.554e-06	403.333	171
Sobic.001G191200	similar to Auxin-repressed protein-like protein ARP1, putative, expressed	-20.871	3.79e-272	26493.3	1084.67
Sobic.001G191300	similar to OSIGBa0092E09.1 protein	-2.58201	1.821e-11	639.667	211.333
Sobic.001G192100	similar to Putative uncharacterized protein	1.94158	7.086e-05	703	1180.67
Sobic.001G192200	similar to Putative cytochrome P450	-4.73377	1.175e-10	150.667	27.3333
Sobic.001G192400	similar to Os10g0520100 protein	2.58925	0.001241	39.3333	87
Sobic.001G192800	similar to Os10g0519300 protein	3.55109	3.684e-06	85.6667	259.333
Sobic.001G193600	similar to Chromosome chr2 scaffold_105, whole genome shotgun sequence	3.14727	0.0002874	52.3333	142
Sobic.001G193800	No Annotation	4.5384	0.002979	3	12
Sobic.001G194000	DEFL6 - Defensin and Defensin-like DEFL family, expressed	-6.85914	7.766e-07	43.6667	5.33333
Sobic.001G194300	similar to Fringe protein, putative, expressed	5.66248	7.191e-34	147.667	714
Sobic.001G194900	similar to Electron transfer flavoprotein-ubiquinone oxidoreductase,mitochondrial, putative, expressed	-2.3781	3.287e-15	1529	551
Sobic.001G195000	similar to Protein kinase domain containing protein, expressed	4.2628	1.289e-06	55.6667	205.667
Sobic.001G195600	PTHR12606:SF1 - GH15225P (1 of 22)	-3.15911	1.858e-16	820.333	223
Sobic.001G195866	No Annotation	19.4792	0.0004244	0.333333	7.66667
Sobic.001G196600	3.4.14.2 - Dipeptidyl-peptidase II / Quiescent cell proline dipeptidase (1 of 2)	2.87784	2.068e-13	126.667	310.667
Sobic.001G196800	PTHR24349//PTHR24349:SF90 - SERINE/THREONINE-PROTEIN KINASE (1 of 1)	3.13267	0.002468	7.33333	20
Sobic.001G197000	similar to Putative uncharacterized protein OSJNBa0005K07.2	3.08027	0	904.667	2370.33
Sobic.001G197400	similar to Actin-1	5.62948	2.105e-28	140.333	681
Sobic.001G197901	No Annotation	2.72651	0.0413383	9.66667	22.6667
Sobic.001G198000	similar to Putative uncharacterized protein OSJNBa0005K07.8	2.53985	1.613e-05	498	1094.33
Sobic.001G198700	similar to Putative uncharacterized protein	-10.0563	6.809e-75	2754.67	232
Sobic.001G198800	weakly similar to Putative uncharacterized protein	2.63189	0	861.667	1931
Sobic.001G199000	similar to Os10g0508500 protein	-2.16712	6.376e-07	330	129.667
Sobic.001G199500	similar to Chaperone protein dnaJ 13, putative, expressed	-1.95676	9.387e-05	214.667	93.3333
Sobic.001G200000	weakly similar to Putative uncharacterized protein	4.26435	0.0002339	12.3333	45
Sobic.001G200500	similar to Heavy-metal-associated domain-containing protein, putative, expressed	2.29041	1.794e-11	308	600.667
Sobic.001G200900	similar to Nonspecific lipid-transfer protein 2, putative, expressed	12.7577	4.602e-08	2.33333	26.6667
Sobic.001G201100	similar to Putative uncharacterized protein	-3.70992	1.732e-07	70	16
Sobic.001G202600	similar to Glutamyl-tRNA reductase 1, chloroplast precursor	2.93925	0	6028.67	15096
Sobic.001G202800	No Annotation	-5.39592	0.000106	21.6667	3.33333
Sobic.001G203200	similar to Putative uncharacterized protein	4.81391	6.364e-15	135.667	566.667
Sobic.001G203500	similar to Putative leaf protein	2.30351	5.93e-10	159.333	313.667
Sobic.001G204200	similar to Acetyltransferase, GNAT family protein, expressed	-2.56377	4.102e-08	228.333	76
Sobic.001G204900	PTHR13780//PTHR13780:SF55 - AMP-ACTIVATED PROTEIN KINASE, GAMMA REGULATORY SUBUNIT (1 of 2)	2.71371	6.145e-09	254.333	591.333
Sobic.001G206200	similar to Protochlorophyllide reductase B, chloroplast precursor	-2.16082	7.604e-13	72004.3	28474
Sobic.001G206300	similar to Os10g0496000 protein	2.01329	0.0007273	62	106.333
Sobic.001G206800	No Annotation	-4.04458	0.0388482	8.33333	1.66667
Sobic.001G207800	similar to Chromosome undetermined scaffold_30, whole genome shotgun sequence	3.18209	0	674.667	1835
Sobic.001G208401	No Annotation	-3.06461	0.002143	43.3333	12
Sobic.001G208800	PF00240//PF01599 - Ubiquitin family (ubiquitin) // Ribosomal protein S27a (Ribosomal_S27) (1 of 1)	2.43787	0.0416799	6	12.6667
Sobic.001G209300	similar to Putative uncharacterized protein precursor	2.53624	0.0004623	22.3333	48.3333
Sobic.001G209800	similar to Putative uncharacterized protein	7.00526	9.467e-10	59	354
Sobic.001G211500	similar to DNA ligase	-3.12545	2.854e-14	335	91.3333
Sobic.001G211800	No Annotation	-5.04281	5.237e-11	143.667	24.3333
Sobic.001G212200	similar to Pentatricopeptide, putative, expressed	-4.80521	0.000456	17.3333	3
Sobic.001G212300	similar to Myosin VIII ZMM3	3.00043	0	1658.67	4252
Sobic.001G212350	No Annotation	3.95894	2.734e-08	16.6667	56.6667
Sobic.001G214600	similar to Uncharacterized ACR, COG1678 family protein, expressed	-2.52931	1.887e-18	938	316.667
Sobic.001G215000	PTHR11877//PTHR11877:SF25 - HYDROXYMETHYLGLUTARYL-COA SYNTHASE (1 of 2)	3.16887	4.193e-08	38.6667	104.333
Sobic.001G215300	similar to Aminotransferase, classes I and II family protein, expressed	-2.85536	2.406e-10	236.333	70.6667
Sobic.001G215600	similar to Putative uncharacterized protein	4.2283	5.404e-29	325.333	1167.67
Sobic.001G216600	similar to Zinc finger, C3HC4 type family protein, expressed	-2.61071	1.334e-13	458.667	150
Sobic.001G217000	weakly similar to Putative uncharacterized protein OSJNBa0093B11.10	2.46733	1.39e-07	179	373.667
Sobic.001G217200	similar to Homeodomain leucine-zipper protein Hox9	3.3648	0	763.667	2196
Sobic.001G217400	PTHR12136:SF41 - PLECKSTRIN HOMOLOGY (PH) AND LIPID-BINDING START DOMAIN-CONTAINING PROTEIN (1 of 1)	2.72711	0	578.333	1349.33
Sobic.001G217900	similar to Expressed protein	1.98198	9.283e-12	1210	2041.67
Sobic.001G218200	expressed protein	-1.93819	0.001082	100	44
Sobic.001G219200	similar to Myb factor	6.74928	6.854e-06	4	23.6667
Sobic.001G219400	similar to Putative uncharacterized protein OSJNBa0055P24.1	-2.54949	0.0370975	16	5.33333
Sobic.001G221800	similar to Expressed protein	4.88885	0	856.333	3574.67
Sobic.001G222600	similar to Cyanate hydratase	2.3707	0	1761.33	3560
Sobic.001G222700	similar to CER1 protein, putative, expressed	2.47373	4.734e-13	991.667	2084.33
Sobic.001G223200	similar to POT family protein, expressed	-2.72065	0.005004	24.6667	7.66667
Sobic.001G224000	PF00069//PF08263//PF13855 - Protein kinase domain (Pkinase) // Leucine rich repeat N-terminal domain (LRRNT_2) // Leucine rich repeat (LRR_8) (1 of 47)	6.98489	1.382e-10	7.33333	44.3333
Sobic.001G224300	similar to Cellulose synthase catalytic subunit 10	2.3693	3.131e-08	315.667	636.667
Sobic.001G224400	similar to Eukaryotic translation initiation factor 4E-2 (eIF4E-2) (eIF-4E-2) (mRNA cap-binding protein) (eIF-(iso)4F 25 kDa subunit) (eIF-(iso)4F p28 subunit)	2.08133	1.094e-12	1056.33	1875
Sobic.001G224700	No Annotation	-1.97244	0.013534	314.333	135.333
Sobic.001G224800	expressed protein	-3.15135	0.0001748	219.333	59
Sobic.001G224900	expressed protein	-7.62815	1.867e-09	99.6667	11
Sobic.001G225100	expressed protein	-6.01926	5.783e-15	399.333	57.3333
Sobic.001G225200	expressed protein	-8.05473	2.086e-19	152.333	16
Sobic.001G225300	No Annotation	-25.8557	3.815e-39	165	5.33333
Sobic.001G225400	expressed protein	-23.0175	2.25e-83	614	22.6667
Sobic.001G225500	expressed protein	-16.4785	1.597e-86	1882	96.6667
Sobic.001G225600	expressed protein	-15.0449	7.365e-21	185.667	10.3333
Sobic.001G225900	No Annotation	2.72174	0.0009018	13.6667	32
Sobic.001G226200	PTHR12181//PTHR12181:SF35 - LIPIN (1 of 1)	-7.59905	6.457e-06	18.6667	2
Sobic.001G226500	similar to 60S ribosomal protein L21, putative, expressed	2.00337	7.944e-11	2244.67	3832.33
Sobic.001G227500	similar to OSIGBa0130O15.5 protein	1.9139	7.959e-06	202.333	331
Sobic.001G228200	similar to Chaperonin CPN60-1, mitochondrial precursor	2.45047	2.168e-13	1574.67	3293.33
Sobic.001G228300	PTHR31407:SF5 - PLASTID TRANSCRIPTIONALLY ACTIVE 3 (1 of 1)	-2.80412	7.589e-19	1814	554.333
Sobic.001G229300	PF01693 - Caulimovirus viroplasmin (Cauli_VI) (1 of 1)	-1.90082	6.944e-07	452	203.333
Sobic.001G230700	similar to CHY zinc finger family protein, expressed	-3.68317	2.813e-20	425.667	98.3333
Sobic.001G231600	similar to Os10g0456100 protein	5.06798	0.003786	1.66667	7.66667
Sobic.001G233300	No Annotation	2.41796	7.053e-05	41.3333	85.6667
Sobic.001G233532	PTHR24067//PTHR24067:SF141 - UBIQUITIN-CONJUGATING ENZYME E2 (1 of 2)	-2.15282	5.221e-13	1034.33	411.333
Sobic.001G234300	similar to RNA-binding protein, putative, expressed	-12.1109	3.251e-21	139	9.66667
Sobic.001G234900	similar to Phosphate transporter 1	-1.99221	0.0385526	30.3333	13
Sobic.001G236200	similar to Protein kinase domain containing protein, expressed	-2.15664	0.000731	87.3333	34.6667
Sobic.001G236400	similar to UDP-glucoronosyl and UDP-glucosyl transferase family protein, expressed	-4.87693	3.246e-27	761.333	133.333
Sobic.001G236800	similar to Phosphoglycerate kinase	-1.94662	3.719e-08	595	261.667
Sobic.001G238900	similar to F-box domain containing protein, expressed	-2.1232	0.0173707	28.3333	11.3333
Sobic.001G239300	AT hook motif domain containing protein, expressed	2.23114	0.0181462	12.6667	24.3333
Sobic.001G239500	PTHR12526//PTHR12526:SF409 - GLYCOSYLTRANSFERASE (1 of 1)	18.2561	1.242e-218	256.667	4000
Sobic.001G240500	similar to Putative uncharacterized protein	-2.15863	1.08e-06	330.667	130.333
Sobic.001G240800	similar to Protein kinase APK1B, chloroplast, putative, expressed	-2.46867	3.819e-10	309.333	107
Sobic.001G242800	similar to Auxin-induced protein PCNT115, putative, expressed	-3.63488	1.675e-15	272.667	64
Sobic.001G243400	glycine-rich cell wall structural protein 2 precursor, putative, expressed	-5.21417	2.302e-07	47.6667	7.66667
Sobic.001G243500	glycine-rich cell wall structural protein 2 precursor, putative, expressed	-5.168	8.193e-10	95.6667	15.6667
Sobic.001G243600	glycine-rich cell wall structural protein 2 precursor, putative, expressed	-8.5113	3.636e-09	37.6667	3.66667
Sobic.001G244600	weakly similar to Expressed protein	4.14281	0	5693.33	20185.3
Sobic.001G244700	PTHR12209 - O-SIALOGLYCOPROTEIN ENDOPEPTIDASE (1 of 1)	4.55309	5.447e-37	211.333	823
Sobic.001G244800	No Annotation	24.2038	0.0301702	0	2.66667
Sobic.001G246200	weakly similar to Putative uncharacterized protein	-2.4457	0.0006557	55.3333	19.3333
Sobic.001G246500	similar to Short integuments 2	-1.9422	1.879e-07	524	230.667
Sobic.001G247000	similar to Os10g0429400 protein	-2.01364	0.006324	112.333	47.6667
Sobic.001G247400	similar to Uncharacterized plant-specific domain TIGR01615 family protein, expressed	-4.03498	8.364e-20	612.667	129.333
Sobic.001G247900	similar to Chitinase	-2.1386	0.0005558	430.333	169
Sobic.001G248200	similar to Os10g0415800 protein	-2.50399	2.086e-19	1802.67	615.333
Sobic.001G248900	similar to Exocyst complex component Sec15, putative, expressed	-2.51224	3.029e-06	150.667	51
Sobic.001G249500	similar to Probable glutathione S-transferase BZ2	5.67188	0.004259	1.66667	8.66667
Sobic.001G250200	similar to Acyltransferase family protein, expressed	3.00469	1.127e-06	68	175.333
Sobic.001G252000	similar to Chromosome chr9 scaffold_33, whole genome shotgun sequence	-2.76936	8.165e-30	30411	9379
Sobic.001G252300	similar to Pectinesterase family protein, expressed	2.70131	0	339	779.333
Sobic.001G252700	2.4.1.32 - Glucomannan 4-beta-mannosyltransferase / Glucomannan-synthase (1 of 9)	3.24644	7.519e-14	93	258
Sobic.001G252800	weakly similar to Dof domain, zinc finger family protein, expressed	2.33017	2.961e-11	403.667	802.333
Sobic.001G253600	similar to Expressed protein	-3.34151	3.5e-15	450	115.333
Sobic.001G253900	weakly similar to Putative DNA-binding protein	3.58756	1.003e-07	21.3333	65.3333
Sobic.001G254300	similar to Os10g0403700 protein	-2.29065	0.001676	72	26.6667
Sobic.001G254400	similar to Os10g0403700 protein	-2.42199	4.506e-06	195	68.3333
Sobic.001G254600	similar to Os10g0403700 protein	2.27462	9.214e-14	436.333	849
Sobic.001G255400	No Annotation	-3.17822	0.002149	21.3333	5.66667
Sobic.001G255700	No Annotation	-13.6072	1.366e-34	381.667	23.6667
Sobic.001G256400	similar to Putative selenium-binding protein-like	-3.74982	0.004904	16.3333	3.66667
Sobic.001G256900	similar to Putative Tricarboxylate transport protein, mitochondrial	-2.22531	0.001268	62.6667	24
Sobic.001G257600	No Annotation	5.4984	6.077e-09	8	38
Sobic.001G257700	weakly similar to Putative uncharacterized protein	3.05252	0	578.333	1508.33
Sobic.001G258000	2.7.11.1 - Non-specific serine/threonine protein kinase / Threonine-specific protein kinase (1 of 1200)	-1.97286	7.352e-05	172.667	74.6667
Sobic.001G258100	similar to Putative uncharacterized protein	-3.19614	4.512e-07	133	35.3333
Sobic.001G258900	No Annotation	-2.49849	0.001383	34.3333	11.6667
Sobic.001G259300	Predicted protein	16.7429	0.002507	0.333333	6.66667
Sobic.001G259700	PF09425 - Divergent CCT motif (CCT_2) (1 of 18)	6.7675	0.0154504	38.6667	227
Sobic.001G259900	PF09425 - Divergent CCT motif (CCT_2) (1 of 18)	11.7411	0.0006653	9	93
Sobic.001G260701	PTHR11751//PTHR11751:SF409 - SUBGROUP I AMINOTRANSFERASE RELATED (1 of 1)	2.63973	0.001394	14.6667	33.3333
Sobic.001G261400	similar to Putative leucine-rich repeat transmembrane protein kinase	-2.91971	0.018709	17.3333	5
Sobic.001G261408	PF00892 - EamA-like transporter family (EamA) (1 of 60)	-2.90862	1.015e-28	3413.33	1002
Sobic.001G261476	PTHR24365:SF368 - OUTER ARM DYNEIN LIGHT CHAIN 1 PROTEIN (1 of 4)	2.65428	0	441	997.333
Sobic.001G261484	PTHR10992//PTHR10992:SF882 - ALPHA/BETA HYDROLASE FOLD-CONTAINING PROTEIN (1 of 2)	-3.7776	2.95e-17	330.667	74.3333
Sobic.001G261545	PTHR10211 - DEOXYRIBODIPYRIMIDINE PHOTOLYASE (1 of 2)	2.18117	1.958e-14	844.667	1574.33
Sobic.001G263100	similar to Endonuclease/exonuclease/phosphatase family protein, putative, expressed	2.77124	0	708.333	1667.67
Sobic.001G264700	similar to Peptidyl-prolyl cis-trans isomerase	13.7447	6.131e-20	11	131.667
Sobic.001G267200	arginyl-tRNA synthetase, putative, expressed	4.55158	9.763e-12	43	168.333
Sobic.001G268700	similar to Glycosyl hydrolase family 38 protein, putative, expressed	-7.20906	9.625e-56	777.333	91.6667
Sobic.001G268850	PTHR11607:SF3 - LYSOSOMAL ALPHA-MANNOSIDASE (1 of 1)	-2.95564	6.861e-07	252	73
Sobic.001G269000	similar to Glycosyl hydrolase family 38 protein, putative, expressed	-3.07677	4.3e-25	4304	1198
Sobic.001G269300	PF08387 - FBD (FBD) (1 of 77)	-2.3062	4.335e-05	161.333	60
Sobic.001G270700	similar to Integral membrane protein DUF6 containing protein, expressed	-6.49992	1.014e-05	36	4.66667
Sobic.001G272600	PTHR23155//PTHR23155:SF564 - LEUCINE-RICH REPEAT-CONTAINING PROTEIN (1 of 3)	-2.47634	0.00752	31.3333	10.6667
Sobic.001G273500	PF00069//PF00560//PF08263//PF13855 - Protein kinase domain (Pkinase) // Leucine Rich Repeat (LRR_1) // Leucine rich repeat N-terminal domain (LRRNT_2) // Leucine rich repeat (LRR_8) (1 of 55)	-17.6223	1.35e-05	16	0.666667
Sobic.001G273800	similar to Cytochrome b561 family protein, expressed	-2.90924	4.674e-06	79.6667	23.3333
Sobic.001G274400	similar to Putative uncharacterized protein	2.47716	0.0306391	8.66667	18.6667
Sobic.001G274700	No Annotation	2.06947	1.602e-10	487.667	859
Sobic.001G274800	similar to NADH-dependent oxidoreductase 2, putative, expressed	-11.5854	2.193e-21	201.333	14.6667
Sobic.001G275100	similar to NADH-dependent oxidoreductase 2, putative, expressed	-2.98758	0.002196	244	70.3333
Sobic.001G275200	similar to NADH-dependent oxidoreductase 2, putative, expressed	-4.58443	1.255e-15	2775.67	520.333
Sobic.001G275400	similar to Lipase SIL1-like protein	-8.57008	0.0370225	4.33333	0.333333
Sobic.001G275500	similar to Nitrate transporter	-5.03759	4.039e-16	645	110
Sobic.001G276100	similar to Low affinity nitrate transporter	1.91835	0.008808	703.667	1166.67
Sobic.001G276300	PTHR11654//PTHR11654:SF152 - OLIGOPEPTIDE TRANSPORTER-RELATED (1 of 5)	2.62258	0	599.667	1342.67
Sobic.001G276400	similar to Low affinity nitrate transporter	2.31121	1.175e-06	97	191.667
Sobic.001G278400	No Annotation	-57.6922	8.32e-05	7.66667	0
Sobic.001G278800	weakly similar to Homeobox-leucine zipper protein HAT22	-2.26211	1.171e-10	693	260.333
Sobic.001G279300	PF05678 - VQ motif (VQ) (1 of 39)	6.62684	0.0232359	1.66667	10.3333
Sobic.001G280100	similar to ABC1 family protein-like	4.38718	0	2978.67	11119.7
Sobic.001G280200	similar to Serine carboxypeptidase family protein, expressed	-2.38997	8.142e-06	280.333	99.6667
Sobic.001G280700	similar to Acyl-[acyl-carrier-protein] desaturase, chloroplast precursor	-3.49363	2.272e-07	207.667	50
Sobic.001G281400	similar to Expressed protein	1.92009	9.387e-09	1214.67	1995.33
Sobic.001G281800	similar to Putative uncharacterized protein	-2.32072	2.128e-14	900	331.333
Sobic.001G282300	PF01535//PF13041//PF14432 - PPR repeat (PPR) // PPR repeat family (PPR_2) // DYW family of nucleic acid deaminases (DYW_deaminase) (1 of 48)	1.92898	0.001385	97	160.667
Sobic.001G282600	similar to Sugar transporter family protein, expressed	2.20965	3.428e-12	702	1318
Sobic.001G282800	similar to Putative uncharacterized protein	2.07812	3.026e-05	184	325.667
Sobic.001G283000	similar to Putative uncharacterized protein	-2.45746	0.0001352	65.3333	22.6667
Sobic.001G283100	similar to Putative uncharacterized protein	2.87916	0	10153	24988
Sobic.001G283900	PTHR24349:SF142 - CALCIUM-DEPENDENT PROTEIN KINASE 5 (1 of 2)	-40.9757	0.005061	5.33333	0
Sobic.001G285100	weakly similar to Myosin-like protein	-1.95951	0.034395	33.6667	14.6667
Sobic.001G285200	PTHR23160//PTHR23160:SF8 - MYOSIN HEAVY CHAIN-RELATED (1 of 1)	2.18488	1.093e-08	259	483.333
Sobic.001G288601	PTHR14155//PTHR14155:SF149 - RING FINGER DOMAIN-CONTAINING (1 of 2)	21.9645	2.632e-05	0.333333	8.66667
Sobic.001G288700	similar to Os11g0546200 protein	2.14439	2.067e-12	600.333	1098.67
Sobic.001G288800	similar to NMD3 family protein, expressed	2.29093	1.736e-10	319	622.333
Sobic.001G288900	similar to Os10g0573800 protein	2.14308	4.655e-12	438.333	804
Sobic.001G289500	similar to Carbohydrate kinase, putative, expressed	2.22046	1.002e-14	4263.67	8073
Sobic.001G290200	similar to Putative uncharacterized protein	-2.04692	4.274e-08	557.333	233.333
Sobic.001G290400	similar to No apical meristem, putative, expressed	6.70223	1.796e-21	30	173
Sobic.001G291000	similar to Putative uncharacterized protein	-2.50062	3.444e-10	329	112.333
Sobic.001G291200	No Annotation	-3.31237	9.834e-26	1438.67	372
Sobic.001G292000	PTHR18901:SF42 - HALOACID DEHALOGENASE-LIKE HYDROLASE DOMAIN-CONTAINING PROTEIN SGPP (1 of 1)	3.1404	0	573	1531.33
Sobic.001G292700	similar to CrcB-like protein, expressed	2.73371	0	947.333	2216.33
Sobic.001G293400	similar to Zinc finger, C3HC4 type family protein, expressed	-7.34473	8.362e-06	21	2.33333
Sobic.001G294400	similar to Serine/threonine-protein kinase SAPK3	-2.80412	0.001573	54.3333	16.6667
Sobic.001G295700	similar to Os10g0562200 protein	5.30503	1.541e-06	63	286
Sobic.001G295900	similar to Protein kinase PVPK-1, putative, expressed	4.89598	0.0217945	2.66667	11.6667
Sobic.001G296000	similar to Expressed protein	62.1471	6.213e-05	0	7
Sobic.001G296700	similar to Probable histone H2AXb	-4.33645	6.362e-06	39.3333	7.66667
Sobic.001G297400	PTHR11426 - HISTONE H3 (1 of 12)	-6.74984	0.006988	8.66667	1
Sobic.001G297500	similar to ZmMybst1	1.89871	1.089e-09	774.667	1257.67
Sobic.001G297600	similar to Hexose carrier protein HEX6, putative, expressed	-3.31675	2.707e-13	245.667	63.3333
Sobic.001G298100	similar to DREB-like protein	6.78293	1.262e-08	4.66667	27.6667
Sobic.001G298400	PF06203 - CCT motif (CCT) (1 of 35)	11.152	1.968e-133	114.333	1089.33
Sobic.001G299500	similar to Os10g0557800 protein	2.22247	6.77e-08	179	338.667
Sobic.001G300301	No Annotation	9.61999	0.006227	286	2368.67
Sobic.001G301500	similar to Beta-expansin 6 precursor	-2.34943	2.44e-05	744.333	272.333
Sobic.001G301700	PTHR24078//PTHR24078:SF310 - DNAJ HOMOLOG SUBFAMILY C MEMBER (1 of 3)	2.18629	1.488e-13	773	1441
Sobic.001G302200	similar to Putative uncharacterized protein	4.19472	0	1311	4705
Sobic.001G302400	similar to Putative uncharacterized protein	-3.894	4.082e-12	346.333	76
Sobic.001G302800	similar to Nitrate/chlorate transporter, putative, expressed	2.6138	6.088e-13	856.667	1903.67
Sobic.001G302900	PTHR10972:SF88 - OXYSTEROL-BINDING PROTEIN-RELATED PROTEIN 2A-RELATED (1 of 2)	2.22037	1.214e-07	323	614.667
Sobic.001G303000	zinc finger family protein, putative, expressed	7.01164	7.544e-13	13.6667	82.6667
Sobic.001G303200	similar to Flavin-containing monooxygenase family protein, putative, expressed	2.98382	0	1459	3717
Sobic.001G303600	similar to RbohAp108	-1.9579	0.0409602	37.6667	16.3333
Sobic.001G304900	Predicted protein	-2.72409	3.207e-06	127.667	40
Sobic.001G305100	PTHR21562 - NOTUM-RELATED (1 of 12)	7.15071	4.292e-06	2.66667	17
Sobic.001G305500	similar to Putative uncharacterized protein	2.03351	2.566e-11	1250	2170.67
Sobic.001G305600	similar to Putative uncharacterized protein	2.19161	0	2647.67	4965
Sobic.001G305800	similar to U-box domain containing protein, expressed	-2.31774	2.136e-05	178	66
Sobic.001G306000	weakly similar to U-box domain containing protein, expressed	-2.39192	4.177e-08	245	87.3333
Sobic.001G307400	similar to Chromosome undetermined scaffold_91, whole genome shotgun sequence	-2.47397	0.006989	34	11.6667
Sobic.001G308700	similar to Putative uncharacterized protein	4.30144	2.657e-11	47.3333	173.667
Sobic.001G308900	similar to Putative uncharacterized protein	-2.36819	0.0002254	79.6667	28.6667
Sobic.001G309900	similar to Putative uncharacterized protein	3.33228	0	417.667	1185.33
Sobic.001G310800	similar to Putative uncharacterized protein	-7.35058	8.347e-57	727	84.6667
Sobic.001G310900	similar to Expressed protein	16.0653	0.001593	0.333333	6.33333
Sobic.001G311200	similar to EC protein homolog	9.42526	0.002022	1	9
Sobic.001G311700	No Annotation	-2.05935	0.006222	46.6667	19.3333
Sobic.001G312600	similar to Seven transmembrane protein Mlo2	1.92788	0.001732	202.333	336
Sobic.001G313000	similar to Expressed protein	9.56451	5.693e-31	28.6667	234.333
Sobic.001G314300	similar to Oxidoreductase, 2OG-Fe oxygenase family protein, expressed	6.37159	4.704e-49	122.333	668.667
Sobic.001G316100	PF11947 - Protein of unknown function (DUF3464) (DUF3464) (1 of 3)	-4.21972	1.756e-35	1803.67	365.333
Sobic.001G316400	similar to Putative uncharacterized protein	5.47418	1.228e-22	60.3333	282.667
Sobic.001G317800	similar to Putative uncharacterized protein	3.10835	1.361e-09	103	271.333
Sobic.001G318200	similar to Putative uncharacterized protein	3.10916	6.246e-06	19.6667	52.3333
Sobic.001G319000	similar to Glutathione S-transferase GST 42	-8.02077	0.001038	10.3333	1
Sobic.001G319400	No Annotation	-2.17746	7.391e-06	221.667	86.6667
Sobic.001G319800	similar to Cytochrome P450-like protein	-6.71113	0.0115694	6	0.666667
Sobic.001G320200	similar to Phospholipase D	-2.06339	1.606e-11	1400.67	581.333
Sobic.001G320700	PTHR21022//PTHR21022:SF2 - PREPHENATE DEHYDRATASE P PROTEIN (1 of 1)	-2.83353	3.923e-12	421.667	127.333
Sobic.001G321200	similar to Armadillo/beta-catenin-like repeat family protein, expressed	2.07961	1.793e-09	302.333	536.333
Sobic.001G321800	similar to Membrane protein, putative, expressed	5.31703	3.938e-09	55	253
Sobic.001G321900	similar to Chromosome chr15 scaffold_37, whole genome shotgun sequence	2.09477	7.669e-09	698.667	1259
Sobic.001G322100	similar to Putative uncharacterized protein	4.31119	2.372e-25	213.333	786
Sobic.001G322200	similar to Putative alpha/beta hydrolase	8.5764	5.83e-16	12.3333	92
Sobic.001G322400	similar to Actin-depolymerizing factor 10	2.28454	0.0307601	11	21.6667
Sobic.001G322832	PTHR34065:SF1 - IMPAIRED SUCROSE INDUCTION 1 (1 of 2)	2.46468	0.00491	13	27.6667
Sobic.001G323101	No Annotation	6.25488	0.001291	2	11.3333
Sobic.001G323701	similar to Putative uncharacterized protein	-5.23256	1.371e-30	1506.67	247.333
Sobic.001G323801	weakly similar to Putative uncharacterized protein Os03g40900	-2.95243	8.286e-07	85.6667	24.6667
Sobic.001G324100	PTHR10209//PTHR10209:SF158 - OXIDOREDUCTASE, 2OG-FE II OXYGENASE FAMILY PROTEIN (1 of 2)	5.47768	0.002403	2.33333	11.3333
Sobic.001G325200	similar to Xanthine dehydrogenase, putative	-2.13671	2.697e-10	2744.33	1093.67
Sobic.001G325600	similar to H0825G02.4 protein	-2.06782	0.0129023	42.3333	17.3333
Sobic.001G327100	weakly similar to Putative uncharacterized protein OSJNBa0069I13.10	-2.79708	0.006292	22	6.66667
Sobic.001G328000	similar to Phenazine biosynthesis family protein	-2.59468	0.0004895	60.6667	20
Sobic.001G328500	similar to Expressed protein	3.99012	0	467.667	1591
Sobic.001G328650	No Annotation	6.89781	8.857e-07	8.66667	51.3333
Sobic.001G329400	similar to Expressed protein	3.25352	0	1798.33	4989
Sobic.001G330100	similar to C2H2-type zinc finger protein ZFP36	6.92873	0.0432007	1	6.66667
Sobic.001G330925	PF08224 - Domain of unknown function (DUF1719) (DUF1719) (1 of 33)	-2.36405	0.0173707	21.3333	7.66667
Sobic.001G331401	PTHR12606:SF1 - GH15225P (1 of 22)	3.94714	0.009774	7.33333	25.6667
Sobic.001G331500	similar to Putative uncharacterized protein	5.03415	0.0104711	52	225.667
Sobic.001G331600	PTHR23327:SF9 - ZINC FINGER (C3HC4-TYPE RING FINGER) FAMILY PROTEIN (1 of 1)	5.41161	0	792.333	3634
Sobic.001G331650	No Annotation	13.1915	1.058e-06	1.33333	16.3333
Sobic.001G332700	similar to Pentatricopeptide (PPR) repeat-containing protein-like	-1.97469	0.0002748	211.333	91
Sobic.001G332933	No Annotation	-6.83449	4.114e-06	25	3
Sobic.001G333000	similar to Pentatricopeptide, putative, expressed	-2.35904	3.849e-18	2086.67	755.667
Sobic.001G333600	similar to Membrane-anchored ubiquitin-fold protein 1 precursor	2.03376	4.499e-12	566	982
Sobic.001G333800	similar to Putative uncharacterized protein	2.41063	0	1007	2066
Sobic.001G334300	similar to 40S ribosomal protein S19	2.21551	3.357e-14	2193.33	4144.67
Sobic.001G334900	similar to Expressed protein	3.27703	0	412	1148.33
Sobic.001G335201	2.1.1.43 - Histone-lysine N-methyltransferase / Protein-lysine N-methyltransferase (1 of 68)	-3.52449	1.799e-14	274.667	66.6667
Sobic.001G335800	weakly similar to Expressed protein	-2.57779	0.004059	44.6667	14.6667
Sobic.001G336500	similar to Probable 6-phosphogluconolactonase 1	-6.05055	1.244e-55	1427.33	202.333
Sobic.001G336700	similar to Brittle stalk-2	2.7535	1.401e-08	171	402
Sobic.001G336800	No Annotation	2.58542	0.0151647	11	24.3333
Sobic.001G338700	similar to HAP3-like transcriptional-activator	-1.95551	4.412e-06	1107.33	486
Sobic.001G339100	similar to Glucose-6-phosphate 1-dehydrogenase	-3.14258	3.443e-31	4927.67	1337
Sobic.001G339200	Predicted protein	3.39562	0.001676	8	23.3333
Sobic.001G339400	weakly similar to Expressed protein	-3.07187	2.832e-09	183	50.6667
Sobic.001G340200	similar to HAP2 subunit of HAP complex	-4.22664	8.259e-15	393.667	80
Sobic.001G340800	similar to Putative uncharacterized protein	-2.4502	0.0008353	49	17
Sobic.001G341100	similar to Os10g0396300 protein	2.86875	6.727e-05	84.6667	206
Sobic.001G341300	weakly similar to Putative uncharacterized protein	-9.15413	1.078e-15	112.667	10.3333
Sobic.001G341600	similar to Serine/threonine-protein kinase NAK, putative, expressed	5.53447	3.263e-07	7	33.6667
Sobic.001G342400	similar to Putative uncharacterized protein	28.4249	1.209e-05	0.333333	11.3333
Sobic.001G342600	similar to PDI-like protein	2.32671	0	5646	11232
Sobic.001G342900	similar to Putative uncharacterized protein OSJNBb0074M06.9	2.73554	0	404.667	942.333
Sobic.001G343400	1.1.1.170 - 3-beta-hydroxysteroid-4-alpha-carboxylate 3-dehydrogenase (decarboxylating) / Sterol-4-alpha-carboxylate 3-dehydrogenase (decarboxylating) (1 of 13)	3.04012	2.289e-07	96.3333	250
Sobic.001G344000	similar to Putative uncharacterized protein	-2.63189	6.733e-05	71	23
Sobic.001G344150	No Annotation	-42.9414	0.0007694	5.66667	0
Sobic.001G344500	similar to Sucrose synthase 2	-3.1312	2.144e-29	2704.33	736
Sobic.001G344800	PTHR23244//PTHR23244:SF320 - KELCH REPEAT DOMAIN (1 of 8)	2.67046	4.931e-08	117	265
Sobic.001G345900	PTHR14155//PTHR14155:SF142 - RING FINGER DOMAIN-CONTAINING (1 of 2)	5.72503	0.0007376	2	10.3333
Sobic.001G346100	similar to Os07g0618400 protein	2.04428	4.575e-10	764.667	1333.67
Sobic.001G346700	PTHR13315:SF0 - METALLOPHOSPHOESTERASE 1 (1 of 1)	-2.1758	2.503e-07	279	109.333
Sobic.001G347100	PF01535//PF13041//PF14432 - PPR repeat (PPR) // PPR repeat family (PPR_2) // DYW family of nucleic acid deaminases (DYW_deaminase) (1 of 48)	-5.74574	0.0001176	23	3.33333
Sobic.001G347800	similar to Heme oxygenase 2	-2.11459	5.249e-07	315.667	127.667
Sobic.001G348000	similar to Nodulation protein, putative, expressed	2.48968	0.005066	13.6667	29
Sobic.001G349700	similar to Expressed protein	3.24326	1.66e-16	226	622.667
Sobic.001G350100	similar to Putative RING-H2 zinc finger protein	19.4318	0.0002145	0.333333	7.66667
Sobic.001G350900	similar to Putative phosphatidylserine receptor long form	2.15131	6.911e-12	898.333	1657.67
Sobic.001G351000	similar to Phospho-2-dehydro-3-deoxyheptonate aldolase 1, chloroplast precursor	6.71768	0	469.667	2696
Sobic.001G351200	similar to Putative uncharacterized protein	2.99071	1.018e-06	45	115.667
Sobic.001G351400	similar to Os03g0388900 protein	-3.83156	1.842e-41	11539.7	2564
Sobic.001G351800	similar to Nodulin-like protein	-1.95283	1.059e-05	399	174
Sobic.001G351900	similar to Nodulin-like protein	-3.33568	5.642e-22	589.333	151
Sobic.001G352200	KOG1603 - Copper chaperone (1 of 74)	4.32026	0	437.333	1609.33
Sobic.001G352400	similar to Expressed protein	2.08137	5.096e-15	8083.33	14393.7
Sobic.001G353000	PTHR11802//PTHR11802:SF75 - SERINE PROTEASE FAMILY S10 SERINE CARBOXYPEPTIDASE (1 of 1)	3.09632	2.854e-07	152	397.667
Sobic.001G353200	similar to Putative uncharacterized protein	2.24659	1.446e-08	550.667	1056.67
Sobic.001G353300	similar to Trehalose-phosphatase family protein, expressed	2.69413	6.166e-05	37.3333	86
Sobic.001G354400	PTHR11746//PTHR11746:SF86 - O-METHYLTRANSFERASE (1 of 18)	-109.366	1.219e-07	14.6667	0
Sobic.001G354700	2.3.1.199 - Very-long-chain 3-oxoacyl-CoA synthase / Very-long-chain beta-ketoacyl-CoA synthase (1 of 32)	-3.02414	1.593e-09	231.667	65
Sobic.001G355600	PTHR23042//PTHR23042:SF62 - CIRCADIAN PROTEIN CLOCK/ARNT/BMAL/PAS (1 of 2)	-2.8246	6.721e-12	406	122.667
Sobic.001G356000	PTHR10641//PTHR10641:SF624 - MYB-LIKE DNA-BINDING PROTEIN MYB (1 of 4)	2.29216	0.023679	9.33333	18.3333
Sobic.001G356800	ZOS9-11 - C2H2 zinc finger protein, expressed	30.3003	1.291e-17	5	134.333
Sobic.001G357000	weakly similar to Putative uncharacterized protein	8.37302	0.001548	1.33333	10.3333
Sobic.001G357300	2.5.1.48 - Cystathionine gamma-synthase / O-succinylhomoserine synthetase (1 of 2)	2.04181	6.987e-14	2567	4467.33
Sobic.001G357500	similar to Amino acid permease family protein	-2.44416	0.0001066	114.667	40
Sobic.001G358000	similar to Os03g0374500 protein	1.96987	4.576e-06	360.667	609
Sobic.001G358300	similar to Expressed protein	2.27928	3.405e-09	199.667	390.667
Sobic.001G358366	No Annotation	2.60274	0.0241438	5.33333	12
Sobic.001G359400	similar to Cytochrome P450 family protein, expressed	-2.32367	3.992e-15	940	346
Sobic.001G359500	similar to Cytochrome P450 family protein, expressed	-1.95777	1.279e-06	548.667	240.333
Sobic.001G360600	similar to Pyrrolidone-carboxylate peptidase family protein, expressed	-2.10293	7.462e-13	956.333	388.333
Sobic.001G361200	similar to Expressed protein	-2.91477	1.108e-06	90.3333	26.3333
Sobic.001G361700	similar to Os07g0642600 protein	-4.87894	3.382e-28	1499	263
Sobic.001G361750	No Annotation	-6.51979	1.47e-10	59	7.66667
Sobic.001G362001	similar to Protein kinase APK1A, chloroplast, putative, expressed	-2.29239	5.345e-05	145	54.3333
Sobic.001G363100	similar to Putative uncharacterized protein	-82.2821	3.687e-37	552	5.66667
Sobic.001G363200	similar to Expressed protein	-3.50635	4.248e-08	104.333	25.3333
Sobic.001G363300	similar to Expressed protein	-2.68502	1.076e-06	188.667	59.6667
Sobic.001G363700	similar to Putative uncharacterized protein	2.60553	2.965e-09	203.333	451.667
Sobic.001G365000	Predicted protein	7.85358	1.812e-19	17.3333	117.667
Sobic.001G366100	similar to Oxidoreductase, 2OG-Fe oxygenase family protein, expressed	5.12463	3.403e-10	14	61.6667
Sobic.001G366200	PTHR10209//PTHR10209:SF208 - OXIDOREDUCTASE, 2OG-FE II OXYGENASE FAMILY PROTEIN (1 of 2)	15.4627	9.999e-18	3.33333	45.6667
Sobic.001G366401	No Annotation	8.6263	0.041278	0.333333	3.33333
Sobic.001G366500	similar to Putative uncharacterized protein	2.2819	2.572e-08	147.333	287
Sobic.001G367600	similar to Expressed protein	2.53781	0.0008575	18	39
Sobic.001G368100	similar to Expressed protein	-2.0847	1.233e-06	277.667	113.667
Sobic.001G368300	similar to Ubiquitin ligase SINAT5, putative, expressed	-2.11721	6.397e-07	357	144
Sobic.001G368600	similar to NAD dependent epimerase/dehydratase family protein, expressed	1.95875	7.617e-11	2184.67	3655
Sobic.001G368900	similar to IQ calmodulin-binding motif family protein, expressed	2.50554	0.0004317	37.6667	81
Sobic.001G371700	similar to Hydroxyproline-rich glycoprotein-like	2.39448	4.498e-13	287	585.667
Sobic.001G371750	No Annotation	-2.56912	0.0105048	33	11
Sobic.001G372100	similar to Glycosyl hydrolase family 14 protein, expressed	3.47713	2.681e-07	23.3333	69.6667
Sobic.001G372600	similar to Isoflavone reductase, putative, expressed	2.74178	0	816.333	1906
Sobic.001G372900	similar to Os07g0668000 protein	-2.66135	1.143e-05	113	36
Sobic.001G373100	similar to CHY zinc finger family protein, expressed	-3.26213	0.0238895	13	3.33333
Sobic.001G373800	similar to Nuclear cap-binding protein CBP80	-2.22343	9.987e-09	863	330.667
Sobic.001G374500	No Annotation	4.55518	8.068e-09	15	59
Sobic.001G374800	similar to Os03g0345100 protein	2.08086	0.0003628	58.3333	103.333
Sobic.001G376900	similar to Utp14 protein, expressed	1.92568	1.361e-09	751.333	1236
Sobic.001G377000	similar to Dormancy/auxin associated protein, expressed	-14.5576	5.219e-99	2490.67	147.333
Sobic.001G377200	similar to Putative uncharacterized protein	-2.40515	0.0003628	70.6667	25
Sobic.001G377800	PTHR10934//PTHR10934:SF3 - 60S RIBOSOMAL PROTEIN L18 (1 of 2)	2.3625	0	858.667	1732.33
Sobic.001G377900	OsFBX9 - F-box domain containing protein, expressed	-2.28364	0.004041	67.6667	25.3333
Sobic.001G378100	PTHR21262:SF13 - RELA-SPOT LIKE PROTEIN RSH1 (1 of 1)	2.0179	6.088e-13	3495	6017.67
Sobic.001G379500	similar to Expressed protein	-35.8576	0.007992	4.66667	0
Sobic.001G379600	similar to CIPK-like protein 1, putative, expressed	-38.1461	3.553e-48	493.667	11
Sobic.001G380900	similar to Expressed protein	1.94506	1.835e-05	184.667	306.333
Sobic.001G381600	similar to Phospholipid-translocating P-type ATPase, flippase family protein, expressed	2.12915	0	1726.67	3141.67
Sobic.001G381800	similar to Expressed protein	3.07	5.248e-10	94	247.333
Sobic.001G382700	similar to Protein kinase domain containing protein, expressed	2.83724	4.102e-12	202	489
Sobic.001G382900	similar to Os03g0332500 protein	5.54574	1.827e-06	4.33333	21
Sobic.001G383000	PTHR11726//PTHR11726:SF13 - 60S RIBOSOMAL PROTEIN L10 (1 of 1)	2.465	0.0160359	18.3333	39.3333
Sobic.001G383700	similar to Calmodulin-like protein	4.58096	7.559e-29	321.333	1260
Sobic.001G384500	similar to Protein kinase domain containing protein, expressed	-4.45939	5.828e-51	2224	425
Sobic.001G384600	similar to Endoglucanase 9	-3.00285	2.103e-11	207	58.6667
Sobic.001G384700	similar to Zinc finger C-x8-C-x5-C-x3-H type family protein, expressed	-2.63695	2.945e-07	180.667	58.3333
Sobic.001G384900	PTHR23002:SF54 - CCHC-TYPE ZINC KNUCKLE PROTEIN-RELATED (1 of 2)	-2.07607	8.329e-08	471	193.333
Sobic.001G385800	similar to Putative NAM (No apical meristem) protein	-7.79441	2.012e-06	55	6
Sobic.001G385900	similar to Osr40c1 protein	2.56375	0	716.333	1567
Sobic.001G386000	similar to Putative uncharacterized protein	2.07034	1.256e-08	383.667	679.333
Sobic.001G386200	similar to Thioredoxin-like 1, putative, expressed	-2.1859	2.047e-09	2230	876.667
Sobic.001G387000	similar to Zinc finger, C3HC4 type family protein, expressed	-14.2638	1.623e-54	352	21
Sobic.001G387500	weakly similar to NB-ARC domain containing protein, expressed	-3.02134	7.438e-08	123	34.6667
Sobic.001G387900	similar to DnaJ domain containing protein, expressed	2.39924	0.0125698	12	24.6667
Sobic.001G388400	similar to Expressed protein	-2.32607	1.693e-09	4582.33	1684.33
Sobic.001G388800	similar to Cytidine and deoxycytidylate deaminase zinc-binding region family protein, expressed	2.47346	6.255e-05	54	113.667
Sobic.001G388900	similar to Lipoate-protein ligase, putative, expressed	2.15231	0.00715	21.3333	39.3333
Sobic.001G389500	similar to Guanylate kinase family protein, expressed	-2.04632	1.235e-08	520.667	217.333
Sobic.001G389700	weakly similar to VQ motif family protein, expressed	3.63782	3.557e-06	17.3333	54.3333
Sobic.001G390200	similar to CIPK-like protein 1	9.68555	0	1695.33	14028.7
Sobic.001G391200	similar to ABC transporter family protein, expressed	2.61926	2.455e-16	315.333	705
Sobic.001G393300	PTHR13833:SF49 - NHL REPEAT-CONTAINING PROTEIN 2 (1 of 1)	2.31135	0	10609.3	20958
Sobic.001G394400	similar to Phytochrome B	-2.35477	8.939e-15	2210.67	803
Sobic.001G394600	similar to Expressed protein	-2.14904	1.232e-07	496	196
Sobic.001G396200	similar to Seed maturation protein PM36, putative, expressed	-3.26708	1.078e-06	75.3333	19.6667
Sobic.001G397400	similar to AMP-binding enzyme family protein, expressed	1.97622	0.000851	108.667	182.333
Sobic.001G397500	similar to Os03g0305000 protein	3.85437	2.797e-31	245.333	805.667
Sobic.001G397600	similar to Negatively light-regulated protein, putative, expressed	4.63674	2.713e-21	140.333	551
Sobic.001G397700	similar to TPR Domain containing protein, expressed	11.7536	6.742e-10	11	113
Sobic.001G397800	PTHR13561//PTHR13561:SF5 - DNA REPLICATION REGULATOR DPB11-RELATED (1 of 2)	1.90142	1.605e-05	233	377.667
Sobic.001G398700	similar to Expressed protein	3.03705	6.965e-05	26.3333	68
Sobic.001G399400	similar to Calmodulin-binding protein, putative, expressed	2.91878	0.0003177	11.6667	29.3333
Sobic.001G399900	similar to Roothairless 3	3.17119	0.0009533	67	183
Sobic.001G400101	No Annotation	2.60165	1.471e-05	67	148.333
Sobic.001G400900	similar to Pathogenesis-related protein 10a	-4.42473	2.975e-06	43.6667	8.33333
Sobic.001G401500	similar to Programmed cell death protein 2, C-terminal domain containing protein, expressed	2.29846	6.927e-09	201	394.667
Sobic.001G402050	PTHR10769 - 40S RIBOSOMAL PROTEIN S28 (1 of 2)	2.17423	1.098e-13	1419	2633.67
Sobic.001G402200	similar to Sex determination protein tasselseed-2	9.69632	7.725e-16	13.3333	111
Sobic.001G403350	No Annotation	3.06767	0.0142499	5.33333	14.3333
Sobic.001G403500	similar to 40S ribosomal protein S7	2.06859	1.314e-11	4782.33	8452.33
Sobic.001G404900	similar to Ubiquitin-activating enzyme E1 3, putative, expressed	2.02741	1.302e-05	183	315.333
Sobic.001G405000	similar to Ser-thr protein kinase, putative, expressed	2.61739	1.687e-16	284	635.333
Sobic.001G405150	PF13837 - Myb/SANT-like DNA-binding domain (Myb_DNA-bind_4) (1 of 32)	6.66783	0.0116707	1	6.33333
Sobic.001G405400	similar to Os03g0294100 protein	2.29242	6.295e-06	84.6667	166
Sobic.001G405800	similar to DnaJ domain containing protein, expressed	-2.29347	2.728e-08	872.333	327.333
Sobic.001G406000	similar to Protein kinase domain containing protein, expressed	2.53983	1.822e-11	204.333	441.333
Sobic.001G406100	similar to Mitochondrial carrier protein, expressed	3.07063	0	371	970
Sobic.001G406300	similar to Protein phosphatase type 2-C	3.86678	1.033e-08	460.667	1515
Sobic.001G406700	similar to Os03g0291800 protein	2.41738	0.002236	25.3333	52.3333
Sobic.001G406800	similar to Asparagine synthetase, putative, expressed	-5.71702	3.587e-10	232.667	35
Sobic.001G407600	similar to Fatty acid desaturase	2.8257	0	11818.7	28528
Sobic.001G407800	similar to Oxidoreductase, 2OG-Fe oxygenase family protein, expressed	11.6666	1.561e-11	22	224.333
Sobic.001G407900	similar to Rhodanese-like family protein, putative	-2.36179	1.629e-12	1922.33	696.667
Sobic.001G408300	similar to Expressed protein	-2.1005	0.0003776	128.333	52.3333
Sobic.001G409100	similar to Glycosyltransferase family 43 protein, expressed	3.658	6.692e-09	67.6667	212.333
Sobic.001G409300	similar to Phosphatidylinositol transfer protein, expressed	4.55239	5.565e-23	96	374
Sobic.001G409400	similar to Putative uncharacterized protein	1.93506	0.0321219	14.6667	24.3333
Sobic.001G410450	expressed protein	2.66858	3.331e-07	65	147.667
Sobic.001G411100	similar to UPF0308 protein, chloroplast, putative, expressed	2.13908	5.096e-15	4399.67	8029.67
Sobic.001G411200	similar to Putative uncharacterized protein	5.03216	2.863e-33	186.333	797.667
Sobic.001G411900	similar to Os03g0283800 protein	-2.0794	7.486e-10	737.667	302.333
Sobic.001G412200	similar to Putative uncharacterized protein	-2.86281	0.008742	28	8.33333
Sobic.001G412800	similar to IN2-1 protein, putative, expressed	1.91877	2.352e-10	5167	8453
Sobic.001G413600	similar to Immunophilin-like	2.32981	1.186e-05	93.6667	185.667
Sobic.001G414650	similar to UDP-glucuronic acid decarboxylase	2.06264	0.001044	55.6667	98
Sobic.001G415000	similar to Chromosome chr14 scaffold_9, whole genome shotgun sequence	3.15993	2.317e-17	195	525
Sobic.001G415200	similar to Uncharacterized plant-specific domain TIGR01589 family protein, expressed	-7.71478	4.792e-26	485.333	53.6667
Sobic.001G416000	weakly similar to Putative kinesin heavy chain	-2.81686	0.0001353	46.3333	14
Sobic.001G416100	No Annotation	2.27999	1.382e-05	70.6667	138.333
Sobic.001G416600	similar to Rhamnose biosynthetic enzyme 1, putative, expressed	2.05068	3.383e-13	898.333	1574
Sobic.001G417301	PTHR10894//PTHR10894:SF3 - NUCLEOLAR PROTEIN 5 NUCLEOLAR PROTEIN NOP5 NOP58 (1 of 7)	-4.04602	3.036e-11	106	22.3333
Sobic.001G417600	similar to Actin-depolymerizing factor 7	-1.97996	0.0344798	36.6667	15.6667
Sobic.001G418000	similar to Rhamnose biosynthetic enzyme 1, putative, expressed	8.53016	1.121e-26	202	1485
Sobic.001G418600	similar to Heat shock cognate 70 kDa protein	14.1864	1.562e-06	1.33333	17.6667
Sobic.001G421000	similar to Protein phosphatase 2C containing protein, expressed	-3.91313	0.0004784	25	5.33333
Sobic.001G422100	similar to Haloacid dehalogenase-like hydrolase family protein, putative, expressed	2.45697	0	1844.67	3871
Sobic.001G422300	similar to Laccase-10 precursor	2.31003	0.005461	20	39.6667
Sobic.001G422500	similar to Putative uncharacterized protein	-1.99103	3.302e-07	596.667	255
Sobic.001G423100	similar to HEAT repeat family protein, expressed	-19.5652	6.266e-119	901	39.3333
Sobic.001G423600	similar to Os03g0270500 protein	2.17505	0.001105	37	68.6667
Sobic.001G424000	PTHR10811//PTHR10811:SF13 - FRINGE-RELATED (1 of 1)	3.9205	5.547e-08	19	64
Sobic.001G424066	No Annotation	2.95006	0.0008537	9.66667	24.6667
Sobic.001G424300	similar to Tropinone reductase, putative, expressed	-1.95949	8.72e-12	1523.67	663.333
Sobic.001G424700	similar to Protein kinase domain containing protein, expressed	-3.08026	6.668e-22	1135	315.667
Sobic.001G425100	similar to LIM domain-containing protein, putative, expressed	2.24605	7.433e-11	473.333	910.333
Sobic.001G425150	KOG0752 - Mitochondrial solute carrier protein (1 of 15)	3.44704	0	552	1619.33
Sobic.001G425300	similar to Lipase, putative, expressed	2.37057	0.002472	20	40.6667
Sobic.001G426000	similar to 17.4 kDa class I heat shock protein 3	4.09198	0	867	3055.33
Sobic.001G426200	similar to Putative uncharacterized protein	-1.91881	2.523e-07	1653	731.333
Sobic.001G426300	similar to OTU-like cysteine protease family protein, expressed	-2.32672	6.923e-12	624	229
Sobic.001G426400	similar to Expressed protein	-7.47279	5.792e-100	1714.33	195
Sobic.001G427200	similar to Josephin, putative, expressed	-2.26466	9.933e-06	175	66
Sobic.001G427700	similar to Anthranilate synthase alpha subunit	-2.83005	4.778e-17	2658.67	803.667
Sobic.001G428500	similar to Phosphate carrier protein, mitochondrial, putative, expressed	3.42935	3.841e-21	161	471.667
Sobic.001G429700	similar to Expressed protein	3.46843	0	368	1089.33
Sobic.001G429900	similar to Os03g0261100 protein	2.41566	1.409e-07	153	315
Sobic.001G430700	similar to Expressed protein	2.38142	1.951e-12	320.667	653.333
Sobic.001G430900	PF00240//PF01020 - Ubiquitin family (ubiquitin) // Ribosomal L40e family (Ribosomal_L40e) (1 of 2)	-3.39808	0.0444218	11	2.66667
Sobic.001G431400	PTHR11830 - 40S RIBOSOMAL PROTEIN S3A (1 of 6)	2.70137	8.315e-06	48	110.667
Sobic.001G431700	similar to Expressed protein	-2.84471	3.846e-10	276	82.6667
Sobic.001G432800	similar to Phosphoenolpyruvate carboxykinase, putative, expressed	-3.19737	1.539e-30	2025	540
Sobic.001G433100	similar to Os03g0255200 protein	-1.9272	1.412e-10	1386	613.333
Sobic.001G433900	similar to Patatin-like phospholipase family protein, expressed	2.05321	0.006748	38.6667	68
Sobic.001G434000	similar to Tryptophan/tyrosine permease family protein, expressed	6.86359	1.291e-17	24.6667	145.667
Sobic.001G434450	weakly similar to Os03g0253500 protein	10.4368	6.904e-09	3.33333	30.6667
Sobic.001G435000	similar to Esterase, putative, expressed	2.0653	0.0233225	23	40.6667
Sobic.001G435500	similar to Putative uncharacterized protein	-4.64988	1.298e-24	4508.67	833
Sobic.001G435650	No Annotation	4.78128	0.0147378	43.6667	183.667
Sobic.001G435800	similar to 39 kDa EF-Hand containing protein, putative, expressed	4.89907	0	1070.67	4493
Sobic.001G436100	similar to UDP-glucuronic acid 4-epimerase isoform 1	2.014	1.285e-06	154	265
Sobic.001G437000	similar to ACT domain containing protein, expressed	2.5389	0.001239	29	63.6667
Sobic.001G437500	similar to Expressed protein	1.90965	6.055e-08	2378.67	3884
Sobic.001G437801	PTHR11353:SF81 - CHAPERONIN 60 SUBUNIT BETA 4, CHLOROPLASTIC (1 of 1)	-3.72007	1.443e-41	2312.67	531
Sobic.001G438700	weakly similar to Os08g0548400 protein	-7.84569	7.921e-11	77	8.33333
Sobic.001G439700	PTHR11913:SF16 - ACTIN-DEPOLYMERIZING FACTOR 5-RELATED (1 of 1)	3.66857	0	1024.67	3194.67
Sobic.001G439900	similar to Expressed protein	2.91061	0	622	1547.33
Sobic.001G440000	similar to GTP-binding protein, putative, expressed	2.09125	1.081e-06	166.667	297.333
Sobic.001G440500	similar to Protein kinase family protein, putative, expressed	2.74509	7.717e-16	307	718
Sobic.001G440700	similar to Chromosome chr11 scaffold_13, whole genome shotgun sequence	4.14047	0	1135	4006
Sobic.001G441700	PTHR31062:SF44 - XYLOGLUCAN ENDOTRANSGLUCOSYLASE/HYDROLASE PROTEIN 27-RELATED (1 of 1)	2.38185	0.0004756	50.6667	102.333
Sobic.001G441800	similar to Hydroxyproline-rich glycoprotein family protein, putative, expressed	2.22608	4.24e-08	205.333	389.667
Sobic.001G442300	similar to Purple acid phosphatase 1, putative, expressed	3.06154	8.19e-06	59.3333	154
Sobic.001G443800	similar to Glutamate decarboxylase	2.78684	9.818e-07	43	103
Sobic.001G444200	similar to Pentatricopeptide, putative, expressed	-35.6309	0.003669	4.66667	0
Sobic.001G444800	similar to Ubiquitin-60S ribosomal L40 fusion protein	2.151	2.891e-14	2606.33	4779
Sobic.001G444900	similar to Putative uncharacterized protein OSJNBa0081P02.20	-40.6671	0.001364	5.33333	0
Sobic.001G445000	similar to Os03g0226400 protein	-2.92807	4.2e-17	742.333	216.333
Sobic.001G445500	similar to Coatomer subunit gamma-1	-2.34795	3.095e-15	1266	460.333
Sobic.001G446000	similar to Putative uncharacterized protein	16.0278	9.232e-43	22.6667	309.333
Sobic.001G446100	similar to Expressed protein	18.0886	5.104e-179	144.667	2231
Sobic.001G446200	similar to Clathrin adaptor complex small chain family protein, expressed	5.0919	6.204e-36	144.667	631.667
Sobic.001G446400	similar to Receptor protein kinase CLAVATA1, putative, expressed	-2.27934	0.000404	374	141.667
Sobic.001G447500	PTHR11825//PTHR11825:SF56 - SUBGROUP IIII AMINOTRANSFERASE (1 of 1)	-7.5408	1.397e-15	89	10
Sobic.001G447800	similar to Helix-loop-helix DNA-binding domain containing protein, expressed	5.79123	4.701e-07	6.33333	32
Sobic.001G448100	similar to DNA-directed RNA polymerase	-2.63897	1.388e-13	565.333	183.333
Sobic.001G448300	similar to Putative phytosulfokine peptide precursor	1.97472	5.734e-08	482	810.667
Sobic.001G448700	similar to Putative uncharacterized protein	-2.02624	1.454e-07	470	197.667
Sobic.001G449300	similar to Putative uncharacterized protein	-3.93022	1.182e-05	32.6667	7
Sobic.001G449500	similar to Ternary complex factor MIP1, putative, expressed	-2.5703	0.001646	48.6667	16
Sobic.001G449600	similar to Non-symbiotic hemoglobin	7.85451	6.815e-47	66	441.333
Sobic.001G451100	similar to UDP-3-0-acyl N-acetylglucosamine deacetylase family protein, expressed	-3.0331	1.128e-06	124.333	34.6667
Sobic.001G451200	similar to Putative uncharacterized protein	-4.03862	5.864e-11	107.333	22.6667
Sobic.001G451800	similar to Os03g0223000 protein	2.94499	1.581e-10	118	295.667
Sobic.001G452100	PTHR31495:SF3 - CALEOSIN-RELATED FAMILY PROTEIN-RELATED (1 of 2)	3.33759	2.538e-24	237	674
Sobic.001G452700	PF00069//PF00954//PF01453//PF08276 - Protein kinase domain (Pkinase) // S-locus glycoprotein domain (S_locus_glycop) // D-mannose binding lectin (B_lectin) // PAN-like domain (PAN_2) (1 of 32)	-3.323	9.42e-17	878.667	224.333
Sobic.001G452800	No Annotation	-3.55919	0.0100421	26.6667	6.33333
Sobic.001G453500	similar to Expressed protein	-2.64112	1.982e-08	200.333	64.6667
Sobic.001G453600	similar to Glycosyl hydrolase family 20, catalytic domain containing protein, expressed	-2.04986	1.048e-06	297.333	123.667
Sobic.001G454100	similar to Sugar carrier protein C, putative, expressed	-2.42153	4.287e-06	172.667	60.6667
Sobic.001G454600	expressed protein	-2.07798	6.745e-08	808.667	332.667
Sobic.001G454850	No Annotation	38.6286	0.001926	0	4.33333
Sobic.001G454900	similar to Os03g0216700 protein	5.06386	2.031e-19	55.6667	241.333
Sobic.001G455433	No Annotation	-4.10584	9.098e-05	32.3333	6.66667
Sobic.001G456100	similar to Os02g0154600 protein	-3.15133	3.588e-24	822	222.333
Sobic.001G456400	similar to Expressed protein	2.29322	0.0206273	10.3333	20.3333
Sobic.001G457300	similar to Expressed protein	-4.66675	1.679e-31	550	100.667
Sobic.001G457500	No Annotation	-3.75802	0.0392026	7.66667	1.66667
Sobic.001G458100	similar to Putative DNA cytosine methyltransferase Zmet3	-4.11188	1.049e-12	202	42
Sobic.001G458600	PTHR10353//PTHR10353:SF76 - GLYCOSYL HYDROLASE (1 of 2)	-3.02526	0.021179	13.3333	3.66667
Sobic.001G458900	similar to Putative uncharacterized protein	-2.2224	0.0261413	37	14
Sobic.001G460000	PTHR32116:SF2 - GALACTURONOSYLTRANSFERASE 13-RELATED (1 of 1)	3.68219	7.582e-12	507.667	1602.33
Sobic.001G460700	expressed protein	3.25032	6.001e-09	45.6667	126.667
Sobic.001G461000	similar to Expressed protein	2.53803	0	1473	3194
Sobic.001G461800	similar to Zinc finger family protein, putative, expressed	-3.24242	3.159e-19	576.667	152.333
Sobic.001G462600	similar to Putative uncharacterized protein	-2.0489	2.419e-09	603.333	251.667
Sobic.001G463000	similar to Expressed protein	1.97256	1.191e-10	590.333	997.333
Sobic.001G463200	similar to Putative uncharacterized protein OSJNBa0014O06.3	-3.48992	7.444e-22	2094.67	515.333
Sobic.001G463301	similar to Integral membrane protein, putative, expressed	2.67467	0.0288299	6.33333	14.6667
Sobic.001G463800	similar to Expressed protein	1.92796	0.0112386	86.3333	143
Sobic.001G464600	similar to Transposon protein, putative, unclassified, expressed	2.12188	0.0004783	97.3333	175.667
Sobic.001G464800	similar to D-type cyclin	4.23447	0.0001697	6.66667	24.6667
Sobic.001G464900	similar to Chromosome chr7 scaffold_20, whole genome shotgun sequence	2.21681	0.001863	382.333	738
Sobic.001G465000	No Annotation	-5.15466	0.0008369	16.6667	2.66667
Sobic.001G465100	similar to Hydrolase, alpha/beta fold family protein, expressed	-2.93489	6.215e-27	4183.67	1213.67
Sobic.001G466200	similar to Expressed protein	-2.22949	6.828e-07	226	86.6667
Sobic.001G466300	similar to YrdC protein, putative, expressed	-2.08	1.224e-05	218.667	89.6667
Sobic.001G466800	expressed protein	-3.77996	5.404e-09	250.333	56
Sobic.001G467300	PTHR11830 - 40S RIBOSOMAL PROTEIN S3A (1 of 6)	2.01577	4.482e-12	4750.67	8178
Sobic.001G467500	similar to Expressed protein	2.26065	0.0001778	36.6667	71
Sobic.001G467800	similar to Putative uncharacterized protein	22.0081	9.361e-30	10.3333	196.667
Sobic.001G469600	similar to Mannitol transporter, putative, expressed	3.46923	0	1038.67	3073.67
Sobic.001G469700	similar to Expressed protein	8.60322	2.954e-54	345	2541.67
Sobic.001G470000	similar to Satase isoform II	43.7908	4.624e-77	18.6667	699.667
Sobic.001G470300	No Annotation	5.78015	0.0002875	2.33333	12
Sobic.001G470600	similar to Sulfate transporter ST1	3.22017	3.096e-13	1026	2848.67
Sobic.001G470700	No Annotation	5.39487	0.002507	8	38.3333
Sobic.001G471800	similar to Os03g0194300 protein	5.00401	2.202e-11	34.6667	147.667
Sobic.001G472800	similar to Inositol-3-phosphate synthase	9.94629	0	1470.33	12470
Sobic.001G473200	similar to Non-specific lipid-transfer protein	3.94993	2.731e-19	123	413
Sobic.001G475400	similar to Putative uncharacterized protein	39.578	2.408e-17	5.33333	185.333
Sobic.001G475500	similar to Ras-related protein Rab11D, putative, expressed	2.81609	8.539e-06	61.6667	148.333
Sobic.001G475800	similar to Oxidoreductase, zinc-binding dehydrogenase family protein, expressed	3.71074	4.268e-14	371	1170.67
Sobic.001G476100	similar to Putative uncharacterized protein	4.35651	1.315e-06	24	90
Sobic.001G476300	similar to Homeobox domain containing protein, expressed	-2.23269	0.0006393	133.667	50.6667
Sobic.001G476400	No Annotation	2.85671	0.0288848	53	130
Sobic.001G476600	similar to Putative uncharacterized protein	4.16575	0.004402	3	11
Sobic.001G476700	similar to Os03g0188100 protein	3.31369	0	843	2387
Sobic.001G476800	No Annotation	6.85394	0.003051	4.33333	26.6667
Sobic.001G477200	PTHR12791//PTHR12791:SF31 - GOLGI SNARE BET1-RELATED (1 of 1)	1.96281	0.001845	48.6667	82
Sobic.001G477300	similar to Putative uncharacterized protein	2.43748	0	494.333	1029.33
Sobic.001G478700	similar to Expressed protein	-1.93376	0.0007856	129.667	57
Sobic.001G479000	No Annotation	-3.24638	0.005045	18	4.66667
Sobic.001G479100	similar to Origin recognition complex subunit 2	-2.11697	4.114e-08	372.667	150
Sobic.001G479500	1.1.1.354 - Farnesol dehydrogenase (NAD(+)) / NAD(+)-farnesol dehydrogenase (1 of 2)	-2.23054	8.527e-17	2523.33	967.333
Sobic.001G479900	PF01535//PF05701//PF07798//PF13041 - PPR repeat (PPR) // Weak chloroplast movement under blue light (WEMBL) // Protein of unknown function (DUF1640) (DUF1640) // PPR repeat family (PPR_2) (1 of 1)	-3.99009	0.0001488	30	6.33333
Sobic.001G480700	PTHR24093:SF355 - ATPASE 1, PLASMA MEMBRANE-TYPE-RELATED (1 of 5)	-2.90694	0.003263	25.3333	7.33333
Sobic.001G481100	similar to Expressed protein	6.18775	7.649e-05	109.667	592.667
Sobic.001G481201	No Annotation	4.15272	3.134e-06	787	2766
Sobic.001G481400	similar to AP2 domain containing protein, expressed	-10.0524	3.572e-16	264.667	22
Sobic.001G481800	similar to Putative NIC2	2.32716	5.178e-14	350.333	696
Sobic.001G482100	similar to Putative uncharacterized protein	2.7859	0	531.667	1267.33
Sobic.001G482600	PF09425 - Divergent CCT motif (CCT_2) (1 of 18)	8.06967	1.033e-08	248	1707.67
Sobic.001G482700	weakly similar to Putative uncharacterized protein	11.315	8.126e-14	53.6667	527.333
Sobic.001G483800	similar to Tubulin-tyrosine ligase family protein, expressed	-2.06568	0.000504	283.333	117
Sobic.001G485100	similar to Expressed protein	6.23289	9.397e-100	486	2580.67
Sobic.001G485400	PTHR33541:SF5 - GENOMIC DNA, CHROMOSOME 3, P1 CLONE: MDC16-RELATED (1 of 1)	-3.06901	0.000121	108.333	30.3333
Sobic.001G485700	similar to Os09g0509000 protein	-7.45084	0.005561	6.66667	0.666667
Sobic.001G485901	No Annotation	-4.34868	2.953e-15	335.667	66.3333
Sobic.001G486600	similar to Os12g0176500 protein	-2.96867	0.0006079	53	15
Sobic.001G486900	similar to Putative uncharacterized protein	-3.42032	5.863e-13	221	55
Sobic.001G487600	similar to Receptor-like kinase TAK33-like protein	3.33312	0.0353277	3.66667	10.6667
Sobic.001G487900	similar to Calcium-binding protein 39, putative, expressed	4.14967	0.0155536	4.66667	17.3333
Sobic.001G488000	similar to Leucine zipper protein	2.99657	0.0185886	9.33333	24.3333
Sobic.001G488200	similar to Alanine-glyoxylate aminotransferase 2, mitochondrial, putative, expressed	-2.71106	5.271e-10	659.667	207.667
Sobic.001G489000	similar to Os03g0170500 protein	7.08525	8.433e-104	246	1484
Sobic.001G489075	expressed protein	21.0858	4.527e-05	0.333333	8.33333
Sobic.001G489300	similar to Serine/threonine-protein kinase NAK, putative, expressed	2.07421	1.275e-12	700	1239.33
Sobic.001G489900	similar to Putative zinc finger DNA-binding protein	-2.27406	5.566e-11	3173.33	1183
Sobic.001G490600	similar to Ribosomal protein-like	-2.72833	6.774e-06	120.667	37.6667
Sobic.001G491200	similar to Os01g0173900 protein	-3.33915	1.263e-13	1231.33	317.667
Sobic.001G491600	similar to Putative thioredoxin	-2.70804	0.0380545	17	5.33333
Sobic.001G492600	weakly similar to Putative uncharacterized protein	5.71699	1.816e-15	24.3333	119
Sobic.001G493001	PTHR10769 - 40S RIBOSOMAL PROTEIN S28 (1 of 2)	1.95685	4.87e-09	597.333	997.333
Sobic.001G494100	similar to Putative uncharacterized protein OJ1123F12.3	-2.33711	0.0148905	61.6667	22.6667
Sobic.001G494300	similar to Chromosome chr4 scaffold_162, whole genome shotgun sequence	-7.85011	7.724e-07	22.3333	2.33333
Sobic.001G497200	similar to Expressed protein	-1.91978	9.115e-12	3016	1343
Sobic.001G497500	similar to Expressed protein	2.73494	1.832e-11	160.667	373.667
Sobic.001G498000	similar to Protein kinase APK1B, chloroplast, putative, expressed	3.25824	0	1436.33	3990.33
Sobic.001G498033	No Annotation	3.24114	0.0298272	3.66667	10.3333
Sobic.001G498066	No Annotation	3.83596	0.0003575	5	16.6667
Sobic.001G499100	similar to ABC transporter family protein, putative, expressed	4.05695	0	2181.33	7558
Sobic.001G499500	similar to Putative uncharacterized protein	2.88636	3.258e-20	264.333	651
Sobic.001G499600	similar to Thioredoxin-like 1, putative, expressed	2.09437	0.003612	51	92
Sobic.001G500100	similar to Putative uncharacterized protein	1.98904	0.0266947	28.3333	48
Sobic.001G500200	similar to FAD binding domain containing protein, expressed	-2.90189	0.0004056	106	31.3333
Sobic.001G501100	similar to Heavy metal-associated domain containing protein, expressed	4.33738	1.531e-11	69.6667	257.333
Sobic.001G501400	similar to Phage head-tail adaptor family protein, expressed	2.03033	5.04e-08	600.333	1037.67
Sobic.001G501500	No Annotation	2.13577	0.0440893	10.3333	19
Sobic.001G502600	similar to Putative uncharacterized protein	-2.73127	9.315e-08	244	75.6667
Sobic.001G503500	similar to Ubiquitin carrier protein	-1.95485	1.085e-11	1663.67	727
Sobic.001G504400	similar to Expressed protein	1.94735	1.68e-08	1208	2010.67
Sobic.001G504600	No Annotation	17.8826	0.003947	0.333333	7
Sobic.001G504900	similar to Lethal leaf-spot 1	2.12542	2.68e-13	1682.67	3053
Sobic.001G505100	similar to Aquaporin TIP1-1	1.89852	1.031e-09	5314.33	8626.33
Sobic.001G505200	similar to Ras family protein, expressed	2.30413	0.000494	38.6667	76
Sobic.001G505300	similar to CHY zinc finger family protein, expressed	2.99235	3.852e-11	113	290
Sobic.001G506300	similar to Xyloglucan galactosyltransferase KATAMARI1 homolog	1.98352	0.007926	28.6667	48.6667
Sobic.001G507300	similar to Expressed protein	6.25786	0	689	3705.67
Sobic.001G507700	No Annotation	-3.61198	6.96e-05	32.6667	7.66667
Sobic.001G507900	similar to Expressed protein	-2.0201	1.259e-06	366.333	154.333
Sobic.001G508466	PTHR10579//PTHR10579:SF54 - CALCIUM-ACTIVATED CHLORIDE CHANNEL REGULATOR (1 of 1)	-2.54166	0.001331	71	23.6667
Sobic.001G508800	similar to Beta-amylase	7.48131	2.062e-38	192.333	1243.33
Sobic.001G508900	similar to 60S ribosomal protein L21, putative, expressed	2.69355	0	1673.33	3844.33
Sobic.001G509200	similar to 9,10-9',10' carotenoid cleavage dioxygenase 1	2.14129	0	8938.67	16330
Sobic.001G509300	similar to Expressed protein	27.042	5.937e-120	64.3333	1493.33
Sobic.001G509600	similar to Pentatricopeptide, putative	3.24329	8.836e-09	31	86
Sobic.001G509700	PF01535//PF13041//PF13812//PF14432 - PPR repeat (PPR) // PPR repeat family (PPR_2) // Pentatricopeptide repeat domain (PPR_3) // DYW family of nucleic acid deaminases (DYW_deaminase) (1 of 19)	2.68032	6.498e-05	26.3333	60.3333
Sobic.001G510600	similar to Os03g0139400 protein	2.47367	4.608e-12	233.333	494
Sobic.001G510700	similar to Expressed protein	2.07889	4.366e-09	312	555
Sobic.001G511400	Predicted protein	10.3453	0.0222756	0.333333	4
Sobic.001G512000	similar to Putative cyclin-dependent kinase inhibitor 3	3.57475	1.246e-13	117.333	357.333
Sobic.001G512100	similar to Putative corA-like Mg++ transporter protein	5.59221	0.0242504	1.66667	8.66667
Sobic.001G512200	similar to Putative uncharacterized protein	3.61347	0	585.667	1801.67
Sobic.001G513500	similar to Chromosome chr11 scaffold_13, whole genome shotgun sequence	3.01088	0	1224	3143.33
Sobic.001G513650	No Annotation	2.82045	0.043546	5.33333	13
Sobic.001G514200	similar to Glutathione S-transferase GST 9	-2.06331	1.654e-05	335.333	139
Sobic.001G514500	PTHR10699 - NEUROMODULIN (1 of 1)	13.2873	0.0003678	0.666667	9
Sobic.001G514700	similar to Putative uncharacterized protein	3.06143	0.0008877	9.33333	24.6667
Sobic.001G514800	similar to Serine O-acetyltransferase family protein, expressed	9.69702	0	986.333	8146.67
Sobic.001G514900	PF00501//PF13193 - AMP-binding enzyme (AMP-binding) // AMP-binding enzyme C-terminal domain (AMP-binding_C) (1 of 29)	-2.49423	5.757e-06	120.333	41
Sobic.001G515200	No Annotation	-2.51423	0.0303232	34.6667	11.6667
Sobic.001G515300	PF00501//PF13193 - AMP-binding enzyme (AMP-binding) // AMP-binding enzyme C-terminal domain (AMP-binding_C) (1 of 29)	-3.36779	6.113e-16	1932.33	493
Sobic.001G515600	expressed protein	-2.79046	8.501e-13	466	142.333
Sobic.001G515800	similar to No apical meristem protein, expressed	2.66535	0.0123271	10.3333	23.6667
Sobic.001G516500	similar to Expansin-like A1 precursor	-3.547	2.513e-18	384	92.3333
Sobic.001G517200	PTHR13734:SF48 - POLYNUCLEOTIDE ADENYLYLTRANSFERASE FAMILY PROTEIN (1 of 1)	-1.99965	0.001193	98.3333	42
Sobic.001G517700	similar to Catalase isozyme 2	2.8265	0	10768.3	25988.7
Sobic.001G517900	similar to Serine/threonine-protein kinase Cx32, chloroplast, putative, expressed	-2.52949	9.851e-06	231.333	78.3333
Sobic.001G518500	similar to Adenylate kinase, chloroplast, putative, expressed	1.95111	1.063e-09	837.667	1393.33
Sobic.001G518800	similar to EST AU070346(S12172) corresponds to a region of the predicted gene	2.11118	4.013e-06	194.667	352.333
Sobic.001G519200	expressed protein	2.79942	5.743e-10	70.3333	168.667
Sobic.001G519800	similar to EST C74302(E30840) corresponds to a region of the predicted gene	2.44002	0	101296	210891
Sobic.001G520000	KOG2722 - Predicted membrane protein (1 of 8)	-2.14279	0.0001372	164.333	65
Sobic.001G520800	PTHR11014//PTHR11014:SF83 - PEPTIDASE M20 FAMILY MEMBER (1 of 1)	3.5754	2.893e-13	196.333	600.667
Sobic.001G521500	similar to Putative callose synthase 1 catalytic subunit	-2.39563	6.84e-18	9289	3318.33
Sobic.001G521850	PF02469 - Fasciclin domain (Fasciclin) (1 of 27)	2.04802	0.0350645	185.667	327.667
Sobic.001G522000	similar to Os05g0302700 protein	-2.03106	6.575e-14	3072.33	1291.67
Sobic.001G522500	similar to Putative uncharacterized protein	2.64082	0.004084	18.3333	41.6667
Sobic.001G523150	No Annotation	4.8914	2.299e-05	13	55.3333
Sobic.001G523200	similar to CIPK-like protein 1, putative, expressed	2.2477	3.357e-14	1993	3831
Sobic.001G523300	similar to Heavy metal-associated domain containing protein, expressed	4.90599	0	328.333	1373
Sobic.001G524300	similar to Expressed protein	-2.08331	2.261e-12	1159.67	476
Sobic.001G524400	similar to D111/G-patch domain-containing protein, putative, expressed	2.1019	8.787e-12	1002	1796.67
Sobic.001G524500	similar to HAD-superfamily hydrolase, subfamily IA, variant 3 containing protein, expressed	-1.89667	0.0002382	269.667	120.667
Sobic.001G524750	No Annotation	3.52861	0.00474	4.33333	13.3333
Sobic.001G525600	similar to Fringe protein, putative, expressed	24.1185	0.043738	0	2.66667
Sobic.001G526200	PTHR11850:SF74 - HOMEOBOX PROTEIN KNOTTED-1-LIKE 7 (1 of 1)	2.42303	0.001628	79	165
Sobic.001G527000	similar to Oxygen evolving complex protein-like	1.89722	2.757e-11	4113.67	6657.33
Sobic.001G527700	similar to Protein kinase domain containing protein, expressed	-2.37374	1.914e-16	1168.67	421.333
Sobic.001G528300	similar to Putative uncharacterized protein OJ1705B08.2	-10.92	5.187e-38	408	31.6667
Sobic.001G528350	PTHR21576:SF19 - ARM REPEAT SUPERFAMILY PROTEIN (1 of 2)	-8.12049	9.328e-05	13.6667	1.33333
Sobic.001G528400	PTHR31142:SF3 - PROTEIN TOM THREE HOMOLOG 1-RELATED (1 of 2)	-2.28415	0.007435	37.6667	14
Sobic.001G528600	similar to Remorin, C-terminal region family protein, expressed	1.93055	0.006152	42.3333	69.6667
Sobic.001G529400	similar to Histone H4	-2.19908	1e-05	185.667	72
Sobic.001G530350	similar to Putative uncharacterized protein	2.25039	1.249e-05	75.3333	145
Sobic.001G531000	weakly similar to Expressed protein	2.20097	0.001191	91.3333	172.333
Sobic.001G531900	similar to F-box family protein, putative, expressed	3.1669	0	374.333	1013
Sobic.001G532000	similar to F-box family protein, putative, expressed	2.2598	1.026e-09	247	474.667
Sobic.001G532800	similar to Arginine/serine-rich-splicing factor RSP31	-2.6661	1.946e-05	81.3333	26
Sobic.001G533100	similar to Putative uncharacterized protein	1.93014	4.016e-10	486.667	801.333
Sobic.001G533300	similar to Putative mitochondrial inner membrane protein	2.65664	3.572e-11	214.667	488.333
Sobic.001G533900	similar to Putative uncharacterized protein	7.07575	1.404e-08	7	43
Sobic.001G534532	similar to Putative uncharacterized protein	3.59278	6.205e-14	162.333	495.667
Sobic.001G534600	similar to Expressed protein	-2.04771	5.968e-08	456.667	190.333
Sobic.001G535000	No Annotation	-6.16006	0.002706	10.3333	1.33333
Sobic.001G535500	6.3.2.17 - Tetrahydrofolate synthase / Tetrahydrofolylpolyglutamate synthase (1 of 2)	-2.20406	3.422e-13	1454.33	561.667
Sobic.001G536600	weakly similar to Putative uncharacterized protein	2.46763	7.129e-10	186.333	392.667
Sobic.001G536700	similar to Expressed protein	2.21939	2.421e-14	2511.67	4754
Sobic.001G537600	similar to Os03g0108700 protein	-5.98849	0.0255454	5.33333	0.666667
Sobic.001G537700	similar to DEAD-box ATP-dependent RNA helicase 50	-2.85455	1.828e-09	1701.67	510.667
Sobic.001G538866	similar to Expressed protein	3.71557	1.027e-06	197.333	623.667
Sobic.001G539100	No Annotation	4.4834	0.044133	2.33333	9.33333
Sobic.001G540250	No Annotation	3.56555	1.112e-05	15.6667	48.3333
Sobic.001G540300	similar to Expressed protein	3.94649	0	968.333	3257.67
Sobic.001G540900	similar to Tubulin beta-2/beta-3 chain	1.96625	0.0218437	33	55
Sobic.001G541700	PTHR23023:SF94 - FLAVIN-CONTAINING MONOOXYGENASE FMO GS-OX-LIKE 1-RELATED (1 of 3)	-3.6866	8.586e-10	329.667	76.6667
Sobic.001G541800	similar to Putative uncharacterized protein	-4.7295	5.379e-44	1260.33	227.667
Sobic.001G542600	similar to Putative uncharacterized protein	-2.76354	0.0004183	89.3333	27.3333
Sobic.001G543800	similar to UPF0326 protein CGI-146, putative, expressed	-2.9057	2.891e-23	1866.67	551
Sobic.001G543900	similar to Cation-transporting ATPase	-2.20692	5.782e-13	1866.67	723.333
Sobic.001G544300	PTHR12029:SF11 - METHYLTRANSFERASE TARBP1-RELATED (1 of 1)	-2.21618	6.99e-09	479	184.333
Sobic.001G544400	PF01277 - Oleosin (Oleosin) (1 of 6)	9.11497	1.172e-15	10	78.6667
Sobic.001G544600	PTHR10210:SF58 - RIBOSE-PHOSPHATE PYROPHOSPHOKINASE 5, CHLOROPLASTIC (1 of 1)	-3.25923	1.789e-14	381	100
Sobic.002G001200	No Annotation	-4.32254	5.488e-06	36	7
Sobic.002G001400	PF01535//PF13041 - PPR repeat (PPR) // PPR repeat family (PPR_2) (1 of 164)	-3.14566	6.97e-05	79.6667	21.3333
Sobic.002G001900	Predicted protein	-2.90644	7.697e-16	1313.33	386.333
Sobic.002G002000	expressed protein	-2.34151	0.0005524	69.6667	25.3333
Sobic.002G003300	similar to Putative ATP-dependent DNA helicase II 70 kDa subunit	-3.27822	2.186e-10	172.333	45
Sobic.002G004800	similar to Protein phosphatase regulatory subunit-like protein	1.90011	1.05e-11	2997	4852.67
Sobic.002G004900	PTHR23500:SF47 - SUGAR TRANSPORT PROTEIN 10-RELATED (1 of 1)	-10.8272	8.475e-20	146	11.3333
Sobic.002G005600	similar to Probable pyridoxal biosynthesis protein PDX1.1	2.05188	1.81e-11	7738.67	13499.3
Sobic.002G006100	similar to Os07g0107800 protein	3.02538	5.238e-09	48.3333	125
Sobic.002G007100	similar to Eukaryotic translation initiation factor 5A	-2.44915	1.597e-20	5552	1932.67
Sobic.002G007800	similar to Os05g0302300 protein	-3.80334	0.0123687	12.3333	2.66667
Sobic.002G009300	similar to Urease	-2.64127	6.914e-15	715	231.333
Sobic.002G010800	similar to NBS-LRR type R protein, Nbs1-Pi2	-2.71284	2.59e-06	128.667	40.6667
Sobic.002G010900	similar to Putative uncharacterized protein	23.7262	1.7e-07	0.666667	16
Sobic.002G011400	similar to Acetyltransferase-like protein	-2.15372	0.008236	57.6667	22.6667
Sobic.002G016600	weakly similar to Os07g0118800 protein	-2.86235	4.234e-10	188	56
Sobic.002G017300	weakly similar to Putative uncharacterized protein	-25.6623	0.027471	3.33333	0
Sobic.002G017500	PF08224 - Domain of unknown function (DUF1719) (DUF1719) (1 of 33)	2.17709	3.235e-06	156.333	291
Sobic.002G017750	No Annotation	25.6486	2.122e-24	3.66667	83.3333
Sobic.002G017800	similar to Os02g0455400 protein	2.43216	0.001557	21.3333	44.3333
Sobic.002G018300	Predicted protein	3.89722	8.15e-09	57.3333	192.667
Sobic.002G018400	Predicted protein	-2.1988	0.0001586	141	54.6667
Sobic.002G020200	weakly similar to Putative uncharacterized protein OSJNBa0057M23.132	42.0284	2.14e-29	2	76.6667
Sobic.002G020500	similar to Os03g0769000 protein	2.02074	0.00355	28.6667	49.6667
Sobic.002G020600	similar to Os07g0123500 protein	-2.25477	0.004853	110.333	41.3333
Sobic.002G020900	weakly similar to Os07g0123900 protein	2.74263	3.24e-07	43.6667	102.667
Sobic.002G021132	PF06404 - Phytosulfokine precursor protein (PSK) (PSK) (1 of 6)	7.23744	0.0005366	1.33333	9
Sobic.002G021300	Predicted protein	9.13679	9.033e-06	2	16.6667
Sobic.002G021900	PF00069//PF07645//PF13947 - Protein kinase domain (Pkinase) // Calcium-binding EGF domain (EGF_CA) // Wall-associated receptor kinase galacturonan-binding (GUB_WAK_bind) (1 of 16)	6.03008	1.579e-17	43.3333	224
Sobic.002G025700	similar to Putative uncharacterized protein	-3.03921	2.334e-10	253.333	71
Sobic.002G026200	similar to Putative uncharacterized protein	4.5591	6.257e-08	17.3333	67.3333
Sobic.002G027600	similar to Putative uncharacterized protein	-2.68198	3.625e-05	111	35.3333
Sobic.002G027700	similar to Putative uncharacterized protein	-5.61321	9.122e-23	503.667	77
Sobic.002G030300	No Annotation	-3.52969	3.69e-20	1223.33	297.333
Sobic.002G030575	weakly similar to Early nodulin 75-like protein	-7.98869	0.001053	10.3333	1
Sobic.002G030650	similar to Early nodulin 75-like protein	-18.1145	0.0001542	9.33333	0.333333
Sobic.002G030900	similar to Os07g0143000 protein	3.76192	0	3067.67	9839
Sobic.002G031500	OsFBLD3 - F-box, LRR and FBD domain containing protein, expressed	-2.28684	0.0008902	65.6667	24.3333
Sobic.002G032200	No Annotation	1.9426	0.0003878	156.667	261.333
Sobic.002G032500	similar to Putative phytosulfokine receptor	-15.47	0.0004075	8	0.333333
Sobic.002G032700	similar to Putative Photosystem II 10 kDa polypeptide, chloroplast	-16.711	4.343e-74	784.333	40
Sobic.002G034800	No Annotation	-8.85946	1.293e-09	35.6667	3.33333
Sobic.002G035400	No Annotation	1.91409	0.001512	58.3333	95.3333
Sobic.002G036100	Predicted protein	8.27118	0.0348684	1	8
Sobic.002G037400	similar to Os07g0154100 protein	8.37047	0.002647	1.66667	13
Sobic.002G037900	similar to Putative uncharacterized protein OSJNBa0024L18.10	-2.39269	0.0100242	39.3333	14
Sobic.002G038400	PTHR34357:SF2 - F7A19.14 PROTEIN-RELATED (1 of 1)	4.36771	0.000104	6	22.6667
Sobic.002G039200	similar to Ubiquitin carboxyl-terminal hydrolase	2.18394	1.457e-09	285.667	530.667
Sobic.002G039500	similar to Putative uncharacterized protein	-3.45681	4.161e-18	417.333	102.667
Sobic.002G040100	Predicted protein	2.07901	1.203e-12	529.333	939.333
Sobic.002G041000	similar to Steroid 5alpha-reductase-like protein	10.1955	2.997e-146	334	2903
Sobic.002G041100	PTHR11751//PTHR11751:SF400 - SUBGROUP I AMINOTRANSFERASE RELATED (1 of 3)	2.24424	2.67e-05	246.667	472
Sobic.002G041800	similar to Putative uncharacterized protein	-9.66867	8.415e-34	363.333	32
Sobic.002G041900	similar to Os02g0484600 protein	-3.26293	6.941e-06	126.667	33
Sobic.002G042300	similar to Putative uncharacterized protein	1.94586	0.0001002	178.333	298
Sobic.002G042900	PF01535//PF12854//PF13041//PF14432 - PPR repeat (PPR) // PPR repeat (PPR_1) // PPR repeat family (PPR_2) // DYW family of nucleic acid deaminases (DYW_deaminase) (1 of 9)	-2.19587	0.0251008	25	9.66667
Sobic.002G043000	similar to Os07g0164000 protein	-1.98748	3.199e-06	344.667	148
Sobic.002G043700	2.7.11.13 - Protein kinase C / PKC (1 of 2)	2.2034	0.0006821	37.3333	70.3333
Sobic.002G043800	similar to Os07g0165200 protein	2.86949	0	1388.67	3405.33
Sobic.002G044000	similar to Putative uncharacterized protein	2.28445	0	1024.33	1997.33
Sobic.002G045200	similar to Os07g0166700 protein	2.0529	5.406e-08	303	530.333
Sobic.002G045800	similar to Putative uncharacterized protein	-3.23408	1.369e-08	415	110.333
Sobic.002G046150	No Annotation	4.04093	0.0172937	29.6667	104.667
Sobic.002G046400	similar to Putative iron deficiency protein Ids3	-11.6971	0.002897	6	0.333333
Sobic.002G046700	PF08659 - KR domain (KR) (1 of 21)	2.08634	0.0001919	64.6667	115
Sobic.002G046800	similar to Putative branched-chain alpha-keto acid decarboxylase E1 beta subunit	-3.50858	3.254e-22	2471.67	602.667
Sobic.002G047400	similar to Putative tyrosine phosphatase	6.93545	0	13639.7	80759.3
Sobic.002G047600	similar to Ribosomal protein L15	2.3564	0	2930	5885.33
Sobic.002G050900	similar to Os07g0176500 protein	4.61209	1.033e-11	592.333	2320
Sobic.002G051300	similar to Putative uncharacterized protein	-8.54353	8.281e-29	224.333	22.3333
Sobic.002G051600	similar to DNA repair/transcription protein Mms19-like protein	-2.77661	6.701e-10	296.333	91.3333
Sobic.002G051900	similar to Heat shock factor RHSF5	-2.47961	2.307e-05	111	38.3333
Sobic.002G052000	PTHR14154:SF5 - EARLY LIGHT-INDUCED PROTEIN 1, CHLOROPLASTIC-RELATED (1 of 2)	19.0799	3.652e-138	497	8056.67
Sobic.002G052100	similar to Early light-inducible protein ELIP	57.0604	1.659e-93	75	3621.67
Sobic.002G052600	No Annotation	4.4567	8.595e-12	33	125.333
Sobic.002G053000	similar to Putative uncharacterized protein	-4.97289	3.52e-22	412.667	70.6667
Sobic.002G054000	similar to Putative uncharacterized protein	2.21435	2.421e-14	2390	4516.33
Sobic.002G054300	similar to Putative uncharacterized protein	2.18189	0	2223	4142
Sobic.002G054400	similar to Pyruvate kinase	2.56548	0	427	934.667
Sobic.002G054901	similar to Os07g0181800 protein	-3.766	0.002855	19.3333	4.33333
Sobic.002G055200	similar to Os07g0181700 protein	-2.90983	2.533e-05	61.6667	18
Sobic.002G055600	similar to Xylanase inhibitor protein 1 precursor	-4.1019	8.816e-14	291.667	60.3333
Sobic.002G055700	similar to Xylanase inhibitor	-9.26996	7.953e-09	100.333	9
Sobic.002G056100	Predicted protein	6.20883	1.567e-07	9.33333	50
Sobic.002G056400	similar to Putative ATP-dependent DNA helicase II 70 kDa subunit	-3.04377	1.39e-08	192	54
Sobic.002G057600	similar to Putative uncharacterized protein	6.33481	0	827	4466
Sobic.002G060800	PTHR20953:SF2 - PROTEIN SEEDLING PLASTID DEVELOPMENT 1 (1 of 2)	2.1753	3.829e-13	3475.67	6428.67
Sobic.002G061600	PTHR21576//PTHR21576:SF25 - UNCHARACTERIZED NODULIN-LIKE PROTEIN (1 of 1)	2.86317	0	426.667	1046
Sobic.002G062500	similar to Methylmalonate semi-aldehyde dehydrogenase	-3.21102	1.333e-23	1594.33	423
Sobic.002G062700	Predicted protein	-3.9777	9.844e-18	316.667	68
Sobic.002G062800	PTHR23155//PTHR23155:SF576 - LEUCINE-RICH REPEAT-CONTAINING PROTEIN (1 of 7)	-3.04476	0.0001737	40.6667	11.3333
Sobic.002G062900	PTHR23155//PTHR23155:SF576 - LEUCINE-RICH REPEAT-CONTAINING PROTEIN (1 of 7)	-4.16304	1.129e-12	135.667	27.6667
Sobic.002G064200	similar to Putative uncharacterized protein	-17.3262	0.0001409	9	0.333333
Sobic.002G064500	similar to 1-deoxy-D-xylulose 5-phosphate synthase	15.3278	7.718e-05	4.33333	58.6667
Sobic.002G064700	similar to 1-deoxy-D-xylulose 5-phosphate synthase	16.2912	4.808e-07	4	58.3333
Sobic.002G065000	similar to Cation-transporting ATPase	6.52374	0	5455.67	30232.3
Sobic.002G065300	weakly similar to Chromosome chr6 scaffold_3, whole genome shotgun sequence	-5.74558	0.006383	9.66667	1.33333
Sobic.002G067000	similar to AAA-type ATPase-like	2.31461	4.513e-05	66.6667	131.667
Sobic.002G067300	similar to AAA-type ATPase-like	2.66571	1.131e-09	176.333	399.333
Sobic.002G069000	similar to Putative uncharacterized protein	1.94725	6.243e-07	230.333	383.333
Sobic.002G069500	No Annotation	2.47466	0.0002005	42.3333	89.6667
Sobic.002G070200	similar to Lipid transfer protein-like	-2.04537	1.953e-05	235	97.6667
Sobic.002G071850	PTHR23155//PTHR23155:SF529 - LEUCINE-RICH REPEAT-CONTAINING PROTEIN (1 of 13)	-2.47423	0.002692	40	13.6667
Sobic.002G072000	weakly similar to Putative Pi-b protein	-2.62649	3.248e-16	673.667	219
Sobic.002G072100	similar to Putative uncharacterized protein	-2.41395	2.185e-16	990.667	350.333
Sobic.002G072500	similar to Putative uncharacterized protein	2.75415	0	860.667	2022
Sobic.002G073300	No Annotation	-1.98727	0.0229367	100.333	43
Sobic.002G073700	2.1.1.41 - Sterol 24-C-methyltransferase / Zymosterol-24-methyltransferase (1 of 9)	2.76326	0	1169	2757
Sobic.002G074000	similar to Os07g0207100 protein	1.91206	0.001974	69	112.333
Sobic.002G074100	expressed protein	-3.84617	0.0156839	12.3333	2.66667
Sobic.002G074300	No Annotation	-4.19276	0.001722	20	4
Sobic.002G075500	similar to Cellulose synthase-9	3.35657	0	2719	7780.33
Sobic.002G075600	similar to CAA30376.1 protein	-8.12341	0.007245	7.33333	0.666667
Sobic.002G075700	PF00069//PF00560//PF08263//PF13855 - Protein kinase domain (Pkinase) // Leucine Rich Repeat (LRR_1) // Leucine rich repeat N-terminal domain (LRRNT_2) // Leucine rich repeat (LRR_8) (1 of 55)	-5.30646	0.001197	17	2.66667
Sobic.002G075800	similar to Alkaline alpha galactosidase 1	-2.09017	1.754e-07	514.667	211
Sobic.002G076866	PF04782 - Protein of unknown function (DUF632) (DUF632) (1 of 19)	2.22416	2.846e-12	348	660.667
Sobic.002G076932	No Annotation	2.87484	0.0261294	4.66667	11.6667
Sobic.002G077100	similar to MutT-like protein	4.02361	0	823.667	2829.33
Sobic.002G078000	similar to Os07g0222900 protein	-2.02195	2.69e-05	173	73
Sobic.002G078800	similar to Trypsin/factor XIIA inhibitor precursor	-5.44104	0.0396416	7	1
Sobic.002G078900	PF05266 - Protein of unknown function (DUF724) (DUF724) (1 of 6)	-1.91371	0.0190742	53.3333	23.6667
Sobic.002G080000	No Annotation	14.3123	1.998e-26	8	99.3333
Sobic.002G080100	similar to GRAB1 protein	8.06331	6.93e-12	509	3475.33
Sobic.002G080900	retrotransposon protein, putative, unclassified, expressed	-4.44712	2.198e-14	1483.67	283
Sobic.002G081400	similar to ABC1 family protein kinase-like protein	1.9218	8.569e-10	1631.67	2675
Sobic.002G082000	similar to Kelch repeat containing protein	-2.64188	0.000185	65	21
Sobic.002G083000	similar to Cation-transporting ATPase	-2.37358	1.554e-07	212.333	76.3333
Sobic.002G083700	No Annotation	3.22284	0.0216752	3.66667	10.3333
Sobic.002G084400	PF01535//PF13041//PF13812//PF14432 - PPR repeat (PPR) // PPR repeat family (PPR_2) // Pentatricopeptide repeat domain (PPR_3) // DYW family of nucleic acid deaminases (DYW_deaminase) (1 of 19)	-2.27629	0.003864	45.6667	17
Sobic.002G084800	PF11891 - Domain of unknown function (DUF3411) (DUF3411) (1 of 10)	1.93004	7.523e-07	376	617.667
Sobic.002G085100	similar to Putative uncharacterized protein	1.93976	3.965e-08	481	798
Sobic.002G085300	similar to Putative uncharacterized protein	5.94341	0.0216599	1	5.66667
Sobic.002G085400	similar to Putative uncharacterized protein	2.70823	7.519e-13	205.333	475
Sobic.002G085500	No Annotation	7.55609	7.915e-07	3.66667	24.3333
Sobic.002G086200	No Annotation	2.67167	3.964e-12	249.667	566.333
Sobic.002G086900	PF00069//PF00560//PF08263//PF13855 - Protein kinase domain (Pkinase) // Leucine Rich Repeat (LRR_1) // Leucine rich repeat N-terminal domain (LRRNT_2) // Leucine rich repeat (LRR_8) (1 of 55)	-4.23337	5.208e-08	95	19
Sobic.002G087500	Predicted protein	4.61237	4.083e-05	41.3333	165.667
Sobic.002G087800	weakly similar to Chromosome chr2 scaffold_11, whole genome shotgun sequence	-5.96334	3.923e-14	136.333	19.3333
Sobic.002G088800	similar to Putative uncharacterized protein	-11.097	7.025e-07	18.6667	1.33333
Sobic.002G088900	similar to Os07g0120300 protein	-2.5415	0.035629	18	6
Sobic.002G089100	similar to Os07g0120300 protein	-4.98538	0.007652	10.3333	1.66667
Sobic.002G089600	similar to Thionin like protein	-27.4628	1.233e-06	14.3333	0.333333
Sobic.002G090400	similar to Putative uncharacterized protein	-2.45671	1.739e-13	703	244.333
Sobic.002G092400	PTHR21141//PTHR21141:SF38 - 60S ACIDIC RIBOSOMAL PROTEIN FAMILY MEMBER (1 of 1)	17.4	4.673e-07	1.33333	21.3333
Sobic.002G093000	similar to Putative uncharacterized protein	-1.92271	6.56e-05	304	135.667
Sobic.002G093300	similar to Putative uncharacterized protein	-3.69812	2.03e-18	425.667	98.3333
Sobic.002G093500	similar to Putative IAA amidohydrolase	-3.26662	1.581e-14	915.333	239
Sobic.002G094600	similar to Cellulose synthase-8	9.12027	1.883e-23	189.333	1493
Sobic.002G094800	Predicted protein	2.18426	4.765e-12	389.667	725
Sobic.002G095400	similar to Putative uncharacterized protein	-1.89569	0.0118802	62.6667	28.3333
Sobic.002G096800	PF00646 - F-box domain (F-box) (1 of 303)	-2.08841	0.004013	53	21.6667
Sobic.002G098701	PF00646//PF08268 - F-box domain (F-box) // F-box associated domain (FBA_3) (1 of 23)	-2.71466	1.559e-09	244	77
Sobic.002G100600	PTHR10666 - UBIQUITIN (1 of 46)	2.41046	0.0439345	12.3333	25.3333
Sobic.002G102700	similar to OSIGBa0111L12.4 protein	-166.516	1.179e-12	22.3333	0
Sobic.002G103100	No Annotation	-1.97033	0.0133828	44	19
Sobic.002G103900	PF03168 - Late embryogenesis abundant protein (LEA_2) (1 of 61)	4.38493	9.611e-09	17	64
Sobic.002G104000	No Annotation	-2.37017	4.46e-09	348	125.667
Sobic.002G104300	weakly similar to Os07g0273400 protein	1.98284	2.627e-05	116.667	197.333
Sobic.002G104500	PTHR23155//PTHR23155:SF600 - LEUCINE-RICH REPEAT-CONTAINING PROTEIN (1 of 2)	-2.69921	1.287e-08	174	55
Sobic.002G104900	similar to Putative uncharacterized protein	14.8887	3.751e-106	91	1150
Sobic.002G106800	similar to Putative uncharacterized protein	24.2645	0.0306134	0	2.66667
Sobic.002G107200	PTHR11908//PTHR11908:SF89 - XANTHINE DEHYDROGENASE (1 of 4)	-2.16514	0.0006308	92	36.3333
Sobic.002G107600	PF00941//PF01315//PF01799//PF02738//PF03450 - FAD binding domain in molybdopterin dehydrogenase (FAD_binding_5) // Aldehyde oxidase and xanthine dehydrogenase, a/b hammerhead domain (Ald_Xan_dh_C) // [2Fe-2S] binding domain (Fer2_2) // Molybdopterin-binding domain of aldehyde dehydrogenase (Ald_Xan_dh_C2) // CO dehydrogenase flavoprotein C-terminal domain (CO_deh_flav_C) (1 of 1)	-2.00506	0.004103	152	65
Sobic.002G109300	PTHR19241//PTHR19241:SF260 - ATP-BINDING CASSETTE TRANSPORTER (1 of 1)	2.21871	0.002502	26.6667	50.6667
Sobic.002G109500	PF14368 - Probable lipid transfer (LTP_2) (1 of 77)	-12.7427	1.186e-11	131.333	8.66667
Sobic.002G110100	weakly similar to Chromosome chr6 scaffold_3, whole genome shotgun sequence	-2.12005	9.897e-05	351.667	142
Sobic.002G110800	similar to Mitochondrial aspartate-glutamate carrier protein-like	1.95457	0.0002864	127	210.667
Sobic.002G111100	expressed protein	4.1833	5.801e-06	8	29
Sobic.002G111700	PF01535//PF13041//PF13812//PF14432 - PPR repeat (PPR) // PPR repeat family (PPR_2) // Pentatricopeptide repeat domain (PPR_3) // DYW family of nucleic acid deaminases (DYW_deaminase) (1 of 19)	-1.96499	0.001218	125.667	54.6667
Sobic.002G112000	Predicted protein	-8.94686	0.002483	8	0.666667
Sobic.002G112300	similar to Putative uncharacterized protein	3.27871	7.16e-09	68.6667	192.333
Sobic.002G113100	similar to Integral membrane protein-like	-3.79369	1.69e-06	298.667	68
Sobic.002G113500	similar to Rapid ALkalinization Factor family protein, expressed	1.91908	0.018204	33.6667	55.3333
Sobic.002G114900	similar to Putative chromosome region maintenance protein	3.06352	1.576e-23	310.333	810
Sobic.002G116000	similar to Granule bound starch synthase IIa	10.6797	0	8288.33	75140.7
Sobic.002G116200	PTHR12595:SF0 - ADENYLATE KINASE ISOENZYME 6 HOMOLOG (1 of 1)	1.91893	5.336e-05	158.333	258.333
Sobic.002G116400	No Annotation	17.62	1.498e-07	2.66667	42.3333
Sobic.002G117200	PTHR14499:SF11 - PROTEIN VM106R.1 (1 of 1)	-2.25762	8.929e-08	280.333	105.667
Sobic.002G117600	similar to Putative uncharacterized protein	-2.10069	5.535e-10	700.667	284.667
Sobic.002G118101	No Annotation	1.93337	5.164e-06	207.667	342.333
Sobic.002G118600	similar to SNAP-34	2.17032	4.043e-06	513.333	960.667
Sobic.002G119900	similar to Similar to F12P19.3 [imported]-Arabidopsis thaliana	-1.98717	0.0001114	3317	1431.67
Sobic.002G120200	similar to Selenium-binding protein-like	-2.65328	0.0371578	18.6667	6
Sobic.002G122100	No Annotation	-2.23957	0.002633	77	29
Sobic.002G122700	similar to Putative uncharacterized protein P0030H06.126	-2.21958	5.737e-07	256.667	98.6667
Sobic.002G122800	PF11779 - Protein of unknown function (DUF3317) (DUF3317) (1 of 4)	-7.94185	1.691e-07	41.6667	4.33333
Sobic.002G123900	PF00646//PF08387 - F-box domain (F-box) // FBD (FBD) (1 of 26)	2.0897	2.267e-06	126	225
Sobic.002G124400	similar to Beta-expansin 4 precursor	-7.31914	1.259e-05	18	2
Sobic.002G125200	similar to Aquaporin PIP2-6	21.2399	4.174e-71	32	585.667
Sobic.002G125300	similar to Aquaporin PIP2-6	6.18993	2.144e-09	30.3333	164
Sobic.002G125700	similar to Aquaporin PIP2-6	13.6635	1.709e-151	198.333	2318.67
Sobic.002G125900	similar to Putative uncharacterized protein	-2.81625	9.137e-18	1995.33	608.333
Sobic.002G127200	PTHR23324//PTHR23324:SF78 - SEC14 RELATED PROTEIN (1 of 1)	-1.99568	8.643e-05	208.333	89.3333
Sobic.002G127400	similar to Putative 1,4-beta-D xylan xylanohydrolase	-2.08897	8.677e-10	755.667	309
Sobic.002G128200	similar to Putative UVB-resistance protein UVR8	4.25234	0	1824	6612
Sobic.002G128600	similar to Putative acyltransferase	5.76078	5.316e-13	35	173
Sobic.002G128800	similar to Putative uncharacterized protein P0038F09.45	3.01207	0	465.333	1192.67
Sobic.002G130500	expressed protein	-9.52777	1.709e-07	52.6667	4.66667
Sobic.002G130700	similar to Putative uncharacterized protein	-2.42246	1.103e-12	757.333	266.667
Sobic.002G131000	similar to Os09g0563300 protein	-5.18686	6.741e-19	225.667	37
Sobic.002G131300	similar to Putative uncharacterized protein	-2.00647	0.0005393	160	68
Sobic.002G131600	similar to Os03g0670000 protein	2.15293	9.886e-07	162.333	298.333
Sobic.002G132600	PTHR23019 - NUCLEAR PORE MEMBRANE GLYCOPROTEIN GP210-RELATED (1 of 1)	-3.53384	6.131e-26	788.667	190.667
Sobic.002G132900	No Annotation	-3.16335	0.0001284	52	14
Sobic.002G133000	similar to Os01g0354200 protein	-3.17379	8.186e-11	210.333	56.3333
Sobic.002G134300	similar to Os09g0567800 protein	5.8366	5.192e-60	219	1090
Sobic.002G137100	similar to Putative uncharacterized protein	-2.86373	2.442e-19	727.333	217
Sobic.002G137800	similar to Putative uncharacterized protein	1.95892	6.346e-05	99.6667	167.333
Sobic.002G137850	No Annotation	8.42722	0.008336	0.666667	5.66667
Sobic.002G138100	similar to Putative uncharacterized protein B1331F11.3-1	2.95081	3.324e-18	297.667	751
Sobic.002G138800	similar to Peptidyl-prolyl cis-trans isomerase	2.06162	2.203e-08	317.333	556
Sobic.002G140700	similar to Putative uncharacterized protein	-1.90714	9.151e-09	1279.33	575.333
Sobic.002G140800	PTHR11079:SF58 - RNA PSEUDOURIDINE SYNTHASE 4, MITOCHONDRIAL (1 of 1)	-2.32949	0.003363	53	19.3333
Sobic.002G141300	similar to Os09g0106700 protein	2.11964	4.981e-08	193.667	351.333
Sobic.002G142300	PTHR11764//PTHR11764:SF21 - LANOSTEROL SYNTHASE (1 of 4)	2.11504	7.288e-10	313.667	567.667
Sobic.002G143300	similar to Putative uncharacterized protein	12.8464	0.008792	0.333333	5
Sobic.002G144275	similar to Putative defective chloroplasts and leaves (DCL) protein	-2.1792	5.117e-05	154	60.3333
Sobic.002G146400	No Annotation	-3.59842	2.652e-06	65	15.3333
Sobic.002G146900	No Annotation	2.04688	0.005606	60.3333	104.667
Sobic.002G148100	similar to Putative uncharacterized protein	2.1199	2.421e-14	1247	2258.67
Sobic.002G148300	No Annotation	-2.14671	3.097e-06	249.667	99
Sobic.002G148700	similar to Os09g0272000 protein	4.99862	0	395.667	1686.67
Sobic.002G150800	similar to Putative NEDD1 protein	-1.93279	2.802e-05	244.333	107.667
Sobic.002G151500	KOG4675 - Uncharacterized conserved protein, contains ENT domain (1 of 4)	-2.42631	0.0132494	35.3333	12.3333
Sobic.002G152200	similar to Putative uncharacterized protein	-2.14258	4.972e-07	346.333	138
Sobic.002G152900	similar to Topoisomerase 6 subunit B-like protein	-2.09947	4.228e-07	284.667	115.667
Sobic.002G153000	similar to Putative uncharacterized protein P0651G05.14	-2.86764	7.063e-10	204.333	60.6667
Sobic.002G153400	similar to Putative MND1 domain containing protein	-1.93341	6.352e-06	318.333	140.333
Sobic.002G153500	similar to Ras-related protein RGP1	-2.22455	6.692e-09	395.333	151.667
Sobic.002G154400	similar to SMC6 protein	-3.11648	2.24e-14	299.333	82
Sobic.002G154551	PTHR19306:SF6 - PROTEIN C23H4.6, ISOFORM A-RELATED (1 of 2)	-2.7231	4.236e-11	385.333	120.333
Sobic.002G154800	similar to Glycosyl transferase family 1 protein-like	-2.27681	0.003872	78.6667	29.6667
Sobic.002G155500	similar to Ubiquitin carrier protein	-2.668	3.857e-16	626	200.667
Sobic.002G155900	similar to Putative phosphomannomutase	2.85227	0.001644	100	244
Sobic.002G156100	similar to Putative uncharacterized protein	-2.02631	1.526e-07	458.667	193.667
Sobic.002G156700	similar to GDSL-lipase-like	4.91161	2.555e-21	120.667	502
Sobic.002G158500	PF12796//PF13414 - Ankyrin repeats (3 copies) (Ank_2) // TPR repeat (TPR_11) (1 of 3)	2.36822	0.0002882	32	64.6667
Sobic.002G159100	similar to Putative uncharacterized protein	2.34638	0	946.667	1892.67
Sobic.002G159700	No Annotation	-2.58395	1.061e-16	816.333	269.667
Sobic.002G159900	PTHR11132//PTHR11132:SF120 - SOLUTE CARRIER FAMILY 35 (1 of 2)	1.95238	1.423e-07	239	398.667
Sobic.002G161200	similar to B0103C08-B0602B01.5 protein	-2.49581	0.0002213	113	38.3333
Sobic.002G161400	PTHR10887:SF320 - P-LOOP CONTAINING NUCLEOSIDE TRIPHOSPHATE HYDROLASES SUPERFAMILY PROTEIN (1 of 1)	10.2784	1.132e-108	401.333	3499.33
Sobic.002G161800	similar to Putative uncharacterized protein	2.37284	0	1111	2253
Sobic.002G163600	PF08137 - DVL family (DVL) (1 of 27)	-2.55405	1.897e-05	123.333	41.3333
Sobic.002G163700	expressed protein	-2.77758	3.225e-11	361.333	111.333
Sobic.002G163950	No Annotation	-2.75101	0.038388	15.3333	4.66667
Sobic.002G164900	similar to Putative uncharacterized protein	-3.50796	8.433e-08	110.333	26.6667
Sobic.002G165401	No Annotation	2.84009	9.244e-05	26.3333	63.6667
Sobic.002G167400	PF01535//PF13041 - PPR repeat (PPR) // PPR repeat family (PPR_2) (1 of 164)	-2.62934	0.002633	39.3333	12.6667
Sobic.002G168000	weakly similar to Myb family protein-like	-2.46106	0.000324	71.3333	24.6667
Sobic.002G168500	similar to Putative uncharacterized protein	-2.34579	2.308e-09	623.667	227
Sobic.002G169400	PTHR23155//PTHR23155:SF635 - LEUCINE-RICH REPEAT-CONTAINING PROTEIN (1 of 2)	-2.22794	0.0269353	34.3333	13
Sobic.002G169633	PF00931//PF07714//PF13855 - NB-ARC domain (NB-ARC) // Protein tyrosine kinase (Pkinase_Tyr) // Leucine rich repeat (LRR_8) (1 of 1)	-2.67537	4.118e-07	209.667	67
Sobic.002G170300	similar to Putative uncharacterized protein	-2.02354	0.009266	57	24
Sobic.002G171101	No Annotation	-4.51769	0.003036	20	3.66667
Sobic.002G171300	No Annotation	2.80655	3.442e-15	319	763.667
Sobic.002G171500	Predicted protein	29.7862	0.0147084	0	3.33333
Sobic.002G172600	similar to Methylenetetrahydrofolate dehydrogenase-like	-2.27576	1.446e-09	608	228.333
Sobic.002G173400	Predicted protein	-1.90961	0.002307	134.667	60
Sobic.002G173900	similar to Arbutin synthase-like	-41.3892	5.274e-116	748.667	15.3333
Sobic.002G175500	similar to Putative serine carboxypeptidase	-2.61165	4.899e-08	313.667	102.333
Sobic.002G176200	similar to Membrane protein-like	5.1143	0	1144	5000
Sobic.002G176800	similar to Probable NADH kinase	-2.17604	0.001594	67.3333	26.3333
Sobic.002G177300	similar to Putative Cytochrome P450	-5.89523	7.852e-31	396	57.3333
Sobic.002G177800	2.7.10.1//2.7.11.1 - Receptor protein-tyrosine kinase / Receptor protein tyrosine kinase // Non-specific serine/threonine protein kinase / Threonine-specific protein kinase (1 of 33)	-5.08401	0.0002878	18.3333	3
Sobic.002G178400	No Annotation	2.06888	0.002183	35.3333	62.3333
Sobic.002G178601	No Annotation	2.02936	4.066e-06	181.333	313.667
Sobic.002G179700	similar to Putative FAE1	5.66093	0.0445841	1	5.33333
Sobic.002G180501	No Annotation	-2.37137	0.001673	49.3333	17.6667
Sobic.002G181300	expressed protein	-1.98652	9.236e-11	1318.67	566.333
Sobic.002G181800	similar to Putative uncharacterized protein	2.58012	0.007743	10.3333	23
Sobic.002G183000	No Annotation	2.12856	0.0106948	21.6667	39.6667
Sobic.002G183400	similar to Putative uncharacterized protein	-1.93063	0.004306	102.667	45.3333
Sobic.002G183600	similar to Os09g0365900 protein	-9.15754	0.0169701	4.66667	0.333333
Sobic.002G183900	similar to Putative uncharacterized protein P0564H06.4	4.19996	0	437	1563.33
Sobic.002G184300	PTHR24078 - DNAJ HOMOLOG SUBFAMILY C MEMBER (1 of 107)	29.8835	0.0104137	0	3.33333
Sobic.002G185500	similar to Putative uncharacterized protein	-3.54781	0.001726	19.6667	4.66667
Sobic.002G186400	PF00646//PF08268 - F-box domain (F-box) // F-box associated domain (FBA_3) (1 of 23)	2.39833	1.967e-10	326.667	665.333
Sobic.002G186600	similar to Putative strictosidine synthase	-2.99299	4.944e-08	187	53
Sobic.002G187100	similar to Leaf senescence protein-like	2.40582	0.0133292	12.6667	26
Sobic.002G187400	similar to Chromosome chr1 scaffold_46, whole genome shotgun sequence	2.14103	3.247e-05	105	192.667
Sobic.002G188200	weakly similar to RING finger 1	2.50185	0.008703	17	36
Sobic.002G188500	similar to Putative trehalose-6-phosphate synthase	-7.43313	1.728e-125	3474.33	398.667
Sobic.002G189000	Predicted protein	7.90701	3.258e-19	80.3333	549.667
Sobic.002G191100	similar to DEAD-box ATP-dependent RNA helicase 22	-2.19098	7.895e-09	588.667	229
Sobic.002G192500	similar to Putative zinc-finger motif	-2.38835	6.364e-10	377.667	135
Sobic.002G193600	similar to Endoglucanase 22 precursor	3.02494	1.799e-11	105	270.667
Sobic.002G193900	similar to Inositol 1,4,5-trisphosphate 5-phosphatase-like protein	3.26406	0.001334	6	17
Sobic.002G194600	similar to Putative uncharacterized protein	2.7874	1.749e-07	827.333	1938
Sobic.002G194700	similar to Putative trehalose-6-phosphate synthase/phosphatase	-3.01522	8.183e-27	1132	321
Sobic.002G195700	similar to Os09g0400300 protein	-3.46744	2.284e-19	5921.33	1465.33
Sobic.002G195900	weakly similar to Putative uncharacterized protein	5.83211	2.573e-23	78.3333	390.333
Sobic.002G196600	similar to Putative uncharacterized protein	3.66855	0	1014.33	3178
Sobic.002G196900	similar to Putative uncharacterized protein P0479C08.115	3.77566	0.0282133	5.33333	17.3333
Sobic.002G197600	similar to Chromosome chr1 scaffold_5, whole genome shotgun sequence	4.71848	1.851e-08	17.3333	71
Sobic.002G197650	No Annotation	5.59983	0.0283068	1	5.33333
Sobic.002G198300	PF10269 - Transmembrane Fragile-X-F protein (Tmemb_185A) (1 of 2)	2.12167	1.66e-11	809	1468.67
Sobic.002G198700	similar to Putative uncharacterized protein P0431A03.17	5.86652	6.476e-05	5.66667	28.6667
Sobic.002G198900	similar to Putative uncharacterized protein	-5.44129	0.028899	9	1.33333
Sobic.002G199100	similar to Putative uncharacterized protein	-2.49699	1.83e-21	2258	772.667
Sobic.002G200500	PF01535//PF13041 - PPR repeat (PPR) // PPR repeat family (PPR_2) (1 of 164)	-1.95311	0.00911	66.3333	29
Sobic.002G200600	similar to Ribosomal protein l34	2.11942	3.109e-11	761.667	1377.33
Sobic.002G201000	similar to Putative uncharacterized protein	-2.33244	3.266e-07	217	79.3333
Sobic.002G201300	No Annotation	-3.21546	0.0001301	54.3333	14.3333
Sobic.002G201700	similar to Os09g0415800 protein	-1.95551	0.009002	111	48.3333
Sobic.002G201900	similar to Glucose transporter	5.87768	1.42e-44	294.333	1481.67
Sobic.002G202500	similar to Arm repeat-containing protein-like	2.58925	0.001878	17.3333	38.6667
Sobic.002G203000	similar to Putative uncharacterized protein	2.63818	0.002994	14.6667	33
Sobic.002G203600	similar to Os09g0420100 protein	-5.40817	5.187e-18	219	34.6667
Sobic.002G203800	similar to Pleiotropic drug resistance protein 3	5.73465	2.337e-06	25	123.333
Sobic.002G203900	similar to Putative uncharacterized protein	1.92392	0.0299564	28.6667	47.3333
Sobic.002G204050	No Annotation	3.71715	0.00586	5.66667	18.3333
Sobic.002G204100	similar to Similarity to cytochrome C oxidase assembly protein	3.66956	4.609e-27	266	833.667
Sobic.002G204200	similar to AT4g05320/C17L7_240	2.40553	0	1651	3388
Sobic.002G204300	similar to Putative uncharacterized protein	2.45607	5.314e-13	261.333	549.333
Sobic.002G205500	similar to Cellulose synthase catalytic subunit 12	1.94869	2.944e-05	408.333	677
Sobic.002G206000	similar to Integral membrane transporter-like protein	-2.75639	0.005504	28.3333	8.66667
Sobic.002G206200	similar to MGDG synthase type A	2.16803	0	2231.67	4134
Sobic.002G206300	5.3.4.1 - Protein disulfide-isomerase / S-S rearrangase (1 of 19)	2.14671	1.164e-11	526.333	966
Sobic.002G207000	similar to Fibroin heavy chain (Fib-H) (H-fibroin)-like protein	8.93552	1.253e-43	70.6667	540.333
Sobic.002G207400	similar to Putative MtN21	-3.21257	9.624e-19	543.667	144.333
Sobic.002G207601	No Annotation	-4.28039	0.0157145	15.3333	3
Sobic.002G208700	PTHR18966//PTHR18966:SF223 - IONOTROPIC GLUTAMATE RECEPTOR (1 of 5)	-3.9014	6.63e-10	179	39.3333
Sobic.002G210200	similar to Histone H2B.3	-2.36771	7.924e-14	678.333	244.667
Sobic.002G212800	No Annotation	-2.04116	0.002386	144.667	60.3333
Sobic.002G213050	PF04177 - TAP42-like family (TAP42) (1 of 4)	9.47064	0.0403923	0.333333	3.66667
Sobic.002G213300	similar to Putative uncharacterized protein	4.00791	0	589.667	2016
Sobic.002G213400	PF07082 - Protein of unknown function (DUF1350) (DUF1350) (1 of 2)	7.3797	0	747	4688.67
Sobic.002G213500	similar to Auxin-induced protein-like	5.7765	0.0001199	2.66667	13.6667
Sobic.002G213800	PTHR33565:SF3 - DORMANCY/AUXIN ASSOCIATED FAMILY PROTEIN (1 of 2)	-6.31963	2.321e-38	835	112.333
Sobic.002G215932	No Annotation	29.9866	0.009995	0	3.33333
Sobic.002G216000	similar to Putative uncharacterized protein	3.50492	2.158e-05	26	78
Sobic.002G216400	similar to Putative uncharacterized protein	6.88282	3.822e-11	37.3333	224.333
Sobic.002G216600	similar to Os09g0441900 protein	-2.84476	0.004436	29.3333	8.66667
Sobic.002G216700	expressed protein	-4.42592	0.0400233	7.33333	1.33333
Sobic.002G217100	similar to Putative Avr9/Cf-9 rapidly elicited protein 264	3.42664	0.0001827	62.6667	185
Sobic.002G217200	similar to Cysteine proteinase 2 precursor	-4.40507	1.248e-38	11430	2216.67
Sobic.002G217500	similar to Sec13p	-2.55574	8.823e-06	132.667	44.3333
Sobic.002G219300	ZOS9-13 - C2H2 zinc finger protein, expressed	9.18806	2.784e-24	23.3333	183
Sobic.002G220000	expressed protein	4.89631	0.0132864	1.33333	6
Sobic.002G220200	6.3.4.3 - Formate--tetrahydrofolate ligase / Tetrahydrofolic formylase (1 of 1)	-2.64461	5.057e-25	3411.33	1102
Sobic.002G220500	similar to Putative uncharacterized protein	-2.63925	1.081e-11	548.333	176.667
Sobic.002G220600	similar to Probable potassium transporter 17	-2.46465	4.527e-08	280.333	97
Sobic.002G220800	PF13963 - Transposase-associated domain (Transpos_assoc) (1 of 1)	-3.21684	1.02e-05	99	26
Sobic.002G222600	similar to Putative aspartic proteinase nepenthesin I	38.3306	0.006272	0	4.33333
Sobic.002G223100	PTHR10502//PTHR10502:SF127 - ANNEXIN (1 of 1)	2.09856	0.002156	58.3333	105
Sobic.002G223600	PTHR23084//PTHR23084:SF136 - PHOSPHATIDYLINOSITOL-4-PHOSPHATE 5-KINASE RELATED (1 of 2)	2.28146	1.63e-05	118.667	231.333
Sobic.002G223700	similar to Rhomboid-like protein	2.84795	0	1425.67	3463
Sobic.002G223900	PF12937 - F-box-like (F-box-like) (1 of 106)	5.18341	4.797e-07	7	31.3333
Sobic.002G224300	Predicted protein	6.32639	2.555e-07	5.66667	31
Sobic.002G225000	similar to Remorin protein-like	3.37281	0	581	1675
Sobic.002G225300	similar to Putative heat shock factor	2.58059	1.177e-06	64.3333	142.667
Sobic.002G225400	similar to Abscisic acid 8'-hydroxylase 3	6.63929	1.55e-51	253	1432
Sobic.002G226000	PTHR27003:SF51 - LEUCINE-RICH REPEAT-CONTAINING PROTEIN (1 of 1)	-5.35712	7.238e-22	379.333	60.3333
Sobic.002G226100	similar to Putative uncharacterized protein B1045B05.19-1	-2.01857	6.443e-07	522.333	220
Sobic.002G226400	similar to Putative uncharacterized protein	2.04666	1.886e-12	1456	2540
Sobic.002G227800	similar to Putative uncharacterized protein	2.12735	2.008e-05	209.333	382
Sobic.002G228400	PTHR23024//PTHR23024:SF164 - MEMBER OF 'GDXG' FAMILY OF LIPOLYTIC ENZYMES (1 of 1)	-2.55667	7.866e-08	337.667	112.333
Sobic.002G230600	similar to Glucose-6-phosphate isomerase	2.03499	1.856e-10	8659.33	15009.3
Sobic.002G230700	No Annotation	10.4791	7.663e-08	13.6667	124.333
Sobic.002G231100	similar to Putative uncharacterized protein	4.97684	0.002835	3.33333	14.6667
Sobic.002G232200	similar to Putative uncharacterized protein	2.05902	0.0001538	289.667	513.667
Sobic.002G233200	weakly similar to Putative uncharacterized protein	29.9932	0.009257	0	3.33333
Sobic.002G233300	weakly similar to Putative uncharacterized protein	2.82102	4.719e-14	358.667	858.667
Sobic.002G233400	PF02298 - Plastocyanin-like domain (Cu_bind_like) (1 of 68)	4.99174	0.0001806	3.33333	14.6667
Sobic.002G233500	similar to Putative uncharacterized protein	3.80658	5.748e-06	13.3333	43.6667
Sobic.002G233700	similar to Plastidic general dicarboxylate transporter	2.47808	0	3512.33	7421
Sobic.002G233800	similar to Homeodomain leucine zipper protein	2.09713	2.664e-09	1055.67	1884.33
Sobic.002G234500	PTHR22595//PTHR22595:SF33 - CHITINASE-RELATED (1 of 3)	-14.9952	7.616e-05	13.6667	0.666667
Sobic.002G236200	similar to BHLH protein family-like	2.83545	1.32e-09	201.333	489.333
Sobic.002G237000	PF02469 - Fasciclin domain (Fasciclin) (1 of 27)	5.27794	0.0001625	3	14
Sobic.002G237600	similar to Putative fatty acyl-CoA reductase	-2.05536	1.435e-05	255.333	106
Sobic.002G237750	No Annotation	18.2006	8.316e-57	15.6667	244.667
Sobic.002G237900	similar to Cellulose synthase-like protein OsCslE1	2.02299	1.298e-11	6619.33	11420
Sobic.002G239200	PTHR14155//PTHR14155:SF184 - RING FINGER DOMAIN-CONTAINING (1 of 2)	4.45082	3.596e-29	198	753
Sobic.002G241100	PF01501 - Glycosyl transferase family 8 (Glyco_transf_8) (1 of 34)	4.15344	6.708e-28	140	497.333
Sobic.002G241900	similar to Putative uncharacterized protein	-5.44555	0.0201469	7	1
Sobic.002G242600	similar to Putative uncharacterized protein	-2.37074	1.666e-11	557.333	201.333
Sobic.002G242700	weakly similar to Putative uncharacterized protein At3g49410	2.92509	7.78e-07	55.6667	138.667
Sobic.002G243200	similar to Heat shock protein 81-2	3.52795	0	2053.67	6209.33
Sobic.002G243500	similar to Heat shock protein 81-2	1.9522	3.23e-06	4697	7901
Sobic.002G243650	PTHR12553:SF37 - RIBONUCLEASE Z, CHLOROPLASTIC (1 of 1)	-3.82162	1.665e-20	451.667	101
Sobic.002G244300	similar to Putative uncharacterized protein	7.7964	5.036e-21	22.6667	151
Sobic.002G244400	similar to Putative uncharacterized protein	2.52389	1.006e-08	191.333	409.667
Sobic.002G245100	similar to Os09g0484800 protein	3.86362	4.248e-05	13	43.3333
Sobic.002G245400	similar to Os09g0484900 protein	3.20645	6.168e-13	172.667	473.333
Sobic.002G245500	similar to Putative transparent testa	2.31974	0.0429187	12.6667	25
Sobic.002G245800	PTHR10634:SF22 - ZINC FINGER A20 AND AN1 DOMAIN-CONTAINING STRESS-ASSOCIATED PROTEIN 5 (1 of 1)	2.63073	7.795e-07	1151.33	2582.67
Sobic.002G246000	similar to Os09g0487200 protein	2.84392	0	332	808.333
Sobic.002G246700	PTHR13937 - EUKARYOTIC TRANSLATION INITATION FACTOR 3, SUBUNIT 8 EIF3S8 -RELATED (1 of 2)	2.09114	1.487e-14	3728.67	6653.67
Sobic.002G247000	similar to Putative uncharacterized protein	1.95857	2.266e-05	132.333	221
Sobic.002G247401	No Annotation	2.38569	0.0008225	34	69
Sobic.002G248001	No Annotation	2.75995	2.72e-14	174	409
Sobic.002G248900	similar to Putative uncharacterized protein	2.41918	3.836e-11	199	411.333
Sobic.002G249000	similar to AT-hook motif nuclear localized protein 2	-2.2533	4.751e-06	190.667	72
Sobic.002G249800	similar to Putative uncharacterized protein	1.92661	3.785e-07	2934	4849.33
Sobic.002G250900	Predicted protein	72.7623	3.605e-05	0	8.33333
Sobic.002G251000	weakly similar to Os09g0493000 protein	132.984	2.912e-07	0	15.3333
Sobic.002G252300	similar to Os09g0494600 protein	2.52807	0	329.667	712.333
Sobic.002G253000	similar to Os09g0497900 protein	2.86578	1.194e-08	61.3333	150.667
Sobic.002G253500	similar to Os09g0498500 protein	-2.6628	6.668e-06	102.667	32.6667
Sobic.002G253800	similar to Cation-transporting ATPase	-2.32753	0.0003832	77.6667	28.3333
Sobic.002G253900	similar to Os09g0498800 protein	-3.0433	3.737e-09	179	50
Sobic.002G254000	PF00023 - Ankyrin repeat (Ank) (1 of 3)	-4.28626	9.039e-08	55.6667	11
Sobic.002G254100	expressed protein	-3.18784	0.0002322	41.3333	11
Sobic.002G254200	similar to Os09g0499000 protein	-2.17552	6.236e-11	1723.67	676.667
Sobic.002G254700	PTHR11200//PTHR11200:SF145 - INOSITOL 5-PHOSPHATASE (1 of 1)	-4.36176	0.009641	10.6667	2
Sobic.002G255100	similar to Ribosomal L32	2.46126	0	1212.33	2543
Sobic.002G255300	similar to Os09g0502000 protein	1.96512	8.709e-09	608	1017.33
Sobic.002G255500	Predicted protein	2.19139	0.0435571	12.6667	23.6667
Sobic.002G256601	weakly similar to Zinc finger protein family-like	-5.36462	4.812e-06	25.6667	4
Sobic.002G256900	similar to Acyl-[acyl-carrier protein] thioesterase	4.02415	4.086e-07	16	55
Sobic.002G257600	similar to Os05g0207200 protein	-3.49753	0.007991	14	3.33333
Sobic.002G257900	similar to Squamosa promoter-binding-like protein 18	3.74223	8.952e-05	8	26
Sobic.002G258100	similar to Os09g0507400 protein	-2.67738	2.382e-06	106.667	34
Sobic.002G258400	2.1.1.79 - Cyclopropane-fatty-acyl-phospholipid synthase / Unsaturated-phospholipid methyltransferase (1 of 4)	3.42171	0	971.333	2824.33
Sobic.002G258800	similar to 60S ribosomal protein L7a	2.55085	2.423e-09	2625	5736
Sobic.002G259000	similar to 60S ribosomal protein L7a	2.40095	1.735e-06	2732.33	5638.33
Sobic.002G259200	similar to Os09g0508200 protein	3.21946	7.576e-06	20.6667	57
Sobic.002G259466	DAG protein, chloroplast precursor, putative, expressed	-3.97408	0.0161827	14.3333	3
Sobic.002G259900	similar to Os09g0509400 protein	2.36625	2.146e-05	52.3333	105.667
Sobic.002G261000	weakly similar to Putative uncharacterized protein	8.20846	2.059e-26	47	330.333
Sobic.002G261100	weakly similar to Putative uncharacterized protein	6.46177	2.686e-07	21.3333	118
Sobic.002G261200	weakly similar to Putative uncharacterized protein	6.80838	1.665e-07	40	233.667
Sobic.002G261300	expressed protein	4.99389	0.005429	2	9
Sobic.002G261600	similar to Os09g0511600 protein	2.32337	8.416e-13	1292	2565.33
Sobic.002G262300	PTHR11440:SF53 - PHOSPHOLIPASE A(1) LCAT3 (1 of 1)	2.25624	3.121e-12	321.333	619.333
Sobic.002G262500	similar to Phosphatidylethanolamine-binding protein, putative	4.34536	1.75e-08	20.6667	77.6667
Sobic.002G262600	similar to Putative Pti1-like kinase	1.95881	1.293e-10	918.333	1530.33
Sobic.002G262800	similar to Putative uncharacterized protein	-2.04637	1.073e-06	313	130.667
Sobic.002G263300	No Annotation	-2.29737	0.004879	61	22.6667
Sobic.002G263900	PF14953 - Domain of unknown function (DUF4504) (DUF4504) (1 of 1)	-2.13409	7.9e-07	251.333	100.333
Sobic.002G265200	similar to Diaphanous protein-like	3.09826	0.003387	6.33333	17
Sobic.002G265500	similar to Putative uncharacterized protein	5.61344	0.0228988	1.33333	7
Sobic.002G265800	similar to Putative uncharacterized protein	6.10588	6.659e-10	29.3333	152.333
Sobic.002G266200	similar to Putative uncharacterized protein	-3.39293	5.368e-07	70.3333	17.6667
Sobic.002G267600	similar to Putative uncharacterized protein P0669G04.8	-2.43327	0.0248387	25	8.66667
Sobic.002G267700	Predicted protein	44.3927	0.001162	0	5
Sobic.002G267800	weakly similar to Putative uncharacterized protein P0669G04.10	3.40851	1.505e-05	56	164.667
Sobic.002G268200	PTHR10030:SF25 - ALPHA-L-FUCOSIDASE-RELATED (1 of 1)	3.55903	7.339e-10	47	143.333
Sobic.002G269300	similar to SbCBF6	3.95783	2.638e-07	83.3333	281.333
Sobic.002G269400	similar to SbCBF6	5.34823	1.494e-17	133.667	611
Sobic.002G269500	similar to SbCBF6	4.74852	0.0001462	4	16.6667
Sobic.002G269800	No Annotation	2.33631	0.00512	46	93
Sobic.002G270000	similar to BAG domain-containing protein	3.99048	2.611e-18	170.333	581.333
Sobic.002G270733	No Annotation	6.07269	3.681e-05	4.33333	23
Sobic.002G271100	similar to Putative heat shock factor	-4.19505	0.000456	291.333	61
Sobic.002G271200	similar to UDP-galactose epimerase	-2.34067	2.969e-07	428	157
Sobic.002G271400	PTHR10501:SF20 - NUCLEIC ACID/NUCLEOTIDE BINDING PROTEIN (1 of 2)	-2.18061	0.0303127	33.3333	13
Sobic.002G271600	similar to Ras-related protein Rab11B	-2.89344	1.586e-25	1184	349.333
Sobic.002G273300	similar to Putative uncharacterized protein OJ1439_F07.29	2.25852	1.002e-14	1322.33	2548.67
Sobic.002G273600	similar to Putative Cytochrome P450	-22.2037	8.95e-31	158.667	6
Sobic.002G273700	similar to Putative Cytochrome P450	-3.95889	1e-19	361.667	78
Sobic.002G273800	similar to Putative Cytochrome P450	-16.648	1.731e-50	281	14.3333
Sobic.002G274500	PTHR31604:SF3 - PROTEIN SHI RELATED SEQUENCE 1-RELATED (1 of 2)	4.69923	0.011015	4	16.3333
Sobic.002G274800	similar to Senescence-inducible chloroplast stay-green protein	8.06314	3.251e-16	26.6667	183.667
Sobic.002G275300	similar to Deoxyribodipyrimidine photolyase family protein-like	2.17435	2.168e-13	4672.33	8653
Sobic.002G276400	similar to Putative uncharacterized protein	3.95803	8.687e-10	82	281.333
Sobic.002G276600	similar to Endoglucanase 24 precursor	2.78546	0	806.667	1921
Sobic.002G277100	similar to Triosephosphate isomerase	2.96777	0	24049.3	60903.7
Sobic.002G277200	similar to Putative uncharacterized protein OJ1342_D02.35	2.21913	2.664e-07	134	254.667
Sobic.002G278100	similar to Os09g0536200 protein	1.96606	0.001786	65	109.667
Sobic.002G278900	No Annotation	4.04085	0.0009304	10.6667	37.3333
Sobic.002G280001	No Annotation	2.32715	0.0374746	8.33333	16.6667
Sobic.002G280500	similar to Putative uncharacterized protein	-2.33873	0.009467	79	28.3333
Sobic.002G280700	similar to Nucleosome/chromatin assembly factor 104	-2.42635	0.0138427	39.3333	13.6667
Sobic.002G280800	similar to Delayed flowering1	-5.03361	0.0197043	8.33333	1.33333
Sobic.002G281200	weakly similar to Putative uncharacterized protein	4.41565	7.514e-11	19.6667	74.3333
Sobic.002G281600	similar to Putative uncharacterized protein B1274F11.41	2.89556	7.079e-14	211.333	524
Sobic.002G282500	similar to Os09g0543100 protein	-2.67335	5.694e-13	732.333	234
Sobic.002G283100	3.4.19.12 - Ubiquitinyl hydrolase 1 / Ubiquitin thiolesterase (1 of 89)	-5.83109	2.392e-05	28	4
Sobic.002G283400	No Annotation	-2.87249	2.525e-07	129.333	38.3333
Sobic.002G284200	similar to Os09g0544900 protein	-2.00471	8.947e-10	827.333	352
Sobic.002G284500	similar to Os09g0545000 protein	-23.3922	0.0341292	3	0
Sobic.002G284600	PTHR31175//PTHR31175:SF8 - AUXIN-RESPONSIVE FAMILY PROTEIN (1 of 1)	-18.8135	0.0008952	23.6667	1
Sobic.002G285300	similar to Putative uncharacterized protein	-2.01208	0.002017	167	70.6667
Sobic.002G285700	similar to Os09g0546500 protein	-4.97353	3.647e-09	58.6667	10
Sobic.002G285800	similar to Auxin induced protein	-2.12298	0.008858	42.3333	17
Sobic.002G286400	similar to Putative uncharacterized protein	-3.17619	4.987e-24	3985.67	1076.67
Sobic.002G286800	PTHR11206:SF149 - MATE EFFLUX FAMILY PROTEIN 3, CHLOROPLASTIC (1 of 2)	-2.09689	1.988e-05	335	136
Sobic.002G286900	similar to OSIGBa0140J09.10 protein	2.01265	3.554e-12	2879	4941.33
Sobic.002G287000	similar to Flavin containing monooxygenase 3-like	-1379.99	2.833e-205	1263	0.666667
Sobic.002G289000	Predicted protein	-4.12147	4.473e-06	50.3333	10.3333
Sobic.002G289400	similar to Os09g0551000 protein	1.9624	0.0002363	99.3333	167.333
Sobic.002G290400	similar to Putative uncharacterized protein	1.99423	1.066e-08	286.333	488.333
Sobic.002G291200	similar to UTP--glucose-1-phosphate uridylyltransferase	2.49261	0	13291	28257.3
Sobic.002G291800	similar to Os09g0554000 protein	6.6697	5.995e-32	86	488
Sobic.002G291900	similar to Os09g0554200 protein	5.46195	2.95e-05	3.66667	17.6667
Sobic.002G292100	similar to Os09g0554300 protein	14.0128	3.704e-117	132.333	1593.33
Sobic.002G292200	similar to Os09g0555300 protein	3.27491	6.819e-15	148.667	415.333
Sobic.002G292500	similar to Os09g0483400 protein	13.8225	1.583e-12	3.66667	44.3333
Sobic.002G293200	similar to Os09g0556000 protein	-2.11735	1.636e-12	996.667	401
Sobic.002G293500	PTHR11662:SF243 - ANION TRANSPORTER 6, CHLOROPLASTIC-RELATED (1 of 1)	11.3273	6.59e-149	316.333	3056.33
Sobic.002G294700	similar to Putative uncharacterized protein	2.63201	3.791e-13	186	419
Sobic.002G297500	PTHR31399:SF0 - DNA-DIRECTED PRIMASE/POLYMERASE PROTEIN (1 of 1)	-6.31029	0.0001218	18	2.33333
Sobic.002G297600	similar to Chromosome chr15 scaffold_37, whole genome shotgun sequence	2.01335	0.0001792	84	144
Sobic.002G297900	similar to Os07g0467200 protein	1.99704	1.828e-11	1229.33	2096
Sobic.002G300000	similar to Expansin-like A3 precursor	2.44137	0.0006322	25.6667	53.6667
Sobic.002G300300	similar to Putative EBNA1-binding protein homolog	2.4683	3.752e-13	504.667	1063
Sobic.002G300400	similar to Putative uncharacterized protein	-2.60621	3.45e-11	1362	450.333
Sobic.002G301000	similar to Os07g0479100 protein	2.00938	2.342e-09	382.667	656
Sobic.002G301100	similar to Putative Mannose-P-dolichol utilization defect 1 protein homolog	-2.14803	2.003e-08	368	146.333
Sobic.002G301500	PTHR11895//PTHR11895:SF68 - AMIDASE (1 of 3)	-1.95409	2.842e-05	329	144.333
Sobic.002G302300	similar to Putative uncharacterized protein	4.16002	0.0106442	2.33333	8.66667
Sobic.002G302400	similar to Os06g0241000 protein	63.7488	6.294e-19	1.66667	99
Sobic.002G302500	similar to H0525E10.7 protein	2.86159	2.279e-05	46.3333	113.667
Sobic.002G302600	similar to Putative uncharacterized protein	-2.81107	0.001065	34.3333	10.3333
Sobic.002G303000	similar to Os07g0481300 protein	-2.12071	0.001017	113	45.3333
Sobic.002G303300	similar to Chromosome chr2 scaffold_105, whole genome shotgun sequence	-1.97174	2.46e-12	7255.33	3146.67
Sobic.002G303700	similar to Os12g0576600 protein	-2.29453	1.548e-10	889	329.333
Sobic.002G304000	similar to Putative uncharacterized protein	-1.97672	6.63e-10	845	364.667
Sobic.002G304500	PTHR11361:SF21 - MUTS PROTEIN HOMOLOG 4 (1 of 1)	-5.15894	5.522e-13	91.3333	15
Sobic.002G304900	similar to Ribosomal protein L15	2.20692	1.531e-13	1438	2710
Sobic.002G305750	No Annotation	-21.7982	8.699e-06	11.3333	0.333333
Sobic.002G305800	PF01357//PF03330 - Pollen allergen (Pollen_allerg_1) // Rare lipoprotein A (RlpA)-like double-psi beta-barrel (DPBB_1) (1 of 76)	-9.19279	0.0213605	4.66667	0.333333
Sobic.002G306100	similar to Putative uncharacterized protein P0477A12.34	2.1455	8.767e-11	451.333	824.333
Sobic.002G306800	similar to Putative uncharacterized protein	5.19169	0	632	2794.67
Sobic.002G307800	similar to Putative uncharacterized protein OSJNBb0055I24.117	6.04633	4.319e-46	153.667	793.667
Sobic.002G309100	similar to Putative uncharacterized protein	-8.50318	0.0325135	4.33333	0.333333
Sobic.002G310900	similar to Zinc finger and C2 domain protein-like	5.5593	8.175e-40	225.333	1075.33
Sobic.002G311200	similar to Putative MATE efflux protein family protein	11.9904	6.151e-102	76.3333	782.667
Sobic.002G311300	similar to Os07g0502900 protein	12.9924	4.848e-16	5.33333	61
Sobic.002G311601	similar to Os07g0503500 protein	6.45379	2.364e-13	21.6667	119.667
Sobic.002G311700	similar to Os07g0503500 protein	5.46832	7.34e-10	13.3333	62.3333
Sobic.002G311900	similar to Putative uncharacterized protein	4.70421	9.995e-09	14.3333	57.6667
Sobic.002G312900	similar to Os07g0507000 protein	-2.69902	2.674e-12	542.333	170.667
Sobic.002G313800	similar to Putative Dof zinc finger protein	1.93537	3.494e-06	362.333	599.333
Sobic.002G314100	similar to Os07g0509600 protein	-5.14478	4.898e-06	30.6667	5
Sobic.002G314300	similar to Adenosine 5'-phosphosulfate reductase 2	4.73781	0	5039.33	20444.7
Sobic.002G314950	No Annotation	2.97878	0.003948	6.33333	16.3333
Sobic.002G315000	No Annotation	-6.09288	2.704e-09	65	9
Sobic.002G315800	similar to Cathepsin B-like cysteine protease	-4.75377	2.071e-56	8926.33	1604.67
Sobic.002G316800	PTHR12124:SF41 - POLYNUCLEOTIDYL TRANSFERASE, RIBONUCLEASE H FOLD PROTEIN WITH HRDC DOMAIN (1 of 1)	-1.94848	0.0243044	65.3333	28.6667
Sobic.002G318000	weakly similar to Putative uncharacterized protein P0650C03.15	2.49469	0.0003878	66.6667	141.667
Sobic.002G318300	similar to Os07g0516600 protein	-1.98924	0.004508	135.333	58
Sobic.002G319100	PTHR11527:SF97 - 15.4 KDA CLASS V HEAT SHOCK PROTEIN (1 of 1)	-2.66759	0.000155	528.333	166
Sobic.002G319766	similar to AAA-type ATPase-like protein	31.342	3.615e-15	1.66667	47.6667
Sobic.002G319832	similar to AAA-type ATPase-like protein	8.10096	0.000241	1.33333	10
Sobic.002G320200	similar to Putative taxane 14b-hydroxylase	-8.7859	5.904e-18	107.667	10.3333
Sobic.002G321400	similar to Putative uncharacterized protein	4.40672	0	804.333	3019.33
Sobic.002G321500	KOG1673 - Ras GTPases (1 of 1)	16.7252	4.901e-46	44.6667	646.333
Sobic.002G322000	PTHR11132//PTHR11132:SF99 - SOLUTE CARRIER FAMILY 35 (1 of 1)	5.66024	0	7796.67	37449
Sobic.002G322100	No Annotation	7.59921	2.957e-26	83	532.667
Sobic.002G322800	similar to Putative uncharacterized protein	4.18951	1.289e-25	116.667	417.667
Sobic.002G325000	PTHR11746:SF106 - FLAVONE 3'-O-METHYLTRANSFERASE 1 (1 of 4)	2.87464	0.0231247	5.33333	13.3333
Sobic.002G326500	similar to Putative receptor-like protein kinase 4	12.7204	0.002135	0.666667	8.66667
Sobic.002G326900	similar to Putative uncharacterized protein OSJNBa0087F21.1	-3.25604	7.097e-06	57.3333	15
Sobic.002G327500	similar to Serine/threonine kinase receptor-like protein	-1.99452	0.000968	125.333	53.6667
Sobic.002G327700	similar to Putative serine/threonine-specific protein kinase	-2.22605	1.246e-05	514.667	197.333
Sobic.002G328100	similar to Os07g0539700 protein	-2.22017	1.657e-09	394.333	151.667
Sobic.002G328300	similar to Putative uncharacterized protein	-5.52647	1.095e-08	80.6667	12.3333
Sobic.002G328400	similar to Putative serine/threonine-specific protein kinase	2.67761	0.007308	190.667	443
Sobic.002G329200	similar to Os07g0542900 protein	4.99096	0.009848	3	13
Sobic.002G329400	similar to Beta-amylase	7.95278	1.775e-53	218	1490.33
Sobic.002G330100	similar to Os07g0545500 protein	-3.266	7.88e-12	248	65
Sobic.002G331000	PF00646 - F-box domain (F-box) (1 of 303)	-3.28912	0.004264	18.3333	4.66667
Sobic.002G331050	No Annotation	-5.06415	9.536e-07	38.3333	6.33333
Sobic.002G333700	weakly similar to OSJNBa0086B14.7 protein	-5.25326	3.426e-36	865.333	141
Sobic.002G334500	similar to Cellulose synthase-like protein OsCslF3	17.011	4.416e-45	45.3333	665.667
Sobic.002G335100	Predicted protein	24.7113	1.524e-25	8.66667	185.333
Sobic.002G335200	Predicted protein	5.48058	5.425e-14	20.3333	95.3333
Sobic.002G335900	similar to Cyclin-D6-1	2.93846	0.0002227	24.3333	60.6667
Sobic.002G336200	PTHR10332:SF30 - EQUILIBRATIVE NUCLEOTIDE TRANSPORTER 2 (1 of 4)	-2.67415	1.881e-07	170.333	54.3333
Sobic.002G336400	Predicted protein	3.94021	0.008301	2.66667	9.33333
Sobic.002G337400	similar to Putative uncharacterized protein	3.14755	0.004014	6	16.3333
Sobic.002G337700	similar to Putative uncharacterized protein	2.32323	0	610.667	1209.33
Sobic.002G338300	similar to Putative uncharacterized protein P0567H04.20	-6.72191	7.213e-30	427.667	54
Sobic.002G338400	similar to Os07g0559400 protein	4.64987	1.977e-15	37.3333	148.333
Sobic.002G338500	similar to Monosaccharide transporter 6	4.80968	1.279e-11	175.333	724
Sobic.002G338800	similar to Chromosome chr19 scaffold_4, whole genome shotgun sequence	343.343	1.212e-100	6	1772
Sobic.002G338900	similar to Putative uncharacterized protein	3.19272	0.0001661	12.6667	34.6667
Sobic.002G339000	similar to Putative uncharacterized protein	10.708	3.715e-18	11.3333	104.667
Sobic.002G339100	similar to Putative organic cation transporter	-2.44864	0.0396819	61.3333	21
Sobic.002G340700	similar to Secretory carrier-associated membrane protein 1	2.40368	0	1280	2624.33
Sobic.002G341000	PF05212 - Protein of unknown function (DUF707) (DUF707) (1 of 10)	2.8566	0	425.333	1041.33
Sobic.002G341300	weakly similar to Putative uncharacterized protein	2.00073	0.0003978	59.6667	102.333
Sobic.002G341600	similar to Putative uncharacterized protein	2.31053	4.144e-06	64.6667	127.667
Sobic.002G342000	similar to Putative uncharacterized protein	1.90315	7.18e-05	147.333	239
Sobic.002G342800	PTHR31636:SF35 - SCARECROW-LIKE PROTEIN 23 (1 of 1)	-3.12932	0.0005211	32	8.66667
Sobic.002G343100	similar to Putative symbiosis receptor-like kinase	-4.25297	0.003203	13.6667	2.66667
Sobic.002G343200	PTHR13859:SF11 - GRUNGE, ISOFORM J (1 of 1)	-2.16859	7.76e-12	736	289.667
Sobic.002G344500	PTHR13547:SF2 - ANTIPORTER/ DRUG TRANSPORTER-RELATED (1 of 2)	2.01636	1.019e-07	248	426
Sobic.002G345800	similar to Chromosome chr5 scaffold_2, whole genome shotgun sequence	2.16276	0.002971	28	52
Sobic.002G347300	similar to Putative uncharacterized protein	4.52301	1.838e-10	70.6667	273
Sobic.002G347400	similar to Putative uncharacterized protein	2.41579	0.00389	33	68.6667
Sobic.002G347500	similar to Putative uncharacterized protein OJ1699_E05.1	5.27496	2.437e-07	25.6667	116.667
Sobic.002G347900	similar to Putative uncharacterized protein	2.37875	2.391e-06	102	207.667
Sobic.002G348100	similar to Cytoplasmatic ribosomal protein S13	2.71839	8.423e-06	48.3333	111.667
Sobic.002G349900	similar to Protein TOC75, chloroplast precursor	-2.16994	0.0288362	25.6667	10
Sobic.002G350400	similar to Tubulin alpha-2/alpha-4 chain	-2.08587	5.361e-14	1771	724.333
Sobic.002G350800	similar to Putative receptor-type protein kinase LRK1	-1.96127	0.0220705	35.3333	15.3333
Sobic.002G350901	PF00069//PF00139 - Protein kinase domain (Pkinase) // Legume lectin domain (Lectin_legB) (1 of 50)	-2.16879	0.004962	75.3333	29.6667
Sobic.002G351200	similar to Putative uncharacterized protein	3.52286	0	1411.67	4234.33
Sobic.002G351300	similar to Putative uncharacterized protein	2.11554	0.024872	30.6667	55
Sobic.002G351600	similar to Putative tocopherol polyprenyltransferase	2.02465	8.323e-12	2834.67	4893
Sobic.002G352000	weakly similar to Putative uncharacterized protein	2.08349	0.006303	35	62
Sobic.002G353700	similar to Zinc finger protein-like protein	-2.13656	2.533e-11	829.667	331.667
Sobic.002G354400	weakly similar to Putative uncharacterized protein	-10.3667	0.0005699	9.33333	0.666667
Sobic.002G354600	similar to Putative uncharacterized protein OJ1127_E01.105	-2.07548	5.703e-13	2008	824.667
Sobic.002G354700	zinc finger family protein, putative, expressed	-2.49872	2.632e-05	85.3333	29
Sobic.002G354800	KOG0123 - Polyadenylate-binding protein (RRM superfamily) (1 of 11)	-1.9964	0.0001991	170	72.6667
Sobic.002G354900	similar to Putative chitin-inducible gibberellin-responsive protein	2.91274	2.364e-08	451	1131.67
Sobic.002G355200	similar to Os07g0584200 protein	3.14414	0.0319595	5	13.6667
Sobic.002G356101	similar to Expressed protein	2.06652	1.975e-05	613.333	1082.67
Sobic.002G356900	similar to Putative uncharacterized protein	1.90321	1.135e-10	4288.67	6961
Sobic.002G357400	similar to Putative uncharacterized protein	-4.42472	1.279e-13	286	54.6667
Sobic.002G357600	similar to Lipase (Class 3) family-like protein	-2.17414	0.0004895	109.333	42.6667
Sobic.002G357800	similar to Short-root protein-like	5.17519	6.511e-14	21.6667	96.3333
Sobic.002G358300	weakly similar to Putative uncharacterized protein	3.41104	0.0205139	18.6667	55
Sobic.002G358400	similar to Chromosome chr18 scaffold_59, whole genome shotgun sequence	1.96942	3.019e-12	1790	3004.67
Sobic.002G359700	similar to Putative lateral organ boundaries (LOB) domain protein 37	10.733	8.628e-41	41.6667	382.333
Sobic.002G360301	No Annotation	7.80848	2.088e-22	23.6667	157.667
Sobic.002G360500	similar to Lipase-like protein	5.70613	2.235e-10	37	179.333
Sobic.002G361300	similar to Putative CND41, chloroplast nucleoid DNA binding protein	-1.96616	1.19e-10	1254	545.667
Sobic.002G361900	similar to Putative MFP1 attachment factor 1	2.57422	0.00248	12.6667	28
Sobic.002G362000	similar to Chromosome chr2 scaffold_11, whole genome shotgun sequence	4.93537	7.772e-09	15.6667	66.6667
Sobic.002G362200	similar to DNA mismatch repair protein MSH2	-2.34278	3.333e-05	95.3333	34.6667
Sobic.002G362700	similar to Chromosome undetermined scaffold_161, whole genome shotgun sequence	2.93232	2.557e-07	70.3333	176.333
Sobic.002G363500	PTHR12029:SF45 - RRNA METHYLASE-LIKE PROTEIN (1 of 1)	-1.94577	0.000213	264	115.333
Sobic.002G363700	similar to Putative DNA helicase	-1.97121	0.0118179	105.667	45.3333
Sobic.002G364100	similar to 40S ribosomal protein S3a	2.0309	3.629e-11	3349	5802
Sobic.002G364500	similar to 40S ribosomal protein S3a	2.18751	7.827e-13	2687.67	5017.33
Sobic.002G366100	PTHR10366//PTHR10366:SF458 - NAD DEPENDENT EPIMERASE/DEHYDRATASE (1 of 2)	-4.09645	1.617e-45	2784	578.667
Sobic.002G366200	similar to Putative uncharacterized protein	-11.7544	0.005109	6	0.333333
Sobic.002G367200	PTHR10693//PTHR10693:SF25 - RAS GTPASE-ACTIVATING PROTEIN-BINDING PROTEIN (1 of 3)	-2.49536	3.02e-06	288.333	98
Sobic.002G367400	similar to Os07g0603600 protein	-2.28255	0.0149496	26	9.66667
Sobic.002G367600	similar to Phytochrome P450	2.41497	9.523e-06	53.6667	110.333
Sobic.002G367700	similar to Putative peptide transporter	-6.29471	1.029e-107	2571.33	348
Sobic.002G367900	similar to Putative uncharacterized protein	1.91115	0.002452	244.333	397.667
Sobic.002G368300	similar to Brittle stalk-2-like protein 7	9.81944	0.0231772	0.666667	6.66667
Sobic.002G369400	similar to Putative uncharacterized protein	66.4737	6.645e-52	7	400.333
Sobic.002G370100	similar to Os07g0606900 protein	4.53189	4.307e-08	14.3333	55.6667
Sobic.002G371100	similar to Chromosome chr9 scaffold_7, whole genome shotgun sequence	1.93314	2.135e-10	1999.67	3295.67
Sobic.002G371800	similar to Putative uncharacterized protein OSJNBb0024A20.5	4.85609	0.0001279	9	37.6667
Sobic.002G371900	weakly similar to CHP-rich zinc finger protein-like	3.41112	7.418e-12	125.333	361.667
Sobic.002G372000	No Annotation	8.44329	1.704e-08	4	29.6667
Sobic.002G372300	PTHR21262//PTHR21262:SF15 - GUANOSINE-3',5'-BIS DIPHOSPHATE 3'-PYROPHOSPHOHYDROLASE (1 of 1)	-5.07809	3.319e-09	130.667	22
Sobic.002G372400	similar to Putative uncharacterized protein	2.1256	2.421e-14	2001	3628.67
Sobic.002G373200	PTHR10426//PTHR10426:SF35 - STRICTOSIDINE SYNTHASE-RELATED (1 of 2)	2.33658	0.0005671	70.6667	140.333
Sobic.002G374600	similar to Beta-ketoacyl-ACP synthase	7.57849	0	2324.67	14995.3
Sobic.002G374650	similar to Putative (S)-2-hydroxy-acid oxidase	-2.91278	1.573e-07	129	37.6667
Sobic.002G374900	similar to Putative uncharacterized protein	2.35255	3.068e-08	3169	6385.67
Sobic.002G375100	similar to Putative uncharacterized protein	2.31034	8.484e-13	1788	3528.33
Sobic.002G375701	PF00646 - F-box domain (F-box) (1 of 303)	3.17456	0.0335179	6.66667	18
Sobic.002G376000	similar to Ring-H2 zinc finger protein	-3.67607	5.145e-07	160	36.6667
Sobic.002G376200	similar to Putative dihydropterin pyrophosphokinase /dihydropteroate synthase	-2.23324	0.00154	104.667	39.6667
Sobic.002G376400	similar to Putative uncharacterized protein P0552F09.132	-11.994	2.297e-10	43.6667	3
Sobic.002G376700	PTHR10891//PTHR10891:SF597 - EF-HAND CALCIUM-BINDING DOMAIN CONTAINING PROTEIN (1 of 5)	-2.6352	1.078e-09	348.333	112.333
Sobic.002G376800	similar to Os07g0619200 protein	-8.57141	4.047e-38	816.667	81
Sobic.002G376900	similar to Os07g0619200 protein	-6.25983	3.844e-25	463.333	63.3333
Sobic.002G377000	PTHR10891//PTHR10891:SF597 - EF-HAND CALCIUM-BINDING DOMAIN CONTAINING PROTEIN (1 of 5)	-5.01917	8.407e-06	30	5
Sobic.002G377300	similar to Putative uncharacterized protein	2.17718	1.631e-06	376.667	705.667
Sobic.002G378000	similar to H0613H07.3 protein	-2.06699	3.871e-12	1932.67	799.667
Sobic.002G379100	PTHR11695//PTHR11695:SF494 - ALCOHOL DEHYDROGENASE RELATED (1 of 2)	2.4194	0.0241	8.33333	17.3333
Sobic.002G379500	PTHR11502 - 40S RIBOSOMAL PROTEIN S6 (1 of 2)	2.4843	0	2624.33	5572.33
Sobic.002G379600	similar to Phospho-2-dehydro-3-deoxyheptonate aldolase 2, chloroplast precursor	6.18806	0	2547.33	13456.3
Sobic.002G379700	similar to Putative uncharacterized protein	4.71186	0.0001554	4.66667	19.3333
Sobic.002G379866	similar to Putative uncharacterized protein P0524E08.106	1.94181	0.005292	36.6667	61
Sobic.002G380100	PF12854//PF13041 - PPR repeat (PPR_1) // PPR repeat family (PPR_2) (1 of 18)	-2.56653	3.474e-08	194	64.6667
Sobic.002G380400	heavy metal-associated domain containing protein, expressed	-2.65655	4.729e-09	234.667	75.3333
Sobic.002G381200	weakly similar to Putative uncharacterized protein P0524E08.124	95.1773	1.743e-12	0.333333	37.3333
Sobic.002G381700	KOG0266//KOG4532 - WD40 repeat-containing protein // WD40-like repeat containing protein (1 of 1)	10.2408	1.304e-115	205.333	1796.33
Sobic.002G381750	weakly similar to SKP1/ASK1-like protein	12.2048	0.0307644	0.333333	4.66667
Sobic.002G382700	PTHR24078:SF231 - CHAPERONE PROTEIN DNAJ (1 of 6)	4.37616	0	881	3287.33
Sobic.002G382800	Predicted protein	3.02949	1.205e-14	125.667	325
Sobic.002G383400	similar to Os07g0626800 protein	-2.41956	9.391e-10	1085	384
Sobic.002G383600	PTHR13363 - RING FINGER AND SRY DOMAIN-CONTAINING (1 of 1)	2.51055	0	1649.33	3533.67
Sobic.002G384150	expressed protein	-4.5744	0.0005768	20	3.66667
Sobic.002G384400	similar to Thiazole biosynthetic enzyme 1-1, chloroplast precursor	-4.16019	1.341e-09	15737.7	3190.67
Sobic.002G384700	PTHR11831//PTHR11831:SF11 - 30S 40S RIBOSOMAL PROTEIN (1 of 3)	2.54914	0	1281.67	2789.67
Sobic.002G385100	similar to 40S ribosomal protein S9, putative, expressed	2.72228	3.791e-13	805.333	1875.33
Sobic.002G385450	similar to Putative uncharacterized protein	1.96182	0.002424	61	102
Sobic.002G385800	similar to Putative uncharacterized protein	-2.34633	4.31e-14	780.667	284.667
Sobic.002G386000	similar to Zinc finger protein-like	-4.33376	3.202e-05	204.667	41
Sobic.002G386100	similar to Putative uncharacterized protein	1.90668	2.019e-09	699.333	1137.67
Sobic.002G386900	similar to Putative uncharacterized protein	-2.28048	4.34e-10	621.333	232.333
Sobic.002G387200	similar to Putative uncharacterized protein	2.59521	2.812e-07	323.667	727.333
Sobic.002G387400	similar to Putative uncharacterized protein P0455H11.102	7.20076	8.279e-23	54.6667	339
Sobic.002G387500	similar to DEAD-box ATP-dependent RNA helicase 36	2.14892	4.081e-07	146.667	269
Sobic.002G387900	weakly similar to Putative uncharacterized protein P0455H11.108	32.7394	0.006199	0	3.66667
Sobic.002G388400	similar to Ripening-related protein-like	5.95882	0	906.333	4617.33
Sobic.002G388700	similar to Os07g0634900 protein	6.06454	2.852e-12	44.6667	232.333
Sobic.002G389500	similar to H/ACA ribonucleoprotein complex subunit 4, putative, expressed	2.35857	5.164e-05	96.6667	194.333
Sobic.002G390100	similar to Os07g0637000 protein	2.88526	0	3051	7525.33
Sobic.002G390200	PF01535//PF13041//PF13812//PF14432 - PPR repeat (PPR) // PPR repeat family (PPR_2) // Pentatricopeptide repeat domain (PPR_3) // DYW family of nucleic acid deaminases (DYW_deaminase) (1 of 19)	1.91907	0.0222628	28	46
Sobic.002G390500	similar to Pyruvate dehydrogenase kinase isoform 2	-2.6672	6.39e-18	12570.3	4045
Sobic.002G390900	similar to Putative uncharacterized protein	3.99893	6.268e-14	51.3333	175
Sobic.002G393000	similar to Pyrrolidone carboxyl peptidase-like protein	-2.33203	6.172e-10	2398.67	881
Sobic.002G393100	similar to Os12g0464400 protein	41.508	0.001229	0	4.66667
Sobic.002G394400	similar to Os07g0642600 protein	2.64711	0	1035	2342.67
Sobic.002G396200	3.5.1.88 - Peptide deformylase / Polypeptide deformylase (1 of 2)	-2.17878	2.765e-06	199.667	78.3333
Sobic.002G396600	similar to Putative uncharacterized protein	-3.03096	0.0004433	34.6667	9.66667
Sobic.002G396800	similar to Putative uncharacterized protein P0503D09.103	4.39561	3.08e-11	38.3333	144.667
Sobic.002G396900	csAtPR5, putative, expressed	2.37464	0.0420227	6.66667	13.6667
Sobic.002G397600	similar to Os07g0646100 protein	2.4508	1.196e-06	158	334.333
Sobic.002G397650	PF03101 - FAR1 DNA-binding domain (FAR1) (1 of 49)	77.7098	0.001037	0	9
Sobic.002G398400	similar to Putative uncharacterized protein	52.7026	0.0004765	0	6
Sobic.002G398500	similar to Putative uncharacterized protein OJ1316_A04.107	-2.66263	4.002e-11	409.667	131.667
Sobic.002G398700	PTHR28554:SF1 - 39S RIBOSOMAL PROTEIN L45, MITOCHONDRIAL (1 of 1)	1.98922	1.261e-08	376	638.667
Sobic.002G400101	PF00646 - F-box domain (F-box) (1 of 303)	-2.32533	2.235e-07	367.333	134.333
Sobic.002G403100	similar to Phosphatidylinositol-4-phosphate 5-kinase-like protein	-1.89836	0.0100137	92	41.3333
Sobic.002G403300	PF14009 - Domain of unknown function (DUF4228) (DUF4228) (1 of 36)	12.0205	0.002636	0.666667	8
Sobic.002G404800	similar to Os09g0497000 protein	4.19166	0	1001.67	3577.33
Sobic.002G404900	similar to Putative uncharacterized protein	-2.90403	1.864e-16	561	164.667
Sobic.002G405100	similar to Elongation factor Ts	2.15861	0	23352.7	43039
Sobic.002G405600	similar to Putative uncharacterized protein P0496C02.128	2.6342	5.9e-12	1373	3104.33
Sobic.002G405900	similar to Zinc finger protein family-like	-2.09497	1.22e-07	502.333	205.333
Sobic.002G407200	similar to Os07g0663500 protein	-6.88143	2.64e-13	206.667	25.3333
Sobic.002G407700	similar to Os07g0663600 protein	4.63341	2.194e-19	144.333	572.333
Sobic.002G408000	similar to Putative uncharacterized protein	3.5332	7.929e-16	279.667	841.667
Sobic.002G408500	similar to Os07g0667300 protein	3.11475	1.225e-05	21.3333	57
Sobic.002G409800	similar to Xylose isomerase	-2.94676	1.255e-30	6079.33	1764.67
Sobic.002G412100	similar to Putative uncharacterized protein P0470D12.115	2.12358	3.649e-09	411.667	746.333
Sobic.002G413400	PTHR12642:SF0 - RIBOSOME BIOGENESIS PROTEIN NSA2 HOMOLOG (1 of 1)	2.13064	2.372e-12	726	1320
Sobic.002G413700	similar to Putative uncharacterized protein P0470D12.139	2.35337	4.69e-11	179.667	360.667
Sobic.002G414700	similar to BRI1-KD interacting protein 108	2.30508	1.487e-14	1166.67	2292.67
Sobic.002G415500	similar to 60S ribosomal protein L18, putative, expressed	3.18017	0	734	1992
Sobic.002G416000	similar to Putative pectinesterase	4.84849	1.54e-05	5.66667	24
Sobic.002G417201	expressed protein	5.96156	1.238e-07	78.6667	401.333
Sobic.002G417600	similar to Putative uncharacterized protein	-57.4316	0.0005646	7.66667	0
Sobic.002G417800	similar to Putative alpha-galactosidase	-2.96336	2.372e-29	6096	1759.33
Sobic.002G418900	weakly similar to Putative uncharacterized protein	4.68496	1.484e-06	295.333	1186.67
Sobic.002G419000	similar to Ribosomal protein S6 kinase	2.43813	4.476e-12	311	650
Sobic.002G419100	similar to Putative translation initiation factor eIF-2 beta chain	2.21482	6.987e-14	1171	2220
Sobic.002G419600	PTHR24282//PTHR24282:SF48 - CYTOCHROME P450 FAMILY MEMBER (1 of 1)	2.19701	4.48e-06	147	274
Sobic.002G419700	similar to Putative uncharacterized protein	6.81	9.772e-30	111.333	646
Sobic.002G420300	similar to Os07g0682400 protein	-3.35286	9.604e-31	2248	574
Sobic.002G420800	PF14200 - Ricin-type beta-trefoil lectin domain-like (RicinB_lectin_2) (1 of 6)	2.21906	0.0006025	31	59
Sobic.002G420900	PF14200 - Ricin-type beta-trefoil lectin domain-like (RicinB_lectin_2) (1 of 6)	2.39824	6.598e-05	4553.33	9424.33
Sobic.002G421400	similar to GRAB2 protein	2.06312	0.003047	112.667	197.667
Sobic.002G421600	similar to Putative uncharacterized protein	-6.58984	1.461e-27	866.333	111.667
Sobic.002G421900	PTHR31089:SF4 - CYCLIC DOF FACTOR 2-RELATED (1 of 1)	-2.00982	8.65e-13	4261	1804.67
Sobic.002G422200	PTHR10992:SF217 - HYDROLASE, ALPHA/BETA FOLD FAMILY PROTEIN (1 of 1)	2.43665	3.741e-07	65	135.333
Sobic.002G422300	similar to Ethylene-insensitive-3-like protein	2.01964	0.0107673	24.6667	42.6667
Sobic.002G422500	similar to Carbonyl reductase-like protein	-7.80772	3.168e-13	62	6.66667
Sobic.002G425800	PTHR11141//PTHR11141:SF9 - PROTEIN TRANSPORT PROTEIN SEC23 (1 of 2)	-1.91927	4.134e-09	950.667	424
Sobic.002G426201	hypothetical protein	2.29338	0	867.333	1696.67
Sobic.002G426400	similar to Lon protease homolog 2, mitochondrial precursor	-1.97364	9.583e-08	690.667	297.333
Sobic.002G426650	PTHR21493//PTHR21493:SF129 - CGI-141-RELATED/LIPASE CONTAINING PROTEIN (1 of 2)	4.29147	0.002932	4	15
Sobic.002G426700	similar to Negatively light-regulated protein, putative, expressed	2.15815	2.678e-05	91	167
Sobic.002G430000	similar to Os07g0693700 protein	-2.72061	2.629e-19	1628	513
Sobic.002G430100	similar to Putative omega-3 fatty acid desaturase	2.90795	1.002e-14	4049	10053.7
Sobic.002G430400	No Annotation	1.90294	0.0141776	28.3333	46
Sobic.002G431700	similar to Proliferating cell nuclear antigen	-2.23596	0.002473	60.3333	23
Sobic.003G000400	PF03595 - Voltage-dependent anion channel (SLAC1) (1 of 11)	-23.2591	0.0435077	3	0
Sobic.003G000900	similar to Putative beta-1,3-glucanase	-2.46461	7.845e-05	108.333	37.6667
Sobic.003G001000	No Annotation	-1.96191	0.0003628	231	100.333
Sobic.003G001100	similar to Putative uncharacterized protein	-2.027	4.926e-10	1132	477.333
[truncated: 3,959 more rows]
