# Supplementary material for: Effects of sugarcane aphid herbivory on transcriptional responses of resistant and susceptible sorghum
Source: BMC Genomics. 2018 Oct 26;19:774. doi: 10.1186/s12864-018-5095-x (PMC6204049; doi:10.1186/s12864-018-5095-x)
Supplement: Supplementary file 3 — Differentially expressed genes (DEGs) in 2-wk susceptible sorghum genotype in response to aphid herbivory. DEGs were defined as having a fold change ≥1.9 or ≤ − 1.9 with a false discovery rate (FDR) adjusted p-value < 0.05. (XLSX 258 kb) [file 12864_2018_5095_MOESM3_ESM.xlsx]

## Sheet: Sheet1
Feature ID	Descriptiona	Fold changeb	FDR p-value	Control-total-counts-mean	Aphid-total-counts-mean	Categoryc
Sobic.001G383800	similar to Calmodulin-like protein	3.41101	3.017e-05	18.6667	49.3333	Signaling-related genes: calcium-sensors
Sobic.001G393500	PTHR10891//PTHR10891:SF629 - EF-HAND CALCIUM-BINDING DOMAIN CONTAINING PROTEIN (1 of 1)	15.8063	2.641e-41	78	949	Signaling-related genes: calcium-sensors
Sobic.002G419700	similar to Putative uncharacterized protein	3.34797	2.441e-08	114.667	292.333	Signaling-related genes: calcium-sensors
Sobic.003G082600	similar to Os01g0135700 protein	3.88376	2.013e-07	615	1805.67	Signaling-related genes: calcium-sensors
Sobic.003G425200	similar to Putative uncharacterized protein	2.38201	0.0003027	256.333	466.333	Signaling-related genes: calcium-sensors
Sobic.003G425500	similar to Putative uncharacterized protein	6.66437	1.718e-22	125.667	635.667	Signaling-related genes: calcium-sensors
Sobic.006G131600	similar to H0522A01.1 protein	3.18438	5.477e-08	72	176	Signaling-related genes: calcium-sensors
Sobic.009G120800	similar to Putative uncharacterized protein	10.2109	4.113e-12	82	649.333	Signaling-related genes: calcium-sensors
Sobic.009G242700	similar to Putative uncharacterized protein OJ1126_B10.8	5.70151	0.001228	5	22.3333	Signaling-related genes: calcium-sensors
Sobic.010G241300	similar to Putative uncharacterized protein	-2.43331	1.912e-10	1192	374	Signaling-related genes: calcium-sensors
Sobic.001G143000	similar to Expressed protein	4.22132	7.448e-16	201.667	649.667	Signaling-related genes: hormone signal transduction pathways (NPR1)
Sobic.001G196900	similar to Os10g0510500 protein	2.35437	5.777e-05	107.333	196.333	Signaling-related genes: hormone signal transduction pathways
Sobic.001G259600	Predicted protein	5.09875	0.0008215	12	46.3333	Signaling-related genes: hormone signal transduction pathways (JAZ family)
Sobic.001G482800	weakly similar to Putative uncharacterized protein	3.96392	0.002382	9.66667	29.3333	Signaling-related genes: hormone signal transduction pathways (JAZ family)
Sobic.002G055900	similar to Auxin-responsive protein IAA24	3.0543	4.976e-07	416.667	968.667	Signaling-related genes: hormone signal transduction pathways
Sobic.002G361500	similar to Probable indole-3-acetic acid-amido synthetase GH3.8	3.93885	0.006088	8	24.6667	Signaling-related genes: hormone signal transduction pathways
Sobic.003G292600	similar to Putative uncharacterized protein P0483D07.18	-1.98672	1.189e-08	1988.67	773.667	Signaling-related genes: hormone signal transduction pathways
Sobic.004G302200	similar to Auxin-responsive protein-like	3.51242	1.876e-05	32	86.6667	Signaling-related genes: hormone signal transduction pathways
Sobic.004G311500	similar to Putative uncharacterized protein OJ1767_D02.23	3.44804	5.685e-10	194.667	512	Signaling-related genes: hormone signal transduction pathways
Sobic.005G029700	similar to Ankyrin repeat family protein, putative, expressed	4.84613	0.002796	3.33333	13	Signaling-related genes: hormone signal transduction pathways (NPR1)
Sobic.006G216400	similar to H0818E11.4 protein	2.34816	0.008559	25.6667	46	Signaling-related genes: hormone signal transduction pathways
Sobic.008G012600	similar to Ankyrin repeat family protein, putative, expressed	7.79322	0.0141539	0.666667	4.66667	Signaling-related genes: hormone signal transduction pathways (NPR1)
Sobic.009G202900	similar to Putative uncharacterized protein P0483D07.18	-3.49632	3.525e-18	859.667	188.667	Signaling-related genes: hormone signal transduction pathways
Sobic.010G252500	similar to Putative uncharacterized protein	-2.68406	1.371e-05	136	39.3333	Signaling-related genes: hormone signal transduction pathways
Sobic.007G210700	similar to Putative uncharacterized protein	1.94417	2.824e-05	308	466	Signaling-related genes: hormone signal transduction pathways, MAPKs
Sobic.001G424400	similar to Putative uncharacterized protein	2.6228	0.008534	83.3333	164.667	Signaling-related genes: MAPKs
Sobic.002G172000	similar to Os09g0325700 protein	3.66882	0.0142477	8.33333	23.3333	Signaling-related genes: MAPKs
Sobic.003G354000	similar to Putative uncharacterized protein	2.56903	0.007244	187	363.667	Signaling-related genes: MAPKs
Sobic.006G128200	similar to OJ991113_30.20 protein	2.71329	0.0165863	14.3333	29.3333	Signaling-related genes: MAPKs
Sobic.008G147000	similar to Serine/threonine-protein kinase SAPK9	-4.22112	1.126e-24	927.333	171.333	Signaling-related genes: MAPKs
Sobic.009G170700	similar to Putative uncharacterized protein P0486C01.3	4.0412	0.0302327	3.33333	10.6667	Signaling-related genes: MAPKs
Sobic.001G035600	similar to Chalcone--flavonone isomerase	2.73808	1.533e-08	1146	2355.67	Secondary metabolites: favonoid biosynthesis
Sobic.001G360800	similar to Flavonoid 3'5' hydroxylase	2.70657	0.0119719	34.6667	70.3333	Secondary metabolites: favonoid biosynthesis
Sobic.002G126600	similar to Cytochrome P450	3.16302	1.068e-10	872	2086.67	Secondary metabolites: favonoid biosynthesis
Sobic.005G136200	similar to Chalcone synthase WHP1	2.51411	3.03e-07	632.333	1193.33	Secondary metabolites: favonoid biosynthesis
Sobic.005G137300	similar to Chalcone synthase WHP1	2.59601	4.401e-05	101	197.333	Secondary metabolites: favonoid biosynthesis
Sobic.001G277000	similar to Peroxidase 53, putative, expressed	-2.43313	2.452e-08	608	192	Secondary metabolites: phenylpropanoid pathway
Sobic.001G444400	similar to Peroxidase	-16.6978	0.0006659	9.66667	0.333333	Secondary metabolites: phenylpropanoid pathway
Sobic.001G528100	similar to Peroxidase family protein, expressed	2.98716	3.841e-05	40.3333	92.6667	Secondary metabolites: phenylpropanoid pathway
Sobic.002G234200	similar to Peroxidase 7	3.94495	1.928e-13	221	671	Secondary metabolites: phenylpropanoid pathway
Sobic.002G247600	similar to Os09g0491100 protein	-2.88595	0.0340142	16.3333	4.33333	Secondary metabolites: phenylpropanoid pathway
Sobic.002G391700	weakly similar to Putative uncharacterized protein	63.2092	0.0164432	0	6.66667	Secondary metabolites: phenylpropanoid pathway
Sobic.002G416600	1.11.1.7 - Peroxidase / Lactoperoxidase (1 of 147)	-10.1794	5.299e-14	119	9	Secondary metabolites: phenylpropanoid pathway
Sobic.003G050300	similar to Putative peroxidase	3.11021	9.909e-05	54	126.667	Secondary metabolites: phenylpropanoid pathway
Sobic.003G068300	similar to Putative uncharacterized protein	3.63038	2.176e-10	87.3333	245.333	Secondary metabolites: phenylpropanoid pathway
Sobic.003G082900	similar to Putative uncharacterized protein	2.1737	2.637e-07	217.667	363	Secondary metabolites: phenylpropanoid pathway
Sobic.003G121100	similar to Peroxidase	-4.13316	0.0376019	9.33333	1.66667	Secondary metabolites: phenylpropanoid pathway
Sobic.003G127100	1.11.1.7 - Peroxidase / Lactoperoxidase (1 of 147)	5.47859	9.294e-13	62.6667	266.333	Secondary metabolites: phenylpropanoid pathway
Sobic.003G183300	similar to Os01g0543100 protein	2.14595	0.0268671	22	35.6667	Secondary metabolites: phenylpropanoid pathway
Sobic.003G327800	similar to Cytochrome P450	3.07363	4.545e-11	769.333	1809.67	Secondary metabolites: phenylpropanoid pathway
Sobic.003G337400	similar to Cinnamate-4-hydroxylase	3.13403	0.001794	41.3333	97	Secondary metabolites: phenylpropanoid pathway
Sobic.003G436800	similar to Class III peroxidase 20 precursor	-9.62278	9.235e-13	134.333	10.3333	Secondary metabolites: phenylpropanoid pathway
Sobic.004G049800	similar to Class III peroxidase 24 precursor	4.06261	0.0106016	9.33333	28.3333	Secondary metabolites: phenylpropanoid pathway
Sobic.004G062500	similar to 4-coumarate coenzyme A ligase	1.96039	0.001689	1248.33	1839	Secondary metabolites: phenylpropanoid pathway
Sobic.004G212300	similar to Putative uncharacterized protein	2.14212	0.0006669	421.333	680.667	Secondary metabolites: phenylpropanoid pathway
Sobic.004G220400	similar to Phenylalanine ammonia-lyase	2.38442	9.474e-07	1387.67	2509	Secondary metabolites: phenylpropanoid pathway
Sobic.004G220700	similar to Phenylalanine ammonia-lyase	3.4896	8.857e-06	291	771.333	Secondary metabolites: phenylpropanoid pathway
Sobic.004G272700	similar to 4-coumarate--CoA ligase 2	4.93122	1.765e-10	71.6667	266	Secondary metabolites: phenylpropanoid pathway
Sobic.006G145700	similar to OSJNBa0004N05.21 protein	3.03311	1.512e-07	98	227	Secondary metabolites: phenylpropanoid pathway
Sobic.006G277600	similar to CAA303716.1 protein	-2.59265	0.000899	68.3333	20.3333	Secondary metabolites: phenylpropanoid pathway
Sobic.007G014200	similar to Class III peroxidase 117 precursor	3.14609	0.004162	12.3333	29.6667	Secondary metabolites: phenylpropanoid pathway
Sobic.007G047300	similar to Caffeic acid 3-O-methyltransferase	1.90118	0.005681	3069.33	4387.33	Secondary metabolites: phenylpropanoid pathway
Sobic.007G142100	similar to Putative uncharacterized protein	2.81735	0.009695	18	38.3333	Secondary metabolites: phenylpropanoid pathway
Sobic.007G142200	similar to Putative uncharacterized protein	3.80304	1.122e-11	569.667	1639.33	Secondary metabolites: phenylpropanoid pathway
Sobic.007G145600	similar to Putative uncharacterized protein	-6.08162	1.195e-05	44	5.33333	Secondary metabolites: phenylpropanoid pathway
Sobic.007G192300	similar to Os08g0532700 protein	3.63488	7.14e-07	74.3333	209	Secondary metabolites: phenylpropanoid pathway
Sobic.008G114700	similar to Os12g0530100 protein	2.84641	0.004074	22.3333	47.6667	Secondary metabolites: phenylpropanoid pathway
Sobic.009G055100	similar to Peroxidase	-9.28207	7.872e-53	915.333	76.3333	Secondary metabolites: phenylpropanoid pathway
Sobic.009G186500	similar to Peroxidase 1 precursor	7.28662	0.0190539	0.666667	4.33333	Secondary metabolites: phenylpropanoid pathway
Sobic.010G161900	similar to Putative uncharacterized protein	2.69048	0.0229809	8.33333	17.3333	Secondary metabolites: phenylpropanoid pathway
Sobic.010G162000	similar to Putative uncharacterized protein	-2.68431	2.275e-08	958	274	Secondary metabolites: phenylpropanoid pathway
Sobic.010G245500	similar to Putative peroxidase ATP8a	3.8583	0.0001005	25.3333	75.6667	Secondary metabolites: phenylpropanoid pathway
Sobic.001G012000	similar to Cytochrome P450 71E1	7.5781	3.859e-05	12	70	oxidative stress response genes: cytochrome P450
Sobic.001G012200	similar to Cytochrome P450 71E1	9.06686	3.303e-18	850	5747	oxidative stress response genes: cytochrome P450
Sobic.001G012300	similar to Cytochrome P450 79A1	3.78207	8.369e-12	5386	15297.3	oxidative stress response genes: cytochrome P450
Sobic.001G077400	similar to Cytochrome P450 74A1, chloroplast precursor	2.92136	0.0418124	33.6667	75.3333	oxidative stress response genes: cytochrome P450
Sobic.001G082400	similar to P450	2.48417	2.886e-06	265.333	502.333	oxidative stress response genes: cytochrome P450
Sobic.001G172400	similar to Cytochrome P450 85A1	2.74968	1.926e-06	64.6667	137	oxidative stress response genes: cytochrome P450
Sobic.001G195100	similar to Putative cytochrome P450	2.64928	5.495e-07	579	1166.33	oxidative stress response genes: cytochrome P450
Sobic.001G235500	similar to Cytochrome P450 family protein, expressed	3.59864	2.286e-08	93.3333	255	oxidative stress response genes: cytochrome P450
Sobic.001G445900	similar to Cytochrome P450	4.17165	1.972e-16	328	1048.67	oxidative stress response genes: cytochrome P450
Sobic.001G451700	similar to Cytochrome P450 family protein, expressed	2.00777	0.003728	124.333	189	oxidative stress response genes: cytochrome P450
Sobic.002G108400	similar to Putative Cytochrome P450	5.07519	5.853e-09	61.6667	237.333	oxidative stress response genes: cytochrome P450
Sobic.002G367600	similar to Phytochrome P450	2.86802	0.004828	33.3333	72	oxidative stress response genes: cytochrome P450
Sobic.002G388800	similar to Cytochrome P450 CYP709C1	2.92643	0.018585	15.6667	35.3333	oxidative stress response genes: cytochrome P450
Sobic.002G388900	similar to Cytochrome P450 CYP709C1	4.70045	1.948e-06	28	101	oxidative stress response genes: cytochrome P450
Sobic.002G389000	similar to Putative cytochrome P450	6.16978	0.001668	7	34.3333	oxidative stress response genes: cytochrome P450
Sobic.003G228300	similar to Cytochrome P450-like	10.1065	2.546e-72	721	5531.33	oxidative stress response genes: cytochrome P450
Sobic.003G228400	similar to Cytochrome P450-like	3.84009	1.533e-08	25.6667	76.6667	oxidative stress response genes: cytochrome P450
Sobic.005G037000	similar to Cytochrome P450 family protein, expressed	7.28382	0.0204459	3	17.6667	oxidative stress response genes: cytochrome P450
Sobic.005G109000	similar to Cytochrome P450 family protein, expressed	2.60669	0.0348842	47.3333	93	oxidative stress response genes: cytochrome P450
Sobic.005G158000	similar to Cytochrome P450 71E1	74.5129	1.818e-05	0	8	oxidative stress response genes: cytochrome P450
Sobic.007G152600	similar to Cyt-P450 monooxygenase	2.01726	0.001809	505.333	773	oxidative stress response genes: cytochrome P450
Sobic.008G036000	similar to Cytochrome P450 family protein, expressed	15.2467	9.688e-05	4.66667	53	oxidative stress response genes: cytochrome P450
Sobic.009G064400	similar to Cytochrome P450 family protein, expressed	2.57479	0.0137437	68.6667	134	oxidative stress response genes: cytochrome P450
Sobic.009G196800	similar to Cytochrome P450	-2.151	8.891e-11	6055.33	2159.33	oxidative stress response genes: cytochrome P450
Sobic.010G070000	similar to Cytochrome P450	11.4112	0.00204	1.33333	12.3333	oxidative stress response genes: cytochrome P450
Sobic.010G231600	similar to Putative cytochrome P450	3.94095	0.011313	3.33333	10.3333	oxidative stress response genes: cytochrome P450
Sobic.001G065800	similar to Glutathione transferase	3.42911	6.66e-18	1733.33	4539.33	oxidative stress response genes: glutathione metabolism
Sobic.001G066000	similar to Glutathione-S-transferase	4.64503	0.0103303	3.66667	13	oxidative stress response genes: glutathione metabolism
Sobic.001G317000	similar to Glutathione S-transferase GST 25	2.73047	5.053e-07	218.667	457	oxidative stress response genes: glutathione metabolism
Sobic.001G318700	similar to Putative uncharacterized protein	-10.0196	6.87e-06	18.6667	1.33333	oxidative stress response genes: glutathione metabolism
Sobic.001G319500	similar to Glutathione S-transferase GST 31	5.89317	5.942e-20	70	322.333	oxidative stress response genes: glutathione metabolism
Sobic.002G431100	similar to Ascorbate peroxidase	2.30083	3.426e-11	9562.33	16738.3	oxidative stress response genes: glutathione metabolism
Sobic.003G164800	similar to Glutathione S-transferase GST 8	-2.22161	0.03497	31	10.6667	oxidative stress response genes: glutathione metabolism
Sobic.003G187000	similar to Glutathione S-transferase GST 27	1.96756	3.932e-07	2639.67	3988	oxidative stress response genes: glutathione metabolism
Sobic.003G426400	similar to Glutathione S-transferase GST 21	4.61898	9.921e-16	118.333	416.333	oxidative stress response genes: glutathione metabolism
Sobic.004G171400	similar to Glutathione-S-transferase 19E50	2.66783	0.0002944	72	144	oxidative stress response genes: glutathione metabolism
Sobic.005G115600	similar to 6-phosphogluconate dehydrogenase, decarboxylating	2.6571	1.194e-15	2306.33	4742.33	oxidative stress response genes: glutathione metabolism
Sobic.007G205600	similar to Putative uncharacterized protein	-3.05155	1.559e-10	2577	660	oxidative stress response genes: glutathione metabolism
Sobic.010G175800	similar to Glutathione S-transferase GST 19	2.37389	0.008209	36	64.3333	oxidative stress response genes: glutathione metabolism
Sobic.001G365266	PTHR11697//PTHR11697:SF106 - GENERAL TRANSCRIPTION FACTOR 2-RELATED ZINC FINGER PROTEIN (1 of 2)	-10.4628	0.0277419	6	0.333333	Transcription factor
Sobic.009G245500	PTHR31719:SF40 - NAC TRANSCRIPTION FACTOR 29 (1 of 3)	-8.53701	0.03993	4.66667	0.333333	Transcription factor
Sobic.005G018500	similar to NAC domain transcription factor, putative, expressed	-6.77817	4.358e-05	24.3333	2.66667	Transcription factor
Sobic.003G428800	similar to BHLH transcription factor-like	-6.19943	1.249e-10	139.333	17.6667	Transcription factor
Sobic.004G255200	PTHR13301//PTHR13301:SF49 - X-BOX TRANSCRIPTION FACTOR-RELATED (1 of 1)	-4.39897	3.615e-12	280.667	49.3333	Transcription factor
Sobic.001G055400	PTHR31282:SF33 - WRKY TRANSCRIPTION FACTOR 15-RELATED (1 of 1)	-2.79871	0.006461	29.3333	8	Transcription factor
Sobic.005G209100	weakly similar to GRAS family transcription factor, putative	-2.62666	0.0274334	36.3333	10.6667	Transcription factor
Sobic.003G273200	similar to BHLH transcription factor-like	-2.55527	0.0165394	26.6667	8	Transcription factor
Sobic.005G038700	similar to BZIP transcription factor	-2.38873	0.0264821	44.3333	14.3333	Transcription factor
Sobic.006G051700	PF00931//PF03106 - NB-ARC domain (NB-ARC) // WRKY DNA -binding domain (WRKY) (1 of 3)	-2.25521	0.0004269	148.667	51	Transcription factor
Sobic.004G086000	similar to Zinc finger transcription factor ZFP30	-2.23604	5.394e-09	1142.67	394	Transcription factor
Sobic.004G354700	similar to Transcription factor PCF3-like	-2.2042	1.65e-09	826.667	291	Transcription factor
Sobic.002G162800	similar to Putative bZIP transcription factor	-2.16732	2.257e-09	1912.33	689.667	Transcription factor
Sobic.002G316500	weakly similar to GRAS family transcription factor, putative	-2.16171	0.001362	108.333	38.6667	Transcription factor
Sobic.009G068900	similar to WRKY transcription factor 67	-2.13574	0.004266	339.333	120.333	Transcription factor
Sobic.004G273100	PTHR10694:SF33 - TRANSCRIPTION FACTOR JUMONJI (JMJ) FAMILY PROTEIN / ZINC FINGER (C5HC2 TYPE) FAMILY PROTEIN (1 of 2)	1.9174	5.435e-05	215	315	Transcription factor
Sobic.006G008800	PTHR12081//PTHR12081:SF49 - TRANSCRIPTION FACTOR E2F (1 of 1)	1.92537	0.001509	87.6667	129.667	Transcription factor
Sobic.009G142500	similar to Putative MADS-domain transcription factor	1.94107	0.0005302	177	263	Transcription factor
Sobic.003G341100	similar to Transcription factor WRKY24	1.99145	0.0385603	30	45.3333	Transcription factor
Sobic.010G220000	PTHR31499:SF2 - MYB FAMILY TRANSCRIPTION FACTOR APL (1 of 2)	2.01013	0.003524	58.3333	91	Transcription factor
Sobic.009G028500	similar to Putative finger transcription factor	2.03221	0.008515	1630.67	2510.67	Transcription factor
Sobic.005G013600	PF03106 - WRKY DNA -binding domain (WRKY) (1 of 97)	2.11244	0.0207752	43.6667	72	Transcription factor
Sobic.003G000600	similar to WRKY transcription factor 1	2.14426	0.006402	63.3333	102.333	Transcription factor
Sobic.003G365500	similar to NAC transcription factor-like protein	2.2627	0.0231803	14	24.6667	Transcription factor
Sobic.009G100500	similar to WRKY transcription factor 53	2.26723	0.007797	697.333	1205.33	Transcription factor
Sobic.003G242800	weakly similar to Transcription factor WRKY08-like	2.32997	0.0115515	21.6667	38.6667	Transcription factor
Sobic.003G018700	similar to Transcription factor PCF5	2.52041	0.006723	34	65	Transcription factor
Sobic.001G229200	PTHR10071:SF197 - GATA TRANSCRIPTION FACTOR 9 (1 of 1)	2.70941	0.0002394	42	87	Transcription factor
Sobic.001G300201	PTHR12565:SF173 - TRANSCRIPTION FACTOR UNE10 (1 of 1)	2.77673	1.902e-09	419.333	894	Transcription factor
Sobic.001G316900	PF00170 - bZIP transcription factor (bZIP_1) (1 of 88)	2.88374	0.002418	12.3333	27.3333	Transcription factor
Sobic.007G077300	weakly similar to Ethylene responsive transcription factor	2.96953	1.394e-06	169	383	Transcription factor
Sobic.002G174200	weakly similar to Transcription factor WRKY74	2.9961	0.006932	26.6667	60.3333	Transcription factor
Sobic.003G434200	similar to Bzip transcription factor-like	3.0247	0.0004382	24.3333	57.3333	Transcription factor
Sobic.001G388300	similar to BZIP transcription factor family protein, expressed	3.16647	0.0009425	12	29.3333	Transcription factor
Sobic.003G021800	PTHR13301//PTHR13301:SF50 - X-BOX TRANSCRIPTION FACTOR-RELATED (1 of 2)	3.31082	0.002636	17.6667	45	Transcription factor
Sobic.003G037400	weakly similar to WRKY transcription factor 10	3.38383	1.856e-05	88	222.333	Transcription factor
Sobic.007G077100	similar to Ethylene responsive transcription factor	3.64744	8.24e-06	121	340.667	Transcription factor
Sobic.003G337900	weakly similar to WRKY21	3.72163	0.00304	32.3333	90.3333	Transcription factor
Sobic.005G062000	PTHR10641:SF643 - MYB TRANSCRIPTION FACTOR-RELATED (1 of 2)	3.94465	1.555e-08	45.3333	137	Transcription factor
Sobic.001G079500	similar to Zinc finger transcription factor ZF1	3.9831	2.72e-06	607.667	1859	Transcription factor
Sobic.004G117600	similar to WRKY transcription factor 39	4.07151	0.0126534	9	27.3333	Transcription factor
Sobic.009G184400	similar to Ethylene-responsive factor-like transcription factor ERFL2a	4.22499	3.613e-07	94.3333	301	Transcription factor
Sobic.002G174300	weakly similar to Transcription factor WRKY74	4.42564	2.163e-06	198	656	Transcription factor
Sobic.008G055800	similar to Transcription factor MYB8	4.45342	0.0008225	6.66667	22.6667	Transcription factor
Sobic.007G077200	similar to Ethylene responsive transcription factor	4.45881	1.925e-07	68.6667	235.667	Transcription factor
Sobic.003G109900	similar to Putative apoptosis antagonizing transcription factor	4.71762	3.114e-31	416	1508.67	Transcription factor
Sobic.007G182101	PF03634 - TCP family transcription factor (TCP) (1 of 20)	5.04266	3.016e-05	33	123.333	Transcription factor
Sobic.010G183600	PTHR13301//PTHR13301:SF68 - X-BOX TRANSCRIPTION FACTOR-RELATED (1 of 2)	5.21251	3.763e-11	25	101	Transcription factor
Sobic.008G060300	weakly similar to WRKY transcription factor 45	5.60867	1.273e-07	156	670	Transcription factor
Sobic.001G040200	similar to Stress-induced transcription factor NAC1	5.91712	1.409e-07	603.667	2707.33	Transcription factor
Sobic.008G055700	PTHR10641:SF643 - MYB TRANSCRIPTION FACTOR-RELATED (1 of 2)	7.11968	0.01743	1	6	Transcription factor
Sobic.005G209200	weakly similar to GRAS family transcription factor, putative	7.70082	0.0135802	0.666667	4.66667	Transcription factor
Sobic.003G380900	similar to AP2 domain-containing transcription factor-like protein	38.201	0.0132308	0	4	Transcription factor
Sobic.001G000400	similar to PDR-like ABC transporter	-2.07803	0.001312	275	103.333
Sobic.001G002100	No Annotation	2.74606	0.0285156	8.33333	17.6667
Sobic.001G002650	No Annotation	7.177	0.0230874	0.666667	4.33333
Sobic.001G002700	PTHR11668:SF280 - SERINE/THREONINE-PROTEIN PHOSPHATASE PP1 ISOZYME 7 (1 of 3)	4.3946	3.59e-09	47.6667	161
Sobic.001G002800	PF04784//PF14389 - Protein of unknown function, DUF547 (DUF547) // Leucine-zipper of ternary complex factor MIP1 (Lzipper-MIP1) (1 of 12)	2.28093	0.002327	97.6667	168.667
Sobic.001G003600	similar to Putative uncharacterized protein	-7.77706	0.0244313	21.3333	2
Sobic.001G003700	similar to Putative uncharacterized protein	2.54494	0.0351382	20.6667	39.3333
Sobic.001G005300	similar to Gibberellin 20-oxidase	-2.87405	8.526e-08	405	107.667
Sobic.001G005700	similar to Acyl carrier protein	-3.74014	0.0264181	11.6667	2.33333
Sobic.001G007300	similar to Putative uncharacterized protein	4.54998	0.0368475	2.66667	9.66667
Sobic.001G008900	Predicted protein	2.48604	0.0375415	18.3333	34.3333
Sobic.001G009200	PTHR10252:SF44 - DNA POLYMERASE EPSILON SUBUNIT C-RELATED (1 of 1)	1.89805	0.0170011	57	83
Sobic.001G010100	similar to Ankyrin repeat domain protein 2, putative, expressed	2.57975	1.04e-08	2732.67	5335.33
Sobic.001G012400	similar to UDP-glucose glucosyltransferase	8.48328	2.644e-12	735.667	4673
Sobic.001G012500	similar to Glutathione S-transferase 1	2.62659	1.307e-12	8633.33	17373
Sobic.001G012600	similar to Os03g0571900 protein	2.32474	8.156e-12	765.667	1383
Sobic.001G013800	similar to Ser/Thr protein phosphatase family protein, expressed	2.55018	0.0007756	71	139.333
Sobic.001G014000	similar to Putative uncharacterized protein OSJNBb0096M04.140	2.63462	0.001963	88	175.667
Sobic.001G017100	similar to Salt tolerance protein	2.41724	8.776e-11	2061.67	3812
Sobic.001G017400	similar to Ras-related protein Rab11C	3.73421	5.172e-05	11.6667	34
Sobic.001G018000	similar to FAD dependent oxidoreductase family protein, expressed	2.11672	4.955e-09	2361.67	3853
Sobic.001G019500	expressed protein	2.92207	0.0102221	12.3333	27.6667
Sobic.001G019700	similar to Putative uncharacterized protein	1.94646	0.0219885	73	108.667
Sobic.001G020200	PTHR10593//PTHR10593:SF27 - SERINE/THREONINE-PROTEIN KINASE RIO (1 of 5)	11.3961	0.0009206	1	9.66667
Sobic.001G021500	similar to Cellulose synthase-7	2.02296	2.75e-09	4060.33	6347.67
Sobic.001G022400	similar to Putative uncharacterized protein	2.13578	0.0315016	52.3333	84
Sobic.001G023300	expressed protein	-2.6019	0	1442	429.333
Sobic.001G025300	PTHR10992//PTHR10992:SF883 - ALPHA/BETA HYDROLASE FOLD-CONTAINING PROTEIN (1 of 2)	-2.1902	1.403e-06	492	173
Sobic.001G027100	3.1.16.1 - Spleen exonuclease / Spleen phosphodiesterase (1 of 5)	-1.9517	0.0009349	282.333	112.333
Sobic.001G028800	similar to Expressed protein	-8.99209	1.106e-06	74.6667	6
Sobic.001G029600	PF11493 - Thylakoid soluble phosphoprotein TSP9 (TSP9) (1 of 2)	7.71723	1.072e-09	148	861
Sobic.001G029900	similar to Protein kinase domain containing protein, expressed	-2.88229	1.037e-05	118.667	31.6667
Sobic.001G030100	similar to Expressed protein	3.05096	0.0163989	7.33333	17.3333
Sobic.001G031200	similar to Putative uncharacterized protein	-2.1348	6.136e-07	895.667	326.333
Sobic.001G031300	PF01535//PF13041//PF13812 - PPR repeat (PPR) // PPR repeat family (PPR_2) // Pentatricopeptide repeat domain (PPR_3) (1 of 59)	-2.0284	6.815e-06	2271	876.667
Sobic.001G033300	similar to Expansin-A7 precursor	2.74499	0.008253	9.33333	20
Sobic.001G034000	weakly similar to MTERF, putative	2.35916	0.003296	26.3333	47.6667
Sobic.001G034100	similar to Probable protein phosphatase 2C POLTERGEIST-LIKE 4	2.11229	0.0001023	294.333	474
Sobic.001G035000	similar to Putative uncharacterized protein	4.49012	0.004018	7.66667	26.6667
Sobic.001G035100	similar to Putative uncharacterized protein	4.42189	0.010137	6.33333	21.3333
Sobic.001G037033	No Annotation	-4.56485	0.002869	50.3333	8.33333
Sobic.001G038200	similar to Putative uncharacterized protein	2.33702	7.195e-07	170	305.333
Sobic.001G038300	similar to Expressed protein	2.10268	0.002788	156.333	248
Sobic.001G038500	similar to Putative uncharacterized protein	-2.94846	5.388e-10	397.333	103.667
Sobic.001G040600	PTHR10169:SF48 - DNA GYRASE SUBUNIT A, CHLOROPLASTIC/MITOCHONDRIAL-RELATED (1 of 1)	-2.2341	1.839e-07	601.667	209.667
Sobic.001G042500	similar to Expressed protein	2.18955	0.0190996	68.3333	113.333
Sobic.001G043000	similar to OSJNBa0081C01.23 protein	4.26128	5.055e-14	76.6667	249.333
Sobic.001G044500	KOG1330 - Sugar transporter/spinster transmembrane protein (1 of 11)	-2.64494	1.263e-05	135.667	40
Sobic.001G045600	similar to Remorin-like protein	1.91627	0.0174667	1293.33	1883.33
Sobic.001G046000	similar to Putative uncharacterized protein	5.1728	3.805e-45	693.333	2753.33
Sobic.001G046500	2.1.1.41 - Sterol 24-C-methyltransferase / Zymosterol-24-methyltransferase (1 of 9)	-3.04055	0.0200336	19.6667	5
Sobic.001G048000	weakly similar to Expressed protein	-2.79203	5.865e-08	1528.33	420.333
Sobic.001G048766	similar to Brain protein 44-like	-2.43338	6.052e-07	348.667	109.667
Sobic.001G051500	similar to DEAD-box ATP-dependent RNA helicase 27	2.24256	1.61e-10	574	989.333
Sobic.001G051600	similar to Putative AAA-type ATPase	13.0406	2.567e-36	263.333	2619.67
Sobic.001G051800	similar to F-box domain containing protein, expressed	2.6439	0.0005896	32.6667	66.3333
Sobic.001G052100	similar to H0201G08.10 protein	-2.13648	0.0318351	38.6667	14
Sobic.001G052300	similar to Expressed protein	2.50843	0.002169	35.6667	68
Sobic.001G056500	similar to Indole-3-glycerol phosphate lyase	6.77275	1.022e-05	22.6667	117
Sobic.001G057600	similar to Expressed protein	-2.34514	0.000836	124.333	40.6667
Sobic.001G061900	similar to Putative uncharacterized protein	3.9006	9.097e-06	66.6667	201.667
Sobic.001G062300	similar to Aldehyde oxidase-2	2.41774	1.036e-16	1784.33	3314.33
Sobic.001G062500	similar to Aldehyde oxidase-2	-2.56315	0.0003727	124.667	38.3333
Sobic.001G062600	similar to Aldehyde oxidase	2.74444	0.0185231	12.6667	27
Sobic.001G063400	similar to Putative RING zinc finger protein	-2.14882	1.58e-08	812	291
Sobic.001G063500	similar to Expressed protein	2.72939	9.718e-08	578	1191
Sobic.001G064900	similar to SNARE protein	2.05283	0.0101584	338	528.333
Sobic.001G065900	similar to Glutathione transferase	5.67564	9.382e-06	11.3333	48.3333
Sobic.001G067100	similar to Ferredoxin--NADP reductase, root isozyme, chloroplast precursor	2.02423	2.143e-06	1394	2197
Sobic.001G068301	PTHR12565//PTHR12565:SF135 - STEROL REGULATORY ELEMENT-BINDING PROTEIN (1 of 1)	-2.1741	3.536e-09	7518.33	2682.67
Sobic.001G068600	app1, putative, expressed	2.75056	1.554e-07	1143	2377
Sobic.001G068700	similar to Putative uncharacterized protein	-2.08105	7.036e-06	937	349.667
Sobic.001G069700	similar to Putative uncharacterized protein	3.09644	1.064e-09	382.333	905.333
Sobic.001G070000	PTHR11913//PTHR11913:SF26 - COFILIN-RELATED (1 of 1)	2.14445	2.322e-12	5473.33	9100
Sobic.001G070700	similar to Os03g0777600 protein	-2.02606	4.454e-07	637.667	244.333
Sobic.001G071100	similar to DNAJ protein, putative, expressed	2.61696	8.34e-11	838.333	1669
Sobic.001G071700	similar to Protein kinase domain containing protein, expressed	2.04323	0.001579	294.667	456.667
Sobic.001G073300	similar to Putative uncharacterized protein	7.30341	6.717e-25	152	832.667
Sobic.001G073800	similar to Putative uncharacterized protein	2.10269	0.0189186	55.6667	89.3333
Sobic.001G074400	similar to Putative uncharacterized protein	3.99677	4.884e-11	168.333	511.333
Sobic.001G075600	similar to Putative uncharacterized protein	2.19608	2.537e-07	226	381.333
Sobic.001G075800	KOG4205 - RNA-binding protein musashi/mRNA cleavage and polyadenylation factor I complex, subunit HRP1 (1 of 10)	2.7499	0.0003322	26.6667	56.6667
Sobic.001G078000	similar to Putative uncharacterized protein	2.06297	9.41e-06	14788	23130.3
Sobic.001G078200	similar to Putative uncharacterized protein	-5.86159	0	7163.33	951.667
Sobic.001G079700	PTHR24054:SF33 - CASEIN KINASE II SUBUNIT ALPHA, CHLOROPLASTIC (1 of 1)	1.8966	3.225e-07	609.333	897.333
Sobic.001G080100	similar to Putative uncharacterized protein OSJNBa0002J24.5	1.96891	0.003354	206.667	309.667
Sobic.001G081100	PTHR10795:SF335 - SUBTILISIN-LIKE PROTEASE (1 of 1)	-3.00573	0.0144197	69	17
Sobic.001G081600	similar to BTH-induced protein phosphatase 2C 2 K2 form	2.58731	5.174e-07	382	753.667
Sobic.001G082200	similar to P450	-2.96984	1.227e-07	211.333	54
Sobic.001G082900	similar to Putative uncharacterized protein	4.90374	7.683e-18	154.667	577.333
Sobic.001G083500	similar to Putative uncharacterized protein	3.9342	9.187e-06	24.6667	73.6667
Sobic.001G084000	similar to Putative DNA binding protein	2.80754	0.0001313	56	121.667
Sobic.001G084300	similar to Putative glucosyl transferase	-2.77426	7.394e-05	95.6667	26.6667
Sobic.001G085400	similar to Ribosomal protein L13a	1.94215	6.248e-09	3988.33	5950.33
Sobic.001G086800	similar to Cysteine proteinase precursor	12.7791	1.466e-16	14.3333	140
Sobic.001G087800	PTHR10489 - CELL ADHESION MOLECULE (1 of 1)	-2.99887	0.0009153	66	17.3333
Sobic.001G088300	expressed protein	2.19789	0.0001708	207.333	347.333
Sobic.001G095300	similar to Os03g0741600 protein	2.30152	4.231e-05	197.667	349.667
Sobic.001G095700	similar to Putative helix-loop-helix DNA-binding protein	5.65058	0.007055	74.3333	316.667
Sobic.001G097600	similar to Alcohol dehydrogenase 1	-3.21723	4.696e-12	919.667	214.333
Sobic.001G098500	similar to CBS domain containing protein, expressed	-3.79932	0	7983.67	1623.33
Sobic.001G098800	PTHR11910 - ATP SYNTHASE DELTA CHAIN (1 of 3)	2.64881	2.02e-13	1117	2271.33
Sobic.001G100400	similar to Putative ribosomal protein	2.04741	0.001477	161.667	249.667
Sobic.001G100501	weakly similar to Expressed protein	4.80206	0.001809	31.3333	112
Sobic.001G101000	3.4.21.108 - HtrA2 peptidase / Serine proteinase OMI (1 of 6)	-28.6043	0.0343535	4	0
Sobic.001G101200	similar to Expressed protein	-3.48738	0.0147315	34.6667	7.66667
Sobic.001G103800	PTHR11440:SF35 - BCDNA.GH02384 (1 of 1)	2.18492	0.001241	55.3333	92
Sobic.001G105000	similar to Putative uncharacterized protein	-2.16409	0.0369096	43.6667	15.6667
Sobic.001G106800	similar to Putative uncharacterized protein	2.35049	6.68e-05	70.6667	130
Sobic.001G108000	PTHR11746//PTHR11746:SF101 - O-METHYLTRANSFERASE (1 of 1)	-9.06396	5.588e-05	16.6667	1.33333
Sobic.001G108700	PTHR10174//PTHR10174:SF149 - RETINALDEHYDE BINDING PROTEIN-RELATED (1 of 3)	1.98976	0.003354	63	97.6667
Sobic.001G109400	similar to Glycosyl hydrolases family 17, putative	2.13202	0.016282	111	179.333
Sobic.001G110000	similar to Probable histone H2AXb	1.90717	0.003397	141.333	204
Sobic.001G111366	PTHR24423:SF519 - PHYTOCHROME A (1 of 2)	-4.29791	3.433e-06	1058	198
Sobic.001G111500	similar to Phytochrome A	-3.27232	0	36033.7	8643
Sobic.001G111700	similar to Putative uncharacterized protein	3.96234	2.698e-11	987.333	2965.67
Sobic.001G112200	similar to Putative uncharacterized protein	2.0455	0.018189	81.3333	125.667
Sobic.001G112900	similar to Expressed protein	2.56224	2.231e-18	3497	6934
Sobic.001G113400	similar to Putative uncharacterized protein	3.70678	0.029888	3.66667	10.6667
Sobic.001G113700	similar to Cytochrome b561 family protein, expressed	2.67553	0.005827	16.3333	33.3333
Sobic.001G113800	similar to TMK protein precursor	2.10746	1.386e-07	488	798.667
Sobic.001G114700	No Annotation	2.21133	0.0216292	20.6667	35.6667
Sobic.001G116400	PTHR20852//PTHR20852:SF58 - GLUTAMINE SYNTHETASE (1 of 1)	5.26663	5.529e-35	2355.67	9458.67
Sobic.001G118900	similar to Putative uncharacterized protein	3.36362	5.105e-13	519.667	1342.33
Sobic.001G120200	similar to F-box domain containing protein, expressed	3.17979	0.007092	8	19.6667
Sobic.001G121100	PF00892 - EamA-like transporter family (EamA) (1 of 60)	-2.1253	4.265e-08	1682	619
Sobic.001G123000	similar to BRASSINOSTEROID INSENSITIVE 1-associated receptor kinase 1, putative, expressed	-2.09721	7.266e-09	1349.67	501.333
Sobic.001G124600	No Annotation	2.48301	3.344e-08	165.667	315.667
Sobic.001G125700	similar to Lipoxygenase	3.92911	6.56e-05	605.333	1789.33
Sobic.001G125800	similar to Lipoxygenase	2.17377	1.913e-09	524.333	875.667
Sobic.001G131001	similar to Putative Core-2/I-Branching enzyme	1.96784	0.0114348	73.3333	111
Sobic.001G131600	similar to Striated muscle activator-like protein	-2.62231	2.722e-07	1028	309
Sobic.001G132600	similar to Expressed protein	2.80023	1.107e-18	2501.67	5437
Sobic.001G132800	similar to Putative uncharacterized protein OSJNBa0022C08.19	2.3792	0.003181	41.6667	76.3333
Sobic.001G134500	similar to Glutamine amidotransferase class-I family protein, expressed	2.90097	9.826e-06	282	646.333
Sobic.001G138100	No Annotation	4.14905	0.006227	3.66667	12
Sobic.001G138200	similar to Glycosyl transferase family 8 protein, expressed	17.0408	3.213e-05	4.33333	59
Sobic.001G139100	expressed protein	5.544	0.0002733	4	17.3333
Sobic.001G141300	similar to Glycine-rich RNA-binding protein 2	-2.53805	4.37e-12	52667	16217.3
Sobic.001G142800	similar to Iron regulated metal transporter	7.91935	4.589e-16	42	254.333
Sobic.001G146900	similar to Expressed protein	-2.40959	0.0109286	50	16.3333
Sobic.001G147400	similar to Putative ferredoxin	2.54178	0.0211876	83.3333	155.667
Sobic.001G151400	similar to Nicotianamine synthase 3	1.90272	4.843e-05	3131	4574.67
Sobic.001G153200	PF10358 - N-terminal C2 in EEIG1 and EHBP1 proteins (NT-C2) (1 of 9)	4.4878	6.643e-13	342	1172.33
Sobic.001G153600	weakly similar to OSJNBa0005N02.3 protein	-3.26087	2.461e-07	173.667	41
Sobic.001G154600	PF07802 - GCK domain (GCK) (1 of 2)	3.21525	0.0004924	23	56
Sobic.001G155300	similar to 9-cis-epoxycarotenoid dioxygenase 1, chloroplast precursor	4.9866	0.002191	30.6667	115.667
Sobic.001G155600	similar to Putative uncharacterized protein	-6.12594	2.354e-05	45.3333	5.66667
Sobic.001G156600	similar to Protein kinase domain containing protein, expressed	2.39106	0.0173271	14.3333	26.3333
Sobic.001G157900	similar to Patatin-like phospholipase domain containing protein	6.94812	0.0005389	5.66667	30
Sobic.001G159600	similar to Major facilitator superfamily protein	1.89683	2.934e-09	2597.67	3820.67
Sobic.001G161200	similar to Putative serine/threonine protein kinase	2.16366	0.0002327	955	1580.67
Sobic.001G161601	similar to Auxin-responsive protein IAA30	-1.99326	0.0004764	230.333	89
Sobic.001G162200	similar to H1flk, putative, expressed	-2.03905	0.005694	136.333	52.3333
Sobic.001G162700	similar to Putative inositol polyphosphate 5-phosphatase	2.32877	0.015232	42.6667	76
Sobic.001G163600	similar to Putative WD-40 domain protein	4.375	0.001345	10	33.3333
Sobic.001G166401	similar to Putative uncharacterized protein	2.28848	2.297e-06	554.667	978.333
Sobic.001G169700	weakly similar to Expressed protein	2.48801	0.005967	86	163.333
Sobic.001G170700	PTHR10795:SF424 - SUBTILASE FAMILY PROTEIN-RELATED (1 of 2)	2.65752	0.0007143	176	352.333
Sobic.001G171850	No Annotation	-2.88105	0.004502	41.3333	11
Sobic.001G172050	No Annotation	8.19825	0.0211484	0.666667	5
Sobic.001G172300	similar to PfkB-type carbohydrate kinase family protein, putative, expressed	-2.15354	2.489e-05	1457.33	526.667
Sobic.001G174700	PTHR10188:SF24 - ISOASPARTYL PEPTIDASE/L-ASPARAGINASE 1 (1 of 2)	6.31806	0.005134	2	10.3333
Sobic.001G176600	similar to Os03g0593600 protein	-5.57945	4.898e-11	429.333	60
Sobic.001G177100	similar to Putative uncharacterized protein	2.10006	2.117e-09	822.333	1333.67
Sobic.001G178200	No Annotation	2.74318	0.008881	15.6667	33
Sobic.001G178700	Predicted protein	-1.99273	0.0002188	258	100.667
Sobic.001G180000	PTHR14950:SF19 - ENDORIBONUCLEASE DICER HOMOLOG 2 (1 of 2)	2.25509	6.018e-12	518	904.667
Sobic.001G181100	PF03514 - GRAS domain family (GRAS) (1 of 81)	1.94552	0.024309	35.3333	52.3333
Sobic.001G181200	No Annotation	-2.46463	0.0141921	39.3333	12.3333
Sobic.001G184900	similar to Putative uncharacterized protein	1.91313	0.003049	78.3333	116.333
Sobic.001G185500	similar to Os03g0571900 protein	3.3178	4.912e-18	2445.67	6192.33
Sobic.001G185800	similar to MATE efflux family protein, expressed	1.97547	1.281e-05	222.667	336.333
Sobic.001G186600	KOG1867//KOG1873 - Ubiquitin-specific protease // Ubiquitin-specific protease (1 of 2)	-1.99733	0.00329	151	57.6667
Sobic.001G187300	PTHR31970:SF3 - MOLYBDATE TRANSPORTER 1 (1 of 1)	-5.76306	0.0287838	8	1
Sobic.001G188900	similar to Expressed protein	-3.30073	2.765e-08	168.667	39.6667
Sobic.001G189500	similar to FAD-binding domain-containing protein, putative, expressed	3.16453	0.00739	16.3333	39.3333
Sobic.001G189900	expressed protein	2.55175	0.0176638	28.6667	56
Sobic.001G190200	similar to Monosaccharide transporter 2	-5.31788	1.166e-07	64	9.33333
Sobic.001G190300	similar to Putative uncharacterized protein	2.68104	0.0003176	31	64
Sobic.001G191200	similar to Auxin-repressed protein-like protein ARP1, putative, expressed	-4.42588	0	25057.7	4443.67
Sobic.001G191300	similar to OSIGBa0092E09.1 protein	-2.38746	2.046e-10	622.333	202
Sobic.001G192200	similar to Putative cytochrome P450	-3.9067	8.828e-13	253.667	50
Sobic.001G192400	similar to Os10g0520100 protein	4.07194	0.003465	33.3333	105
Sobic.001G192600	similar to Putaive mitochondrial inner membrane protein	3.12893	0.0005321	50.3333	121.333
Sobic.001G192800	similar to Os10g0519300 protein	4.92284	0.0001103	64.6667	245
Sobic.001G194000	DEFL6 - Defensin and Defensin-like DEFL family, expressed	-3.43659	0.0005649	58	12.6667
Sobic.001G194300	similar to Fringe protein, putative, expressed	2.10686	0.0002509	163	260.667
Sobic.001G195000	similar to Protein kinase domain containing protein, expressed	2.11303	0.0107888	78.6667	127
Sobic.001G195600	PTHR12606:SF1 - GH15225P (1 of 22)	-2.35592	2.652e-07	1574.33	523.667
Sobic.001G195800	similar to Aquaporin NIP3-1	2.36699	0.0009287	312.667	554.333
Sobic.001G197400	similar to Actin-1	2.58658	2.864e-07	171	339
Sobic.001G197901	No Annotation	2.88075	0.0185564	11.3333	26
Sobic.001G198000	similar to Putative uncharacterized protein OSJNBa0005K07.8	2.43631	7.47e-09	624.667	1204
Sobic.001G198700	similar to Putative uncharacterized protein	-2.66226	1.755e-11	2029.67	596
Sobic.001G198800	weakly similar to Putative uncharacterized protein	2.28992	1.227e-06	695.333	1215.67
Sobic.001G199000	similar to Os10g0508500 protein	-2.19496	3.959e-06	421	149.667
Sobic.001G200900	similar to Nonspecific lipid-transfer protein 2, putative, expressed	16.1366	0.0001452	0.666667	10
Sobic.001G201000	PTHR34452:SF2 - MYOSIN HEAVY CHAIN-RELATED PROTEIN (1 of 1)	2.18157	1.056e-07	242.333	404.667
Sobic.001G201100	similar to Putative uncharacterized protein	-2.712	0.005484	61.3333	17.3333
Sobic.001G201800	similar to Os10g0503300 protein	2.22041	0.002676	388	656.333
Sobic.001G202600	similar to Glutamyl-tRNA reductase 1, chloroplast precursor	2.23459	2.02e-13	5393.67	9344.33
Sobic.001G202800	No Annotation	-9.75885	7.321e-06	31.3333	2.33333
Sobic.001G203200	similar to Putative uncharacterized protein	2.98749	5.669e-05	100	230.667
Sobic.001G204700	similar to Expressed protein	-3.83359	0.001261	30.3333	6
Sobic.001G204800	No Annotation	-3.54198	0.0397206	11	2.33333
Sobic.001G204900	PTHR13780//PTHR13780:SF55 - AMP-ACTIVATED PROTEIN KINASE, GAMMA REGULATORY SUBUNIT (1 of 2)	4.60932	1.056e-08	161.667	568.667
Sobic.001G205700	similar to Putative epoxide hydrolase	-2.29606	0.001576	94.3333	31.6667
Sobic.001G207100	No Annotation	-8.76849	0.006601	8.66667	0.666667
Sobic.001G207800	similar to Chromosome undetermined scaffold_30, whole genome shotgun sequence	2.19308	1.802e-09	546.333	923
Sobic.001G209101	No Annotation	2.49201	0.021318	12	22.6667
Sobic.001G209800	similar to Putative uncharacterized protein	4.33808	1.865e-06	51.6667	169.667
Sobic.001G211500	similar to DNA ligase	-2.0128	1.774e-05	356.333	137.333
Sobic.001G211800	No Annotation	-2.67852	0.001334	117.333	34.6667
Sobic.001G212200	similar to Pentatricopeptide, putative, expressed	-3.45724	0.001683	29	6.33333
Sobic.001G212500	PTHR14190//PTHR14190:SF11 - SUPPRESSOR OF ACTIN MUTATIONS 2/VACUOLAR PROTEIN SORTING 52 (1 of 1)	-5.27385	0.0001924	32.6667	4.66667
Sobic.001G213832	expressed protein	3.60356	0.020075	3.66667	10.3333
Sobic.001G215000	PTHR11877//PTHR11877:SF25 - HYDROXYMETHYLGLUTARYL-COA SYNTHASE (1 of 2)	2.62016	0.0003698	33.3333	67
Sobic.001G215300	similar to Aminotransferase, classes I and II family protein, expressed	-2.13654	0.001473	185.667	67.6667
Sobic.001G216600	similar to Zinc finger, C3HC4 type family protein, expressed	-1.9008	2.646e-05	531.333	217
Sobic.001G217000	weakly similar to Putative uncharacterized protein OSJNBa0093B11.10	2.9213	0.0002079	144	318.667
Sobic.001G217400	PTHR12136:SF41 - PLECKSTRIN HOMOLOGY (PH) AND LIPID-BINDING START DOMAIN-CONTAINING PROTEIN (1 of 1)	1.9488	5.958e-08	731	1103.33
Sobic.001G219200	similar to Myb factor	2.93794	0.0168024	8	18.3333
Sobic.001G222000	KOG1333 - Uncharacterized conserved protein (1 of 1)	-1.96612	5.658e-05	332.333	130.333
Sobic.001G224300	similar to Cellulose synthase catalytic subunit 10	2.32456	3.764e-05	358	628.667
Sobic.001G225400	expressed protein	-2.25751	0.0289711	492.333	166.667
Sobic.001G225500	expressed protein	-2.38838	0.0003207	1397.67	450
Sobic.001G226200	PTHR12181//PTHR12181:SF35 - LIPIN (1 of 1)	-3.05319	0.008647	24	6
Sobic.001G226600	3.2.1.2 - Beta-amylase / Saccharogen amylase (1 of 10)	5.96566	0.001268	11	48.3333
Sobic.001G230900	similar to Ras-related protein Rab-18, putative, expressed	-2.15498	0.001897	100.667	36.3333
Sobic.001G231300	PTHR35326:SF2 - PROTEIN PSBN (1 of 5)	-8.19005	1.76e-07	54.3333	5
Sobic.001G234300	similar to RNA-binding protein, putative, expressed	-2.47042	0.001925	167.333	53.3333
Sobic.001G236200	similar to Protein kinase domain containing protein, expressed	-2.342	0.0002526	114	37.3333
Sobic.001G237300	similar to Heavy metal-associated domain containing protein, expressed	1.94183	0.009322	734.333	1071.67
Sobic.001G239500	PTHR12526//PTHR12526:SF409 - GLYCOSYLTRANSFERASE (1 of 1)	7.64981	9.619e-94	284	1662.33
Sobic.001G242800	similar to Auxin-induced protein PCNT115, putative, expressed	-2.15784	2.202e-05	272	97
Sobic.001G243400	glycine-rich cell wall structural protein 2 precursor, putative, expressed	-8.67697	1.122e-11	176.667	16
Sobic.001G243500	glycine-rich cell wall structural protein 2 precursor, putative, expressed	-5.0647	1.114e-05	246.667	39
Sobic.001G243600	glycine-rich cell wall structural protein 2 precursor, putative, expressed	-5.69161	1.921e-05	94.6667	13.3333
Sobic.001G244600	weakly similar to Expressed protein	2.3129	1.549e-14	5733.67	10249.3
Sobic.001G244700	PTHR12209 - O-SIALOGLYCOPROTEIN ENDOPEPTIDASE (1 of 1)	2.18024	1.99e-07	211.667	356.667
Sobic.001G245500	No Annotation	-5.51528	0.0004426	22.3333	3
Sobic.001G247900	similar to Chitinase	-2.61382	4.241e-10	569.333	168
Sobic.001G248200	similar to Os10g0415800 protein	-1.9444	8.496e-07	2203.33	881.333
Sobic.001G249100	similar to Expressed protein	-31.8326	0.010518	4.33333	0
Sobic.001G252401	expressed protein	2.07072	0.0006964	101.333	159.667
Sobic.001G252800	weakly similar to Dof domain, zinc finger family protein, expressed	1.93052	0.0002295	413	611.333
Sobic.001G253900	weakly similar to Putative DNA-binding protein	2.10257	0.009754	34.3333	55
Sobic.001G254300	similar to Os10g0403700 protein	-1.93296	0.0280049	60	23.6667
Sobic.001G255400	No Annotation	-3.77702	0.006256	18.6667	3.66667
Sobic.001G255700	No Annotation	-3.82347	2.225e-10	291.333	59.3333
Sobic.001G257600	No Annotation	3.11735	0.0221813	6.66667	16.3333
Sobic.001G258300	similar to Putative uncharacterized protein	-6.24551	0.00111	14.3333	1.66667
Sobic.001G259700	PF09425 - Divergent CCT motif (CCT_2) (1 of 18)	5.40942	0.0300868	18.6667	78
Sobic.001G259900	PF09425 - Divergent CCT motif (CCT_2) (1 of 18)	113.165	0.0006337	0	12
Sobic.001G260600	expressed protein	2.02084	0.002601	60.3333	94.6667
Sobic.001G260701	PTHR11751//PTHR11751:SF409 - SUBGROUP I AMINOTRANSFERASE RELATED (1 of 1)	2.15085	0.0313824	16	26.3333
Sobic.001G261408	PF00892 - EamA-like transporter family (EamA) (1 of 60)	-2.23484	1.443e-07	4520.67	1584.67
Sobic.001G261476	PTHR24365:SF368 - OUTER ARM DYNEIN LIGHT CHAIN 1 PROTEIN (1 of 4)	2.28098	9.957e-07	380.333	662.667
Sobic.001G261484	PTHR10992//PTHR10992:SF882 - ALPHA/BETA HYDROLASE FOLD-CONTAINING PROTEIN (1 of 2)	-2.27204	5.271e-06	296	100.667
Sobic.001G261577	No Annotation	-2.12307	0.001643	210.667	77.3333
Sobic.001G262100	expressed protein	2.38272	0.0002552	51.3333	94
Sobic.001G262800	No Annotation	2.2955	0.0142653	25	43.3333
Sobic.001G263200	similar to Esterase/lipase/thioesterase family protein, putative, expressed	-2.15993	4.399e-06	463	167
Sobic.001G263500	similar to Glycosyl hydrolases family 17 protein, expressed	6.87046	0.0002303	3	16.3333
Sobic.001G264300	weakly similar to CIA	3.36892	0.0002215	12.3333	32.3333
Sobic.001G264400	weakly similar to Hsp20/alpha crystallin family protein, expressed	4.47268	0.007119	5	17
Sobic.001G264700	similar to Peptidyl-prolyl cis-trans isomerase	5.37716	1.073e-06	13.3333	54
Sobic.001G268700	similar to Glycosyl hydrolase family 38 protein, putative, expressed	-2.75321	1.215e-07	586	166
Sobic.001G269000	similar to Glycosyl hydrolase family 38 protein, putative, expressed	-2.06609	2.049e-09	4849.33	1812.33
Sobic.001G274800	similar to NADH-dependent oxidoreductase 2, putative, expressed	-2.00127	0.001	205.667	79.6667
Sobic.001G275100	similar to NADH-dependent oxidoreductase 2, putative, expressed	-4.00565	0.00424	320	63.3333
Sobic.001G275200	similar to NADH-dependent oxidoreductase 2, putative, expressed	-2.3522	5.063e-05	2201.33	735.333
Sobic.001G277300	Predicted protein	-2.93129	0.008097	23	6
Sobic.001G277600	similar to Protein kinase domain containing protein, expressed	-7.71242	0.0181117	7.66667	0.666667
Sobic.001G278900	No Annotation	-8.86108	0.039587	5	0.333333
Sobic.001G280100	similar to ABC1 family protein-like	2.6657	2.599e-14	2996.33	6215.33
Sobic.001G280700	similar to Acyl-[acyl-carrier-protein] desaturase, chloroplast precursor	-1.96498	0.0218984	84.6667	33.3333
Sobic.001G282000	similar to POT family protein, expressed	2.50042	0.00685	31.6667	61
Sobic.001G283100	similar to Putative uncharacterized protein	2.01029	2.426e-09	8798.33	13649.7
Sobic.001G283900	PTHR24349:SF142 - CALCIUM-DEPENDENT PROTEIN KINASE 5 (1 of 2)	-3.19716	0.0237202	31.6667	7.66667
Sobic.001G284425	No Annotation	4.65043	0.0220003	2.33333	8.66667
Sobic.001G284600	similar to Xyloglucan endotransglucosylase/hydrolase protein 28precursor, putative, expressed	2.24301	0.003098	171	292
Sobic.001G285400	similar to NAD dependent epimerase/dehydratase family protein, expressed	1.93136	0.008634	206.667	306
Sobic.001G288601	PTHR14155//PTHR14155:SF149 - RING FINGER DOMAIN-CONTAINING (1 of 2)	8.07716	0.00735	1	7
Sobic.001G290400	similar to No apical meristem, putative, expressed	5.43305	2.141e-08	23.6667	100
Sobic.001G291200	No Annotation	-2.20396	6.134e-06	1393	496.333
Sobic.001G291600	No Annotation	-2.34202	0.0002129	136.333	45.3333
Sobic.001G292000	PTHR18901:SF42 - HALOACID DEHALOGENASE-LIKE HYDROLASE DOMAIN-CONTAINING PROTEIN SGPP (1 of 1)	2.04553	7.299e-08	717.333	1126.33
Sobic.001G292200	similar to Dynamin-related protein 1C, putative, expressed	-1.96061	1.923e-08	1116	441
Sobic.001G292400	similar to Expressed protein	2.22763	0.009865	127	211.333
Sobic.001G293800	similar to Glycosyl hydrolase family 14 protein, expressed	2.06119	1.235e-05	1242	1961.33
Sobic.001G294400	similar to Serine/threonine-protein kinase SAPK3	-2.76785	6.56e-05	93.3333	25.6667
Sobic.001G295700	similar to Os10g0562200 protein	7.26763	0.0001494	36.3333	198.667
Sobic.001G296000	similar to Expressed protein	35.4685	0.0244313	0	3.66667
Sobic.001G296300	similar to AP2 domain containing protein, expressed	5.40391	4.228e-05	79	323.333
Sobic.001G297400	PTHR11426 - HISTONE H3 (1 of 12)	-5.82811	0.0198415	8.33333	1
Sobic.001G297600	similar to Hexose carrier protein HEX6, putative, expressed	-1.91176	0.002661	279.333	113.667
Sobic.001G298100	similar to DREB-like protein	16.9415	3.62e-06	1	14.6667
Sobic.001G298400	PF06203 - CCT motif (CCT) (1 of 35)	5.48924	4.898e-11	86.6667	359.333
Sobic.001G299200	similar to Oxidoreductase, 2OG-Fe oxygenase family protein	-40.8804	0.004445	5.66667	0
Sobic.001G301500	similar to Beta-expansin 6 precursor	-2.30745	4.034e-09	949	314.667
Sobic.001G301700	PTHR24078//PTHR24078:SF310 - DNAJ HOMOLOG SUBFAMILY C MEMBER (1 of 3)	1.93119	7.961e-08	928.667	1384.67
Sobic.001G302200	similar to Putative uncharacterized protein	2.52829	2.079e-13	1693.67	3319.33
Sobic.001G302800	similar to Nitrate/chlorate transporter, putative, expressed	2.35141	2.801e-06	844	1534.33
Sobic.001G303000	zinc finger family protein, putative, expressed	6.78685	1.506e-07	9.33333	49
Sobic.001G304500	similar to Os10g0551200 protein	2.40782	0.001196	164.667	298.333
Sobic.001G304700	similar to Proline dehydrogenase family protein, expressed	2.50626	0.001144	90.3333	173.667
Sobic.001G305800	similar to U-box domain containing protein, expressed	-1.90037	0.002923	166	67.6667
Sobic.001G306200	similar to Expansin-B1 precursor	6.789	0.0387922	0.666667	4
Sobic.001G308700	similar to Putative uncharacterized protein	2.62527	0.0001283	58	115.333
Sobic.001G308900	similar to Putative uncharacterized protein	-2.45152	0.005137	87.3333	27.3333
Sobic.001G309900	similar to Putative uncharacterized protein	2.15174	1.768e-07	353	581
Sobic.001G310800	similar to Putative uncharacterized protein	-2.4199	9.235e-12	825.333	262
Sobic.001G310900	similar to Expressed protein	20.0701	0.005558	0.333333	7
Sobic.001G312600	similar to Seven transmembrane protein Mlo2	2.39802	2.422e-07	229.667	426
Sobic.001G312801	No Annotation	2.68753	0.0102462	36.3333	73.3333
Sobic.001G313000	similar to Expressed protein	9.84053	4.491e-21	24.3333	187
Sobic.001G314300	similar to Oxidoreductase, 2OG-Fe oxygenase family protein, expressed	2.70827	1.325e-05	139.333	287
Sobic.001G316400	similar to Putative uncharacterized protein	3.72583	6.102e-11	51.6667	148.333
Sobic.001G317800	similar to Putative uncharacterized protein	2.2094	0.003065	103.333	181
Sobic.001G319000	similar to Glutathione S-transferase GST 42	-2.35852	0.0431072	25.6667	8.33333
Sobic.001G320000	similar to Putative uncharacterized protein	2.43746	0.0167134	15.3333	28.6667
Sobic.001G320101	No Annotation	2.22134	0.001926	49	85
Sobic.001G321200	similar to Armadillo/beta-catenin-like repeat family protein, expressed	2.34413	2.468e-05	267.667	474.667
Sobic.001G321800	similar to Membrane protein, putative, expressed	5.76021	1.516e-16	72.3333	319.333
Sobic.001G322100	similar to Putative uncharacterized protein	3.09642	4.958e-07	236.333	551
Sobic.001G322200	similar to Putative alpha/beta hydrolase	7.41601	2.442e-07	9.33333	53
Sobic.001G328500	similar to Expressed protein	4.08436	3.956e-13	431.333	1350.67
Sobic.001G329400	similar to Expressed protein	2.30198	1.992e-11	1560	2738.67
Sobic.001G331600	PTHR23327:SF9 - ZINC FINGER (C3HC4-TYPE RING FINGER) FAMILY PROTEIN (1 of 1)	2.00993	1.067e-08	712	1106.33
Sobic.001G332933	No Annotation	-2.58749	0.0271213	21.3333	6.33333
Sobic.001G335201	2.1.1.43 - Histone-lysine N-methyltransferase / Protein-lysine N-methyltransferase (1 of 68)	-1.941	0.0003292	292.333	116.333
Sobic.001G335800	weakly similar to Expressed protein	-2.49907	0.009763	55.3333	17
Sobic.001G336500	similar to Probable 6-phosphogluconolactonase 1	-3.30676	2.804e-13	1002	236.667
Sobic.001G336700	similar to Brittle stalk-2	2.37761	1.365e-07	219.333	396
Sobic.001G337400	similar to MAP3K-like protein kinase, putative, expressed	-2.19506	0.0270893	39.6667	14
Sobic.001G339801	similar to Os03g0411300 protein	4.17822	0.0007275	19.6667	61.6667
Sobic.001G341100	similar to Os10g0396300 protein	6.00238	1.372e-08	126	566.667
Sobic.001G341300	weakly similar to Putative uncharacterized protein	-3.0045	8.013e-06	130.667	33.6667
Sobic.001G344400	similar to Beta-ketoacyl-ACP synthase	2.04876	7.953e-10	6794.67	10733
Sobic.001G344500	similar to Sucrose synthase 2	-2.04468	4.646e-08	4728	1769.33
Sobic.001G344700	similar to Putative uncharacterized protein	1.96916	0.0142824	79	116.667
Sobic.001G344800	PTHR23244//PTHR23244:SF320 - KELCH REPEAT DOMAIN (1 of 8)	2.6653	0.0003783	66.3333	133
Sobic.001G346500	similar to Vacuolar cation/proton exchanger 2 (Ca(2+)/H(+) exchanger 2)	-2.47327	0.0348894	45	14
Sobic.001G348000	similar to Nodulation protein, putative, expressed	3.19105	0.0002803	18.6667	45.3333
Sobic.001G348100	similar to Os09g0252100 protein	-2.00322	2.546e-05	391.333	151
Sobic.001G350000	similar to Putative uncharacterized protein OSJNBb0023M11.12	2.02989	0.001272	65.3333	102.333
Sobic.001G350900	similar to Putative phosphatidylserine receptor long form	1.94179	8.058e-09	1096.33	1641
Sobic.001G351000	similar to Phospho-2-dehydro-3-deoxyheptonate aldolase 1, chloroplast precursor	2.37112	1.03e-05	641	1139.33
Sobic.001G351200	similar to Putative uncharacterized protein	2.51908	0.005012	42.3333	81.6667
Sobic.001G351900	similar to Nodulin-like protein	-2.65564	4.331e-12	755	219
Sobic.001G352200	KOG1603 - Copper chaperone (1 of 74)	2.83736	1.564e-14	354.667	766.333
Sobic.001G353000	PTHR11802//PTHR11802:SF75 - SERINE PROTEASE FAMILY S10 SERINE CARBOXYPEPTIDASE (1 of 1)	2.21056	0.0405333	78	137
Sobic.001G356800	ZOS9-11 - C2H2 zinc finger protein, expressed	16.2535	3.75e-05	2	26.3333
Sobic.001G357400	similar to Emp24/gp25L/p24 family protein, expressed	3.79858	0.0424377	2.66667	8
Sobic.001G359800	similar to Expressed protein	2.30989	0.0110643	56.3333	98.6667
Sobic.001G361200	similar to Expressed protein	-2.25285	0.000313	139	47.3333
Sobic.001G361700	similar to Os07g0642600 protein	-2.05059	2.7e-09	1314.67	497.333
Sobic.001G361750	No Annotation	-2.38214	0.0154929	47	15.3333
Sobic.001G361900	similar to Putative AAA-type ATPase	-2.54869	0	3114.67	946
Sobic.001G362500	similar to Sugar transporter family protein, expressed	-7.74957	0.0161453	7.66667	0.666667
Sobic.001G363100	similar to Putative uncharacterized protein	-11.1163	3.882e-38	850.667	60
Sobic.001G363700	similar to Putative uncharacterized protein	2.88153	2.886e-06	165.667	365.667
Sobic.001G364100	similar to MTERF family protein, expressed	4.08932	0.0001906	201.667	621.667
Sobic.001G365000	Predicted protein	8.6668	1.387e-06	15.3333	98
Sobic.001G366100	similar to Oxidoreductase, 2OG-Fe oxygenase family protein, expressed	4.37886	4.428e-06	11.3333	39
Sobic.001G366200	PTHR10209//PTHR10209:SF208 - OXIDOREDUCTASE, 2OG-FE II OXYGENASE FAMILY PROTEIN (1 of 2)	4.60662	4.916e-06	12.3333	45
Sobic.001G366500	similar to Putative uncharacterized protein	2.20826	0.0002626	131.667	221
Sobic.001G368900	similar to IQ calmodulin-binding motif family protein, expressed	3.40671	0.000636	44.3333	116
Sobic.001G371750	No Annotation	-2.76469	0.0008361	53.6667	15
Sobic.001G372100	similar to Glycosyl hydrolase family 14 protein, expressed	2.74855	0.016942	17	35.6667
Sobic.001G372600	similar to Isoflavone reductase, putative, expressed	2.46395	2.1e-14	727.667	1373.67
Sobic.001G372900	similar to Os07g0668000 protein	-2.51989	0.0001274	115.333	35
Sobic.001G374500	No Annotation	4.21529	1.426e-07	18.3333	60
Sobic.001G374800	similar to Os03g0345100 protein	2.22039	6.585e-05	82.3333	141
Sobic.001G377000	similar to Dormancy/auxin associated protein, expressed	-3.12669	0	2195	543.667
Sobic.001G377800	PTHR10934//PTHR10934:SF3 - 60S RIBOSOMAL PROTEIN L18 (1 of 2)	1.96174	4.308e-08	949	1432.33
Sobic.001G378150	No Annotation	3.57406	0.0102389	4.33333	12.3333
Sobic.001G379000	similar to Alanine-glyoxylate aminotransferase 2, mitochondrial, putative, expressed	2.45759	0.001579	38	73.6667
Sobic.001G379600	similar to CIPK-like protein 1, putative, expressed	-4.91916	5.305e-17	448.333	71
Sobic.001G380900	similar to Expressed protein	2.55998	0.00309	151.667	287.667
Sobic.001G382100	similar to Possible Photosystem II reaction center Psb27 protein, putative, expressed	2.12366	1.384e-05	6111	9851
Sobic.001G382400	similar to Putative uncharacterized protein	2.11014	4.051e-09	1532	2488.33
Sobic.001G383000	PTHR11726//PTHR11726:SF13 - 60S RIBOSOMAL PROTEIN L10 (1 of 1)	2.43417	0.009409	23	43
Sobic.001G383700	similar to Calmodulin-like protein	3.3991	2.407e-11	373	971.667
Sobic.001G384500	similar to Protein kinase domain containing protein, expressed	-2.0287	6.42e-10	2459.67	944.667
Sobic.001G385800	similar to Putative NAM (No apical meristem) protein	-2.78703	0.00101	49.6667	13.6667
Sobic.001G385900	similar to Osr40c1 protein	2.24774	1.257e-05	1106	1874.67
Sobic.001G386000	similar to Putative uncharacterized protein	3.0463	6.793e-09	304.667	710.333
Sobic.001G387500	weakly similar to NB-ARC domain containing protein, expressed	-2.00347	0.0009855	173.333	66.6667
Sobic.001G388100	similar to Late embryogenesis abundant protein 1	8.0461	0.0001366	3.33333	21.3333
Sobic.001G388700	similar to Expressed protein	2.67538	0.0292666	9	18.6667
Sobic.001G389700	weakly similar to VQ motif family protein, expressed	2.92982	0.0149248	23.3333	51.3333
Sobic.001G390200	similar to CIPK-like protein 1	3.70499	3.23e-24	3227.33	9216.33
Sobic.001G394400	similar to Phytochrome B	-2.1694	2.509e-08	3451	1239.67
Sobic.001G394600	similar to Expressed protein	-1.99169	6.795e-07	596.333	232
Sobic.001G396200	similar to Seed maturation protein PM36, putative, expressed	-2.39195	0.001654	89	28.6667
Sobic.001G396300	similar to CP12, putative, expressed	3.36925	0.0247192	25.3333	63.6667
Sobic.001G397700	similar to TPR Domain containing protein, expressed	25.1046	4.006e-10	11.3333	222
Sobic.001G398500	similar to Long cell-linked locus protein	5.85928	4.114e-06	11.3333	53
Sobic.001G398700	similar to Expressed protein	2.96484	0.0386372	24.6667	54.6667
Sobic.001G399501	No Annotation	11.1646	0.0285785	0.333333	4
Sobic.001G399900	similar to Roothairless 3	4.05891	1.092e-08	70.6667	221
Sobic.001G400101	No Annotation	3.92451	4.897e-05	72.6667	214
Sobic.001G400300	similar to DnaJ, putative, expressed	1.94907	2.18e-07	874	1310
Sobic.001G402200	similar to Sex determination protein tasselseed-2	3.779	5.25e-05	21.6667	62.3333
Sobic.001G402800	No Annotation	-1.91752	0.0222025	115	46.6667
Sobic.001G405150	PF13837 - Myb/SANT-like DNA-binding domain (Myb_DNA-bind_4) (1 of 32)	7.84432	0.0139192	0.666667	4.66667
Sobic.001G405700	similar to Os03g0293100 protein	1.93534	3.639e-08	2066.33	3073.33
Sobic.001G406000	similar to Protein kinase domain containing protein, expressed	3.69163	0.000107	99.6667	279.333
Sobic.001G406100	similar to Mitochondrial carrier protein, expressed	2.29939	2.453e-09	388.667	685.667
Sobic.001G406300	similar to Protein phosphatase type 2-C	3.2686	5.642e-07	423	1067
Sobic.001G406700	similar to Os03g0291800 protein	3.12276	0.0002284	28	65.6667
Sobic.001G407600	similar to Fatty acid desaturase	2.48715	4.912e-18	9444.67	18150.3
Sobic.001G407800	similar to Oxidoreductase, 2OG-Fe oxygenase family protein, expressed	3.21643	0.0158105	25	62.3333
Sobic.001G409300	similar to Phosphatidylinositol transfer protein, expressed	4.31451	5.616e-15	88.6667	291
Sobic.001G411800	No Annotation	-2.22159	0.004718	81.3333	28.6667
Sobic.001G413600	similar to Immunophilin-like	3.67113	0.0001241	57.3333	160.667
Sobic.001G414000	similar to Protein kinase, putative, expressed	2.23973	0.000172	848.667	1446.33
Sobic.001G415200	similar to Uncharacterized plant-specific domain TIGR01589 family protein, expressed	-5.58107	2.908e-15	899	125.667
Sobic.001G417200	similar to H+-transporting ATP synthase chain 9-like protein	2.34301	3.63e-05	7445	13125.7
Sobic.001G417700	similar to Polyadenylate binding protein, types 1, 2, 3, 4 family protein, expressed	-3.44015	0.0246355	13.6667	3
Sobic.001G418600	similar to Heat shock cognate 70 kDa protein	3.14672	0.0187475	6.33333	15.3333
Sobic.001G420100	similar to Heat shock cognate 70 kDa protein	2.57592	0.002201	4507.33	8888.67
Sobic.001G423100	similar to HEAT repeat family protein, expressed	-2.68994	2.22e-09	886.333	257.667
Sobic.001G423600	similar to Os03g0270500 protein	2.28016	0.008084	40.3333	70
Sobic.001G424000	PTHR10811//PTHR10811:SF13 - FRINGE-RELATED (1 of 1)	5.12909	3.268e-06	21.3333	84
Sobic.001G424066	No Annotation	3.38499	0.004516	13.6667	35.3333
Sobic.001G425300	similar to Lipase, putative, expressed	2.68934	0.003668	23	46.6667
Sobic.001G425600	PTHR11527//PTHR11527:SF152 - SMALL HEAT-SHOCK PROTEIN HSP20 FAMILY (1 of 7)	-3.15528	0.0214658	90.6667	20.6667
Sobic.001G426000	similar to 17.4 kDa class I heat shock protein 3	1.93057	0.00864	903.667	1321
Sobic.001G426400	similar to Expressed protein	-2.19007	1.333e-07	1690.67	601.667
Sobic.001G427700	similar to Anthranilate synthase alpha subunit	-2.0198	1.234e-08	2885.67	1109
Sobic.001G428500	similar to Phosphate carrier protein, mitochondrial, putative, expressed	2.22878	1.567e-05	151.667	261.333
Sobic.001G429700	similar to Expressed protein	2.53239	5.777e-05	455.333	866.333
Sobic.001G429900	similar to Os03g0261100 protein	2.44216	2.568e-06	134.333	250.333
Sobic.001G431400	PTHR11830 - 40S RIBOSOMAL PROTEIN S3A (1 of 6)	2.22646	0.001383	57	96.3333
Sobic.001G431700	similar to Expressed protein	-2.38315	1.923e-05	291.333	95.3333
Sobic.001G432500	similar to Expressed protein	3.10319	5.644e-06	57	134.333
Sobic.001G432800	similar to Phosphoenolpyruvate carboxykinase, putative, expressed	-3.44037	0	3386	757.667
Sobic.001G433200	similar to Beta-galactosidase 6 precursor	-2.06565	7.106e-07	7185.67	2700.33
Sobic.001G433600	No Annotation	-2.32977	0.0005529	99.6667	33
Sobic.001G434000	similar to Tryptophan/tyrosine permease family protein, expressed	2.07696	0.036215	26	42.6667
Sobic.001G434450	weakly similar to Os03g0253500 protein	5.46696	0.002011	3	12.6667
Sobic.001G434600	similar to Os03g0253200 protein	2.48125	0.0289715	17.6667	33
Sobic.001G435800	similar to 39 kDa EF-Hand containing protein, putative, expressed	3.07857	1.102e-23	1102	2622
Sobic.001G436500	PTHR31029:SF4 - F5O11.6 (1 of 1)	2.63408	0.0008711	51	103.333
Sobic.001G438600	similar to Probable dihydrodipicolinate reductase 2, chloroplast precursor	-2.01922	0.001456	221	85
Sobic.001G438700	weakly similar to Os08g0548400 protein	-4.61501	9.866e-07	56.3333	9.33333
Sobic.001G439700	PTHR11913:SF16 - ACTIN-DEPOLYMERIZING FACTOR 5-RELATED (1 of 1)	2.30464	1.237e-13	1246.67	2211
Sobic.001G439900	similar to Expressed protein	2.5856	5.38e-12	473.333	953
Sobic.001G440700	similar to Chromosome chr11 scaffold_13, whole genome shotgun sequence	2.61804	2.382e-18	1338.67	2698
Sobic.001G441700	PTHR31062:SF44 - XYLOGLUCAN ENDOTRANSGLUCOSYLASE/HYDROLASE PROTEIN 27-RELATED (1 of 1)	3.73562	0.004258	23.6667	66.6667
Sobic.001G443800	similar to Glutamate decarboxylase	2.4933	0.002136	63.6667	122.667
Sobic.001G444100	similar to Peptide transporter PTR2, putative, expressed	-1.93857	0.0004514	457.333	183
Sobic.001G444900	similar to Putative uncharacterized protein OSJNBa0081P02.20	-31.6288	0.009954	4.33333	0
Sobic.001G445000	similar to Os03g0226400 protein	-2.8785	4.052e-06	903.333	247.667
Sobic.001G445500	similar to Coatomer subunit gamma-1	-2.53856	7.839e-14	1848	565.333
Sobic.001G445700	similar to Glucan endo-1,3-beta-glucosidase 7, putative, expressed	2.54443	8.35e-08	255.333	502.333
Sobic.001G446000	similar to Putative uncharacterized protein	3.14634	2.748e-06	35	85
Sobic.001G446100	similar to Expressed protein	5.69198	5.775e-24	165.333	718.333
Sobic.001G446200	similar to Clathrin adaptor complex small chain family protein, expressed	2.92525	4.004e-12	188.667	425.333
Sobic.001G446800	similar to Putative membrane protein	3.39042	1.24e-07	106	270.333
Sobic.001G447100	similar to Poly polymerase catalytic domain containing protein, expressed	2.09416	0.001851	123.333	196
Sobic.001G447500	PTHR11825//PTHR11825:SF56 - SUBGROUP IIII AMINOTRANSFERASE (1 of 1)	-2.07496	0.006954	133.667	49.3333
Sobic.001G449500	similar to Ternary complex factor MIP1, putative, expressed	-2.36991	0.005623	52.6667	17.3333
Sobic.001G449600	similar to Non-symbiotic hemoglobin	2.13995	5.677e-05	594.333	981
Sobic.001G450500	similar to Putative uncharacterized protein	4.77193	8.316e-05	167.667	596.667
Sobic.001G451100	similar to UDP-3-0-acyl N-acetylglucosamine deacetylase family protein, expressed	-2.11989	0.001749	104	37.6667
Sobic.001G451200	similar to Putative uncharacterized protein	-2.00831	0.003908	109.333	42
Sobic.001G451800	similar to Os03g0223000 protein	2.88432	0.0001823	103.667	222.667
Sobic.001G452100	PTHR31495:SF3 - CALEOSIN-RELATED FAMILY PROTEIN-RELATED (1 of 2)	2.38118	5.455e-07	394.333	714.333
Sobic.001G452700	PF00069//PF00954//PF01453//PF08276 - Protein kinase domain (Pkinase) // S-locus glycoprotein domain (S_locus_glycop) // D-mannose binding lectin (B_lectin) // PAN-like domain (PAN_2) (1 of 32)	-2.00511	1.371e-07	1102.67	422.667
Sobic.001G452800	No Annotation	-5.05955	1.571e-05	42.3333	6.33333
Sobic.001G454100	similar to Sugar carrier protein C, putative, expressed	-2.13014	3.914e-05	590.333	215.333
Sobic.001G454200	No Annotation	-23.7187	3.699e-05	13	0.333333
Sobic.001G454900	similar to Os03g0216700 protein	2.16823	0.0002552	72.3333	121.333
Sobic.001G455433	No Annotation	-2.89732	0.007136	29.6667	8
Sobic.001G456100	similar to Os02g0154600 protein	-1.94626	2.227e-05	986.333	395
Sobic.001G456200	vacuolar sorting protein 9 domain-containing protein, putative, expressed	2.13534	0.008401	158	254.667
Sobic.001G457300	similar to Expressed protein	-2.78716	1.282e-12	633.333	176.667
Sobic.001G457933	No Annotation	3.68833	0.001283	6.33333	18.3333
Sobic.001G458100	similar to Putative DNA cytosine methyltransferase Zmet3	-3.65323	8.537e-16	453	95.6667
Sobic.001G458600	PTHR10353//PTHR10353:SF76 - GLYCOSYL HYDROLASE (1 of 2)	-11.4385	2.18e-10	41	2.66667
Sobic.001G460300	PTHR31471:SF5 - F7A19.1 PROTEIN-RELATED (1 of 2)	-1.9305	0.0222264	182.667	72.6667
Sobic.001G462100	similar to MFP1 attachment factor 1	2.7105	0.0101774	19.6667	41.3333
Sobic.001G463400	similar to Putative uncharacterized protein	2.85569	5.959e-05	287.333	620.333
Sobic.001G464800	similar to D-type cyclin	4.10563	0.0002122	16.3333	51.3333
Sobic.001G466000	similar to 1,4-beta-xylanase, putative, expressed	-62.0353	9.761e-05	8.66667	0
Sobic.001G466800	expressed protein	-1.97122	0.0140083	241.667	96.6667
Sobic.001G467500	similar to Expressed protein	2.86641	0.009006	23.3333	50
Sobic.001G467800	similar to Putative uncharacterized protein	7.3333	1.942e-13	18	102.333
Sobic.001G469600	similar to Mannitol transporter, putative, expressed	3.42109	1.943e-12	1323	3453.67
Sobic.001G469700	similar to Expressed protein	2.40791	3.952e-12	444.667	820.667
Sobic.001G470000	similar to Satase isoform II	17.7197	1.425e-09	19.3333	252.333
Sobic.001G470600	similar to Sulfate transporter ST1	2.68533	1.01e-15	1102.67	2321
Sobic.001G471100	similar to Putative uncharacterized protein	-4.5658	0.0165394	12.6667	2
Sobic.001G471800	similar to Os03g0194300 protein	2.68888	0.001227	37.6667	76.3333
Sobic.001G472800	similar to Inositol-3-phosphate synthase	2.15599	5.168e-07	1842	3032
Sobic.001G473200	similar to Non-specific lipid-transfer protein	2.39603	1.509e-05	212.333	386.667
Sobic.001G475400	similar to Putative uncharacterized protein	6.92494	1.713e-05	20.6667	108.667
Sobic.001G475701	similar to Os03g0190000 protein	2.6085	0.0349891	11.3333	22.6667
Sobic.001G476100	similar to Putative uncharacterized protein	4.55254	0.004218	15	52
Sobic.001G476400	No Annotation	3.79715	2.406e-06	47.3333	138
Sobic.001G476700	similar to Os03g0188100 protein	2.46338	3.819e-15	764.667	1453.67
Sobic.001G479000	No Annotation	-5.34554	0.0001539	28	4
Sobic.001G480700	PTHR24093:SF355 - ATPASE 1, PLASMA MEMBRANE-TYPE-RELATED (1 of 5)	-4.10191	0.0129006	19	3.66667
Sobic.001G481100	similar to Expressed protein	6.08708	0.001363	34.3333	159.333
Sobic.001G481201	No Annotation	8.71804	2.999e-09	397.333	2653.33
Sobic.001G481400	similar to AP2 domain containing protein, expressed	-5.12235	2.313e-17	447	66.6667
Sobic.001G482600	PF09425 - Divergent CCT motif (CCT_2) (1 of 18)	9.24511	1.665e-11	120	843.667
Sobic.001G482700	weakly similar to Putative uncharacterized protein	3.20688	4.29e-06	90.3333	223.667
Sobic.001G483900	PTHR10992:SF828 - ALPHA/BETA-HYDROLASES SUPERFAMILY PROTEIN-RELATED (1 of 1)	32.317	0.0337226	0	3.33333
Sobic.001G485100	similar to Expressed protein	2.28957	1.676e-10	474	834.333
Sobic.001G485400	PTHR33541:SF5 - GENOMIC DNA, CHROMOSOME 3, P1 CLONE: MDC16-RELATED (1 of 1)	-2.02026	0.002863	138.667	52.6667
Sobic.001G486100	expressed protein	2.08989	0.006724	213	337.333
Sobic.001G486600	similar to Os12g0176500 protein	-2.09687	0.0319646	88	33
Sobic.001G486900	similar to Putative uncharacterized protein	-2.03787	0.0001786	288.333	109
Sobic.001G487900	similar to Calcium-binding protein 39, putative, expressed	7.73579	0.0008326	1.66667	10.6667
Sobic.001G488000	similar to Leucine zipper protein	16.085	0.00257	2.66667	33.6667
Sobic.001G488200	similar to Alanine-glyoxylate aminotransferase 2, mitochondrial, putative, expressed	-1.96908	1.468e-05	514.333	203.667
Sobic.001G489000	similar to Os03g0170500 protein	4.76158	7.537e-20	200.667	724.333
Sobic.001G489500	similar to Putative uncharacterized protein	3.71877	7.856e-06	70	196.667
Sobic.001G489600	similar to Expressed protein	2.67875	6.64e-09	429.667	884.333
Sobic.001G491200	similar to Os01g0173900 protein	-2.30724	1.78e-08	1345	460.667
Sobic.001G491800	similar to Expressed protein	-2.8258	0.003926	48.3333	13.3333
Sobic.001G492600	weakly similar to Putative uncharacterized protein	2.17241	0.0206523	34	56
Sobic.001G492800	similar to Os03g0167400 protein	2.52324	0.005938	62.3333	119
Sobic.001G494100	similar to Putative uncharacterized protein OJ1123F12.3	-2.47233	0.0007832	72.6667	22.6667
Sobic.001G496200	similar to Putative uncharacterized protein	3.09629	0.0257014	89.3333	213.667
Sobic.001G497500	similar to Expressed protein	2.41931	0.0170143	143.333	266
Sobic.001G498000	similar to Protein kinase APK1B, chloroplast, putative, expressed	2.23894	6.904e-13	1438	2479
Sobic.001G498100	PTHR10795:SF352 - SUBTILISIN PROTEASE-LIKE (1 of 1)	1.99811	0.0438233	25	39.3333
Sobic.001G499100	similar to ABC transporter family protein, putative, expressed	2.33594	1.062e-13	2190	3969
Sobic.001G499500	similar to Putative uncharacterized protein	2.01242	4.584e-07	358	554
Sobic.001G500200	similar to FAD binding domain containing protein, expressed	2.27844	9.946e-06	139.333	242.333
Sobic.001G501100	similar to Heavy metal-associated domain containing protein, expressed	5.6526	4.107e-09	53	227
Sobic.001G502400	similar to Zinc finger, C3HC4 type family protein, expressed	3.92326	0.0140083	5	15
Sobic.001G505100	similar to Aquaporin TIP1-1	2.23295	2.163e-06	3548	6029.67
Sobic.001G505800	PTHR11926//PTHR11926:SF277 - GLUCOSYL/GLUCURONOSYL TRANSFERASES (1 of 4)	2.40134	0.0170865	22	41.6667
Sobic.001G507300	similar to Expressed protein	3.18723	2.604e-18	1060.33	2601
Sobic.001G507700	No Annotation	-2.85885	0.002617	45.3333	12
Sobic.001G508466	PTHR10579//PTHR10579:SF54 - CALCIUM-ACTIVATED CHLORIDE CHANNEL REGULATOR (1 of 1)	-3.40722	4.014e-08	194	43.3333
Sobic.001G508800	similar to Beta-amylase	5.62614	2.368e-10	287.667	1214.67
Sobic.001G508900	similar to 60S ribosomal protein L21, putative, expressed	2.10178	4.514e-10	1794.67	2905
Sobic.001G509300	similar to Expressed protein	10.6516	3.388e-10	39.3333	318.667
Sobic.001G510600	similar to Os03g0139400 protein	1.97344	4.042e-05	191	289.667
Sobic.001G511400	Predicted protein	31.987	0.0226839	0	3.33333
Sobic.001G512000	similar to Putative cyclin-dependent kinase inhibitor 3	2.30813	0.0001066	126	220
Sobic.001G512200	similar to Putative uncharacterized protein	2.48416	9.877e-10	470.667	891.667
Sobic.001G513200	similar to Putative uncharacterized protein	8.93389	0.00337	2	14.3333
Sobic.001G513500	similar to Chromosome chr11 scaffold_13, whole genome shotgun sequence	2.05873	6.473e-10	1682	2662
Sobic.001G514200	similar to Glutathione S-transferase GST 9	-1.95935	0.0005585	308	121.667
Sobic.001G514500	PTHR10699 - NEUROMODULIN (1 of 1)	10.8197	0.0003752	2.33333	19.6667
Sobic.001G514700	similar to Putative uncharacterized protein	3.50179	0.007947	5.33333	14.3333
Sobic.001G514800	similar to Serine O-acetyltransferase family protein, expressed	4.72794	1.657e-31	939.333	3394.67
Sobic.001G515500	PF01476 - LysM domain (LysM) (1 of 27)	1.92226	0.003941	198	296.667
Sobic.001G515800	similar to No apical meristem protein, expressed	2.47368	0.0206963	19.6667	38
Sobic.001G516500	similar to Expansin-like A1 precursor	-2.35386	3.698e-05	482	157
Sobic.001G517700	similar to Catalase isozyme 2	2.87295	1.201e-14	10080.3	22151
Sobic.001G518800	similar to EST AU070346(S12172) corresponds to a region of the predicted gene	2.70103	0.0002605	159	332.333
Sobic.001G519200	expressed protein	2.93587	3.462e-07	75	167.667
Sobic.001G519800	similar to EST C74302(E30840) corresponds to a region of the predicted gene	2.38787	1.245e-10	81885.7	149391
Sobic.001G520000	KOG2722 - Predicted membrane protein (1 of 8)	-2.16968	0.001799	248.333	90.3333
Sobic.001G520800	PTHR11014//PTHR11014:SF83 - PEPTIDASE M20 FAMILY MEMBER (1 of 1)	3.10282	7.243e-06	135.333	315.333
Sobic.001G521700	No Annotation	-2.4136	0.0202412	34.6667	11
Sobic.001G523300	similar to Heavy metal-associated domain containing protein, expressed	2.57005	9.241e-10	487	945
Sobic.001G523932	No Annotation	3.98808	0.0009705	12.3333	38.3333
Sobic.001G524200	similar to Protein kinase domain containing protein, expressed	1.99595	2.888e-05	964.667	1465.67
Sobic.001G524300	similar to Expressed protein	-1.95719	1.675e-07	1211	481.667
Sobic.001G524750	No Annotation	4.03113	0.0239219	12	36.3333
Sobic.001G528300	similar to Putative uncharacterized protein OJ1705B08.2	-3.57615	1.228e-14	494	106
Sobic.001G528350	PTHR21576:SF19 - ARM REPEAT SUPERFAMILY PROTEIN (1 of 2)	-5.97685	0.0222613	8.33333	1
Sobic.001G528400	PTHR31142:SF3 - PROTEIN TOM THREE HOMOLOG 1-RELATED (1 of 2)	-2.48626	0.0139646	51	16.3333
Sobic.001G528600	similar to Remorin, C-terminal region family protein, expressed	1.97779	0.009305	42.6667	64.3333
Sobic.001G529700	similar to Putative serine protease	2.10792	0.0003322	938.667	1507.33
Sobic.001G531900	similar to F-box family protein, putative, expressed	2.24816	1.336e-06	402	693.667
Sobic.001G532300	similar to Hydrolase, alpha/beta fold family protein, expressed	2.27223	4.124e-06	603.333	1048.33
Sobic.001G532800	similar to Arginine/serine-rich-splicing factor RSP31	-2.69583	0.0005985	80.3333	23
Sobic.001G533300	similar to Putative mitochondrial inner membrane protein	2.66271	1.173e-08	327	662.667
Sobic.001G533900	similar to Putative uncharacterized protein	9.30765	3.859e-07	4	29.3333
Sobic.001G534532	similar to Putative uncharacterized protein	2.46414	5.302e-06	245.333	460.667
Sobic.001G535200	PTHR22814//PTHR22814:SF152 - COPPER TRANSPORT PROTEIN ATOX1-RELATED (1 of 1)	-4.84228	7.943e-06	54.3333	8.66667
Sobic.001G535400	similar to Remorin, C-terminal region family protein, expressed	2.15176	1.776e-05	342	566
Sobic.001G536600	weakly similar to Putative uncharacterized protein	2.94528	1.108e-06	95	213
Sobic.001G537400	similar to Terminal acidic SANT 1	2.97405	0.0004605	19	43.3333
Sobic.001G538866	similar to Expressed protein	3.11958	0.0002677	123	289.667
Sobic.001G541500	similar to Os01g0332900 protein	-1.96972	1.188e-05	1103	427.667
Sobic.001G541800	similar to Putative uncharacterized protein	-1.94071	7.807e-05	979.667	395.667
Sobic.001G542600	similar to Putative uncharacterized protein	-2.04135	0.0180235	93	35
Sobic.001G543800	similar to UPF0326 protein CGI-146, putative, expressed	-2.21538	6.963e-10	2169.33	759
Sobic.001G544400	PF01277 - Oleosin (Oleosin) (1 of 6)	2.70448	0.0211484	15	31
Sobic.002G002800	similar to Os07g0103100 protein	7.83577	0.001992	1.33333	8.66667
Sobic.002G003300	similar to Putative ATP-dependent DNA helicase II 70 kDa subunit	-2.35013	3.114e-05	192.667	63.6667
Sobic.002G004900	PTHR23500:SF47 - SUGAR TRANSPORT PROTEIN 10-RELATED (1 of 1)	-2.88682	0.003519	63.3333	17
Sobic.002G005100	similar to Disease resistance response protein-like	3.2242	0.0004613	29.3333	72
Sobic.002G005400	PTHR21495//PTHR21495:SF66 - NUCLEOPORIN-RELATED (1 of 2)	3.01855	0.009498	19.6667	45.3333
Sobic.002G007000	PF01535//PF13041//PF14432 - PPR repeat (PPR) // PPR repeat family (PPR_2) // DYW family of nucleic acid deaminases (DYW_deaminase) (1 of 48)	1.90026	0.0236497	74	106.333
Sobic.002G008300	PTHR23023:SF86 - FLAVIN-CONTAINING MONOOXYGENASE FMO GS-OX-LIKE 8-RELATED (1 of 3)	-9.8126	0.0254649	5.66667	0.333333
Sobic.002G009300	similar to Urease	-2.0254	3.082e-08	822.333	313.333
Sobic.002G010800	similar to NBS-LRR type R protein, Nbs1-Pi2	-2.72976	1.432e-07	321	90.3333
Sobic.002G017750	No Annotation	16.5218	7.009e-06	3	40
Sobic.002G020200	weakly similar to Putative uncharacterized protein OSJNBa0057M23.132	10.2001	1.998e-08	3	24.6667
Sobic.002G020500	similar to Os03g0769000 protein	3.02393	0.002833	23.6667	54.3333
Sobic.002G020900	weakly similar to Os07g0123900 protein	3.99298	4.221e-09	70	212
Sobic.002G021300	Predicted protein	12.8418	3.316e-05	2.66667	26.6667
Sobic.002G021900	PF00069//PF07645//PF13947 - Protein kinase domain (Pkinase) // Calcium-binding EGF domain (EGF_CA) // Wall-associated receptor kinase galacturonan-binding (GUB_WAK_bind) (1 of 16)	2.064	0.001779	115.667	181.333
Sobic.002G026100	PF04578//PF13968 - Protein of unknown function, DUF594 (DUF594) // Domain of unknown function (DUF4220) (DUF4220) (1 of 60)	-2.74901	0.0311902	18	5
Sobic.002G026200	similar to Putative uncharacterized protein	4.88801	0.004007	10	38
Sobic.002G030001	No Annotation	2.01749	0.001712	72.6667	114.667
Sobic.002G030900	similar to Os07g0143000 protein	3.1366	1.871e-20	2284.67	5484.33
Sobic.002G032500	similar to Putative phytosulfokine receptor	-10.7502	0.0185756	6	0.333333
Sobic.002G032700	similar to Putative Photosystem II 10 kDa polypeptide, chloroplast	-16.0206	3.045e-33	1301.67	63.3333
Sobic.002G035400	No Annotation	1.91289	0.007245	59.6667	87.6667
Sobic.002G037400	similar to Os07g0154100 protein	48.0941	0.0122911	0	5
Sobic.002G038400	PTHR34357:SF2 - F7A19.14 PROTEIN-RELATED (1 of 1)	3.44798	0.001606	9.66667	25.6667
Sobic.002G039600	similar to Putative uncharacterized protein	-2.38591	0.0110396	63.6667	20.6667
Sobic.002G040100	Predicted protein	2.06309	5.574e-08	355	565.667
Sobic.002G041000	similar to Steroid 5alpha-reductase-like protein	6.32727	4.329e-21	253.667	1213
Sobic.002G041533	similar to Putative uncharacterized protein	3.06236	0.0003678	122.667	282
Sobic.002G042300	similar to Putative uncharacterized protein	4.24681	3.278e-07	206.667	665
Sobic.002G043700	2.7.11.13 - Protein kinase C / PKC (1 of 2)	6.10758	1.373e-05	20.3333	94
Sobic.002G044000	similar to Putative uncharacterized protein	2.14677	3.556e-10	1189.33	1963.33
Sobic.002G044700	similar to Os06g0241000 protein	2.23932	0.001683	41	71.3333
Sobic.002G045200	similar to Os07g0166700 protein	2.06162	7.058e-05	281.667	440.667
Sobic.002G046700	PF08659 - KR domain (KR) (1 of 21)	3.34955	0.001157	49.6667	127.333
Sobic.002G046800	similar to Putative branched-chain alpha-keto acid decarboxylase E1 beta subunit	-2.96728	0	3198.67	836.333
Sobic.002G047400	similar to Putative tyrosine phosphatase	3.65972	3.114e-31	14540.7	40818.3
Sobic.002G050200	weakly similar to Os06g0301100 protein	-1.89944	5.616e-07	1161	470.333
Sobic.002G050900	similar to Os07g0176500 protein	6.82041	8.215e-15	619	3217.33
Sobic.002G051300	similar to Putative uncharacterized protein	-9.23692	8.419e-12	261	22.3333
Sobic.002G051400	similar to Putative uncharacterized protein	-33.7005	0.0348367	4.33333	0
Sobic.002G051600	similar to DNA repair/transcription protein Mms19-like protein	-1.95146	0.0005448	310.333	124
Sobic.002G052000	PTHR14154:SF5 - EARLY LIGHT-INDUCED PROTEIN 1, CHLOROPLASTIC-RELATED (1 of 2)	9.41477	1.914e-13	389	2723.67
Sobic.002G052100	similar to Early light-inducible protein ELIP	38.22	1.244e-25	10	289.333
Sobic.002G052600	No Annotation	3.07373	6.287e-06	33.6667	81
Sobic.002G053000	similar to Putative uncharacterized protein	-4.17308	3.734e-18	520.333	97.3333
Sobic.002G054000	similar to Putative uncharacterized protein	2.08912	1.653e-09	2660	4256.67
Sobic.002G055200	similar to Os07g0181700 protein	-2.05932	0.0167371	62.6667	23.6667
Sobic.002G055700	similar to Xylanase inhibitor	-3.4614	1.854e-11	888.333	195.333
Sobic.002G056300	similar to Histone H1-like protein	-1.91301	4.893e-07	3648	1457
Sobic.002G056400	similar to Putative ATP-dependent DNA helicase II 70 kDa subunit	-1.91002	0.002148	244.333	98
Sobic.002G057600	similar to Putative uncharacterized protein	3.17478	6.417e-17	868	2099.33
Sobic.002G062500	similar to Methylmalonate semi-aldehyde dehydrogenase	-1.92576	1.119e-07	1695.33	686.667
Sobic.002G062800	PTHR23155//PTHR23155:SF576 - LEUCINE-RICH REPEAT-CONTAINING PROTEIN (1 of 7)	-2.37378	0.004565	59.6667	19.3333
Sobic.002G062900	PTHR23155//PTHR23155:SF576 - LEUCINE-RICH REPEAT-CONTAINING PROTEIN (1 of 7)	-2.82634	1.195e-05	159.667	43.6667
Sobic.002G065000	similar to Cation-transporting ATPase	3.05455	4.278e-20	7998	18894.7
Sobic.002G065400	PTHR10795//PTHR10795:SF372 - PROPROTEIN CONVERTASE SUBTILISIN/KEXIN (1 of 2)	-4.21661	0.0321273	9.66667	1.66667
Sobic.002G065700	similar to Putative uncharacterized protein	-7.15879	0.009552	7	0.666667
Sobic.002G067300	similar to AAA-type ATPase-like	2.60752	2.598e-05	130.667	259.667
Sobic.002G068800	similar to Galactosyltransferase family-like protein	1.96991	0.001126	92.3333	140.667
Sobic.002G071850	PTHR23155//PTHR23155:SF529 - LEUCINE-RICH REPEAT-CONTAINING PROTEIN (1 of 13)	-3.1936	2.073e-05	119	28.6667
Sobic.002G073300	No Annotation	-2.16797	0.0196113	202.667	71
Sobic.002G073600	similar to Putative uncharacterized protein	2.98081	0.0336666	6	13.6667
Sobic.002G073700	2.1.1.41 - Sterol 24-C-methyltransferase / Zymosterol-24-methyltransferase (1 of 9)	2.04376	1.97e-10	1255.33	1980.67
Sobic.002G074100	expressed protein	-3.38895	0.0304528	15	3.33333
Sobic.002G076200	No Annotation	-2.3476	0.0006344	114.667	37.3333
Sobic.002G076932	No Annotation	3.06142	0.0377175	7	16.6667
Sobic.002G077100	similar to MutT-like protein	2.2012	3.759e-12	781	1318.67
Sobic.002G080000	No Annotation	4.56242	0.0001596	19.6667	68
Sobic.002G080100	similar to GRAB1 protein	9.86848	1.992e-16	326.333	2440.33
Sobic.002G082300	weakly similar to Putative uncharacterized protein	1.96736	0.003264	70.6667	107
Sobic.002G084900	expressed protein	2.14923	0.0357942	42.6667	70
Sobic.002G085500	No Annotation	3.42162	0.0182039	6.66667	17.3333
Sobic.002G086200	No Annotation	1.92681	0.0005452	237.667	355.667
Sobic.002G086900	PF00069//PF00560//PF08263//PF13855 - Protein kinase domain (Pkinase) // Leucine Rich Repeat (LRR_1) // Leucine rich repeat N-terminal domain (LRRNT_2) // Leucine rich repeat (LRR_8) (1 of 55)	-2.21639	0.001253	112.667	39.3333
Sobic.002G087500	Predicted protein	14.327	5.816e-09	38.6667	412
Sobic.002G087800	weakly similar to Chromosome chr2 scaffold_11, whole genome shotgun sequence	-3.30378	0.00219	55.6667	13.3333
Sobic.002G088900	similar to Os07g0120300 protein	-6.79184	0.001873	15.3333	1.66667
Sobic.002G089100	similar to Os07g0120300 protein	-3.55623	0.006227	19	4
Sobic.002G089600	similar to Thionin like protein	-3.59394	0.002591	24.6667	5.33333
Sobic.002G092050	PF01535//PF12854//PF13041 - PPR repeat (PPR) // PPR repeat (PPR_1) // PPR repeat family (PPR_2) (1 of 30)	1.96964	0.001055	85.3333	130.333
Sobic.002G092400	PTHR21141//PTHR21141:SF38 - 60S ACIDIC RIBOSOMAL PROTEIN FAMILY MEMBER (1 of 1)	53.9062	4.071e-15	1.66667	74.3333
Sobic.002G093300	similar to Putative uncharacterized protein	-2.35313	1.224e-08	496	163.667
Sobic.002G093600	similar to Beta-glucosidase aggregating factor	7.87941	3.473e-07	40.3333	242.333
Sobic.002G093800	PF01419//PF03018 - Jacalin-like lectin domain (Jacalin) // Dirigent-like protein (Dirigent) (1 of 7)	4.60941	0.006296	3	11
Sobic.002G094600	similar to Cellulose synthase-8	3.36153	2.538e-14	193.667	494.667
Sobic.002G097700	PF08224 - Domain of unknown function (DUF1719) (DUF1719) (1 of 33)	-33.0364	0.0220243	4.33333	0
Sobic.002G102700	similar to OSIGBa0111L12.4 protein	-9.87596	1.195e-05	31	2.33333
Sobic.002G103900	PF03168 - Late embryogenesis abundant protein (LEA_2) (1 of 61)	2.438	0.0309347	18.6667	36
Sobic.002G104900	similar to Putative uncharacterized protein	2.29696	2.409e-06	341	595
Sobic.002G107200	PTHR11908//PTHR11908:SF89 - XANTHINE DEHYDROGENASE (1 of 4)	-2.39519	0.001324	122	39.3333
Sobic.002G109500	PF14368 - Probable lipid transfer (LTP_2) (1 of 77)	-9.74469	1.276e-26	324.333	25.3333
Sobic.002G112300	similar to Putative uncharacterized protein	1.98818	0.0337232	134.333	202
Sobic.002G113100	similar to Integral membrane protein-like	-2.31069	2.411e-05	372.333	125
Sobic.002G113500	similar to Rapid ALkalinization Factor family protein, expressed	4.52286	2.484e-06	29.3333	101.667
Sobic.002G116000	similar to Granule bound starch synthase IIa	2.77606	1.194e-15	14753	31153.3
Sobic.002G116200	PTHR12595:SF0 - ADENYLATE KINASE ISOENZYME 6 HOMOLOG (1 of 1)	2.06333	3.794e-05	169	269
Sobic.002G117100	weakly similar to Putative uncharacterized protein	7.89342	0.006191	1.33333	8.66667
Sobic.002G118500	PF08387//PF12937 - FBD (FBD) // F-box-like (F-box-like) (1 of 1)	2.48431	0.003678	18.6667	36
Sobic.002G118600	similar to SNAP-34	2.22183	2.843e-05	534	907.333
Sobic.002G122700	similar to Putative uncharacterized protein P0030H06.126	-2.39132	1.123e-06	389.667	127.333
Sobic.002G122800	PF11779 - Protein of unknown function (DUF3317) (DUF3317) (1 of 4)	-6.16558	3.103e-10	105	13.3333
Sobic.002G125200	similar to Aquaporin PIP2-6	13.87	1.146e-19	7.33333	79.6667
Sobic.002G125700	similar to Aquaporin PIP2-6	3.592	5.26e-09	210.667	567.667
Sobic.002G127200	PTHR23324//PTHR23324:SF78 - SEC14 RELATED PROTEIN (1 of 1)	-2.26324	4.724e-05	255	87.6667
Sobic.002G128200	similar to Putative UVB-resistance protein UVR8	2.14919	2.366e-10	2064.67	3408
Sobic.002G128600	similar to Putative acyltransferase	3.12902	1.386e-07	43.6667	105.667
Sobic.002G130200	similar to Putative glucosyltransferase	1.97751	0.003451	80.6667	124.333
Sobic.002G130500	expressed protein	-2.78805	0.0009071	58.3333	16.3333
Sobic.002G131000	similar to Os09g0563300 protein	-2.08884	6.56e-05	327.667	121
Sobic.002G131600	similar to Os03g0670000 protein	2.10361	5.9e-05	141.667	229
Sobic.002G133000	similar to Os01g0354200 protein	-2.78987	5.397e-08	238.667	66
Sobic.002G134300	similar to Os09g0567800 protein	4.04253	2.886e-07	141	441.667
Sobic.002G135800	similar to Chromosome chr7 scaffold_31, whole genome shotgun sequence	-28.968	0.0216007	4	0
Sobic.002G137100	similar to Putative uncharacterized protein	-1.92799	1.594e-07	1034	413.667
Sobic.002G137800	similar to Putative uncharacterized protein	2.23054	3.33e-06	198.667	337
Sobic.002G138700	similar to C2 domain-containing protein	3.38542	0.0003652	155	395.333
Sobic.002G138800	similar to Peptidyl-prolyl cis-trans isomerase	2.80735	4.489e-12	369	792.667
Sobic.002G140100	similar to Putative uncharacterized protein	-1.8977	0.001897	171.333	69.6667
Sobic.002G140400	similar to Os09g0572700 protein	-2.52717	0.007686	139	42
Sobic.002G148550	ubiquitin-conjugating enzyme, putative, expressed	11.1947	0.000363	1	9.66667
Sobic.002G148700	similar to Os09g0272000 protein	5.55612	2.269e-29	657.333	2833.67
Sobic.002G151400	weakly similar to Putative uncharacterized protein	7.34557	0.0354533	1	6.33333
Sobic.002G153000	similar to Putative uncharacterized protein P0651G05.14	-2.11748	0.0004844	228.333	83
Sobic.002G154551	PTHR19306:SF6 - PROTEIN C23H4.6, ISOFORM A-RELATED (1 of 2)	-2.17308	3.127e-05	437.333	155.667
Sobic.002G155500	similar to Ubiquitin carrier protein	-2.05358	1.103e-06	693	260.333
Sobic.002G155900	similar to Putative phosphomannomutase	7.96249	6.062e-59	210	1276.33
Sobic.002G158300	Predicted protein	-3.62334	1.901e-05	55.6667	11.6667
Sobic.002G161400	PTHR10887:SF320 - P-LOOP CONTAINING NUCLEOSIDE TRIPHOSPHATE HYDROLASES SUPERFAMILY PROTEIN (1 of 1)	4.0349	2.431e-25	307	960.333
Sobic.002G162900	No Annotation	-2.30538	0.0202568	83	28
Sobic.002G165401	No Annotation	3.96395	0.001406	20	59
Sobic.002G168000	weakly similar to Myb family protein-like	-2.26434	0.003358	87.3333	30.3333
Sobic.002G169400	PTHR23155//PTHR23155:SF635 - LEUCINE-RICH REPEAT-CONTAINING PROTEIN (1 of 2)	-2.4369	0.0368988	31	9.66667
Sobic.002G170300	similar to Putative uncharacterized protein	-1.9973	0.023056	55.6667	21.6667
Sobic.002G173900	similar to Arbutin synthase-like	-5.47061	1.626e-28	1134.33	161
Sobic.002G175500	similar to Putative serine carboxypeptidase	-2.14543	5.86e-08	567	205
Sobic.002G176200	similar to Membrane protein-like	2.0897	1.538e-11	1343.67	2168.33
Sobic.002G178000	2.7.10.1//2.7.11.1 - Receptor protein-tyrosine kinase / Receptor protein tyrosine kinase // Non-specific serine/threonine protein kinase / Threonine-specific protein kinase (1 of 33)	-4.25126	0.0304822	9.66667	1.66667
Sobic.002G180100	similar to Hypersensitive-induced response protein	-2.16669	0.003983	86.6667	31
Sobic.002G181800	similar to Putative uncharacterized protein	2.82245	0.0123209	10	21.3333
Sobic.002G182800	weakly similar to Putative uncharacterized protein	3.06901	0.0005639	47	113
Sobic.002G183200	weakly similar to Putative uncharacterized protein	3.21539	0.0344684	6.33333	16
Sobic.002G183900	similar to Putative uncharacterized protein P0564H06.4	2.80251	4.479e-08	370	788.333
Sobic.002G185200	weakly similar to Putative uncharacterized protein	3.28868	0.004689	29.3333	72.6667
Sobic.002G185500	similar to Putative uncharacterized protein	-3.26355	0.0132088	17	4
Sobic.002G188500	similar to Putative trehalose-6-phosphate synthase	-2.71864	1.474e-05	3852.67	1128.67
Sobic.002G189000	Predicted protein	2.70483	2.054e-05	101	208.333
Sobic.002G189100	similar to Putative uncharacterized protein	1.91664	0.0198153	222.667	321
Sobic.002G192000	PTHR14677:SF2 - AN1-TYPE ZINC FINGER PROTEIN 1 (1 of 2)	3.00136	0.0375415	5.66667	13.3333
Sobic.002G192101	similar to Arm repeat-containing protein-like	2.96177	0.0231803	21.3333	47.3333
Sobic.002G193000	PF07011 - Protein of unknown function (DUF1313) (DUF1313) (1 of 3)	2.54847	0.0371497	8	16
Sobic.002G193600	similar to Endoglucanase 22 precursor	2.20118	5.834e-06	278	468.333
Sobic.002G194600	similar to Putative uncharacterized protein	3.46215	2.228e-06	458.667	1235.67
Sobic.002G195900	weakly similar to Putative uncharacterized protein	3.77239	4.773e-10	202.667	581
Sobic.002G197600	similar to Chromosome chr1 scaffold_5, whole genome shotgun sequence	3.34445	0.0003718	24.3333	62
Sobic.002G201700	similar to Os09g0415800 protein	-2.13549	0.0006659	127	45.6667
Sobic.002G201900	similar to Glucose transporter	4.11672	4.608e-19	255	803
Sobic.002G203100	similar to Putative uncharacterized protein	-2.05718	0.004592	152.667	56.3333
Sobic.002G203900	similar to Putative uncharacterized protein	4.41381	0.0001083	11.3333	39
Sobic.002G206900	PF00630 - Filamin/ABP280 repeat (Filamin) (1 of 2)	-2.89323	0.001825	152.667	40.6667
Sobic.002G207000	similar to Fibroin heavy chain (Fib-H) (H-fibroin)-like protein	4.36779	1.189e-09	82.3333	270.667
Sobic.002G207300	similar to Senescence-associated protein DH	2.56392	1.263e-10	2324.33	4605
Sobic.002G208700	PTHR18966//PTHR18966:SF223 - IONOTROPIC GLUTAMATE RECEPTOR (1 of 5)	-2.25807	0.0005104	149.667	52
Sobic.002G210100	similar to AAA ATPase, central region (50.1 kD)-like protein	17.0031	2.069e-06	5	65
Sobic.002G210300	similar to Putative uncharacterized protein OSJNBa0039E17.34	2.50636	0.0176638	23	43.3333
Sobic.002G211000	weakly similar to Putative uncharacterized protein	1.99123	1.211e-08	5048.67	7712.33
Sobic.002G213400	PF07082 - Protein of unknown function (DUF1350) (DUF1350) (1 of 2)	4.39336	2.64e-28	654.333	2217
Sobic.002G213800	PTHR33565:SF3 - DORMANCY/AUXIN ASSOCIATED FAMILY PROTEIN (1 of 2)	-2.34976	3.103e-08	973.333	323.667
Sobic.002G216000	similar to Putative uncharacterized protein	4.89568	4.358e-06	43.6667	157.667
Sobic.002G216400	similar to Putative uncharacterized protein	5.10089	1.386e-09	63	244.333
Sobic.002G216600	similar to Os09g0441900 protein	-2.83575	0.0128223	27.6667	7.33333
Sobic.002G217100	similar to Putative Avr9/Cf-9 rapidly elicited protein 264	2.71767	0.010309	53.6667	111
Sobic.002G219300	ZOS9-13 - C2H2 zinc finger protein, expressed	4.28817	2.858e-07	19.3333	63.3333
Sobic.002G220800	PF13963 - Transposase-associated domain (Transpos_assoc) (1 of 1)	-2.35665	4.52e-06	251.667	82
Sobic.002G223900	PF12937 - F-box-like (F-box-like) (1 of 106)	5.03306	4.522e-06	9.66667	37
Sobic.002G224100	similar to Os09g0454600 protein	-3.80383	2.341e-05	72	14.3333
Sobic.002G225000	similar to Remorin protein-like	3.83397	7.639e-20	643.333	1885
Sobic.002G225400	similar to Abscisic acid 8'-hydroxylase 3	2.76752	5.05e-09	301.667	646
Sobic.002G226000	PTHR27003:SF51 - LEUCINE-RICH REPEAT-CONTAINING PROTEIN (1 of 1)	-2.77903	3.063e-09	334.667	92.6667
Sobic.002G226400	similar to Putative uncharacterized protein	1.92386	5.464e-05	1218	1790.33
Sobic.002G227000	similar to Putative uncharacterized protein	-2.45146	0.0114371	52	16.6667
Sobic.002G227700	similar to Putative uncharacterized protein	2.433	8.112e-07	892.667	1652.33
Sobic.002G228000	3.1.1.1//4.2.99.22 - Carboxylesterase / Procaine esterase // Tuliposide A-converting enzyme / Tuliposide-converting enzyme (1 of 8)	1.90262	0.0006488	268.333	389.333
Sobic.002G229700	similar to Ternary complex factor MIP1-like protein	2.0456	0.0118865	55	86.3333
Sobic.002G230600	similar to Glucose-6-phosphate isomerase	2.12191	3.94e-12	8812.33	14458
Sobic.002G233300	weakly similar to Putative uncharacterized protein	3.29681	3.27e-14	283	718.333
Sobic.002G233400	PF02298 - Plastocyanin-like domain (Cu_bind_like) (1 of 68)	3.5327	0.0188454	5.33333	15
Sobic.002G233700	similar to Plastidic general dicarboxylate transporter	1.91578	1.218e-09	3575.33	5276.33
Sobic.002G236600	PF02701 - Dof domain, zinc finger (zf-Dof) (1 of 30)	2.01068	0.006315	57.3333	89.3333
Sobic.002G239200	PTHR14155//PTHR14155:SF184 - RING FINGER DOMAIN-CONTAINING (1 of 2)	3.80488	1.078e-08	176.667	512.667
Sobic.002G239450	PF08268//PF12937 - F-box associated domain (FBA_3) // F-box-like (F-box-like) (1 of 5)	-2.6258	0.0231714	27	8
Sobic.002G241100	PF01501 - Glycosyl transferase family 8 (Glyco_transf_8) (1 of 34)	2.18604	2.901e-05	165.333	277.667
Sobic.002G241250	expressed protein	4.43054	0.0235578	5	16.3333
Sobic.002G243200	similar to Heat shock protein 81-2	2.17416	8.247e-10	2533.33	4211.67
Sobic.002G243650	PTHR12553:SF37 - RIBONUCLEASE Z, CHLOROPLASTIC (1 of 1)	-2.00143	6.542e-05	440.667	170.667
Sobic.002G244300	similar to Putative uncharacterized protein	4.1157	7.322e-07	32.6667	101
Sobic.002G244400	similar to Putative uncharacterized protein	2.70721	8.619e-09	151	316.667
Sobic.002G244600	KOG0003 - Ubiquitin/60s ribosomal protein L40 fusion (1 of 9)	14.2749	4.991e-07	2	23.3333
Sobic.002G244901	No Annotation	2.18803	0.002375	191.333	315.333
Sobic.002G245300	similar to Os09g0484900 protein	-2.21259	0.015195	72.3333	25.6667
Sobic.002G245500	similar to Putative transparent testa	2.97993	0.0197401	9.66667	22.3333
Sobic.002G245700	PTHR11158//PTHR11158:SF28 - MSF1/PX19 RELATED (1 of 1)	2.83224	0.0349891	5.66667	12.6667
Sobic.002G245800	PTHR10634:SF22 - ZINC FINGER A20 AND AN1 DOMAIN-CONTAINING STRESS-ASSOCIATED PROTEIN 5 (1 of 1)	3.05626	7.036e-06	774	1796
Sobic.002G248001	No Annotation	2.91081	1.749e-11	175.333	390.667
Sobic.002G250900	Predicted protein	41.0116	0.004325	0	4.33333
Sobic.002G251300	similar to Putative uncharacterized protein	6.87443	0.0245913	1.33333	7.66667
Sobic.002G252200	expressed protein	2.76565	0.0003143	39	81.3333
Sobic.002G252300	similar to Os09g0494600 protein	3.20064	1.298e-15	343.667	852.667
Sobic.002G253000	similar to Os09g0497900 protein	2.97536	0.0001716	46	104
Sobic.002G253900	similar to Os09g0498800 protein	-2.13613	0.0006361	210.667	75
Sobic.002G254000	PF00023 - Ankyrin repeat (Ank) (1 of 3)	-3.07138	2.338e-05	88.6667	22
Sobic.002G254100	expressed protein	-2.84224	0.001133	52	14
Sobic.002G254600	weakly similar to Putative uncharacterized protein OJ1735_C10.8	-3.01505	0.0118837	22	5.66667
Sobic.002G255100	similar to Ribosomal L32	1.9846	2.09e-08	1303	1988
Sobic.002G256900	similar to Acyl-[acyl-carrier protein] thioesterase	3.3443	0.001474	12	30.6667
Sobic.002G257001	similar to Os09g0505400 protein	2.53226	0.0361464	10.6667	20.3333
Sobic.002G261000	weakly similar to Putative uncharacterized protein	2.34289	0.0001664	73	133.667
Sobic.002G261200	weakly similar to Putative uncharacterized protein	4.00834	7.482e-07	25	77
Sobic.002G262500	similar to Phosphatidylethanolamine-binding protein, putative	2.50069	0.001848	31.6667	60.3333
Sobic.002G262800	similar to Putative uncharacterized protein	-2.32403	7.377e-06	347.667	116.667
Sobic.002G265200	similar to Diaphanous protein-like	4.63789	0.0006417	7.33333	26
Sobic.002G265600	similar to Putative uncharacterized protein	4.60752	5.669e-05	7.66667	27.6667
Sobic.002G265800	similar to Putative uncharacterized protein	11.4838	2.957e-25	60	536.333
Sobic.002G266200	similar to Putative uncharacterized protein	-1.91546	0.0368206	54.3333	21.6667
Sobic.002G267600	similar to Putative uncharacterized protein P0669G04.8	-2.21689	0.043064	27	9.33333
Sobic.002G268200	PTHR10030:SF25 - ALPHA-L-FUCOSIDASE-RELATED (1 of 1)	3.26681	8.316e-05	39.3333	98
Sobic.002G269100	similar to DREB-like protein	44.8621	0.0154325	0	4.66667
Sobic.002G269300	similar to SbCBF6	8.93174	2.914e-06	40.6667	279.667
Sobic.002G269400	similar to SbCBF6	5.95274	1.501e-09	83	381
Sobic.002G269500	similar to SbCBF6	7.59576	0.002804	4	23.3333
Sobic.002G270000	similar to BAG domain-containing protein	2.72367	1.975e-08	283	584.333
Sobic.002G270766	No Annotation	2.14199	0.001152	66	108.333
Sobic.002G271200	similar to UDP-galactose epimerase	-2.13431	6.141e-05	381.333	137
Sobic.002G271800	similar to Putative uncharacterized protein	5.2052	0.00915	2.33333	9.66667
Sobic.002G272700	similar to Putative uncharacterized protein	2.20459	2.598e-08	841.333	1423.67
Sobic.002G273600	similar to Putative Cytochrome P450	-4.2005	1.925e-08	136.333	25.3333
Sobic.002G273700	similar to Putative Cytochrome P450	-1.97729	7.761e-05	401.667	156
Sobic.002G273800	similar to Putative Cytochrome P450	-4.69249	2.765e-19	357	59
Sobic.002G274500	PTHR31604:SF3 - PROTEIN SHI RELATED SEQUENCE 1-RELATED (1 of 2)	5.04769	0.0009826	7.33333	29
Sobic.002G274800	similar to Senescence-inducible chloroplast stay-green protein	2.4458	0.001242	51.6667	96
Sobic.002G276400	similar to Putative uncharacterized protein	4.69214	4.774e-11	73.3333	266.333
Sobic.002G277100	similar to Triosephosphate isomerase	1.95302	9.079e-09	26486.3	39662
Sobic.002G278500	similar to Putative uncharacterized protein	2.79487	0.000148	153.333	329.667
Sobic.002G281500	similar to Putative uncharacterized protein	-1.91503	1.073e-06	826	330.333
Sobic.002G281600	similar to Putative uncharacterized protein B1274F11.41	2.40114	3.555e-08	245.333	456.333
Sobic.002G282500	similar to Os09g0543100 protein	-2.31517	7.569e-10	1082.67	362
Sobic.002G283100	3.4.19.12 - Ubiquitinyl hydrolase 1 / Ubiquitin thiolesterase (1 of 89)	-2.56175	0.0208597	26.6667	8
Sobic.002G283400	No Annotation	-1.94234	0.002674	146.667	58.3333
Sobic.002G283500	PTHR11260//PTHR11260:SF205 - GLUTATHIONE S-TRANSFERASE, GST, SUPERFAMILY, GST DOMAIN CONTAINING (1 of 1)	-2.13163	0.00248	487.333	179.667
Sobic.002G284600	PTHR31175//PTHR31175:SF8 - AUXIN-RESPONSIVE FAMILY PROTEIN (1 of 1)	-6.81446	0.036134	6.66667	0.666667
Sobic.002G284901	PTHR31175//PTHR31175:SF6 - AUXIN-RESPONSIVE FAMILY PROTEIN (1 of 10)	-2.87077	0.009632	31.3333	8.33333
Sobic.002G285300	similar to Putative uncharacterized protein	-2.39006	0.0005365	131.333	42
Sobic.002G285700	similar to Os09g0546500 protein	-2.70856	0.002271	44.3333	12.6667
Sobic.002G287000	similar to Flavin containing monooxygenase 3-like	-20.9878	7.537e-20	1336	51.3333
Sobic.002G289000	Predicted protein	-2.45413	0.001067	60.6667	19
Sobic.002G289300	PF00954//PF01453//PF07714//PF08276 - S-locus glycoprotein domain (S_locus_glycop) // D-mannose binding lectin (B_lectin) // Protein tyrosine kinase (Pkinase_Tyr) // PAN-like domain (PAN_2) (1 of 24)	-46.6631	0.012849	6.66667	0
Sobic.002G289400	similar to Os09g0551000 protein	2.14515	0.0002063	91.6667	151
Sobic.002G289800	PTHR13711:SF187 - HIGH MOBILITY GROUP B PROTEIN 1 (1 of 3)	-2.42591	4.987e-08	1170	372.333
Sobic.002G291800	similar to Os09g0554000 protein	2.52772	1.87e-06	85.6667	165.333
Sobic.002G291900	similar to Os09g0554200 protein	5.0875	0.0241858	4.66667	18.6667
Sobic.002G292200	similar to Os09g0555300 protein	3.16548	3.997e-06	110.667	263.667
Sobic.002G292500	similar to Os09g0483400 protein	62.1566	4.875e-33	3	150.333
Sobic.002G293500	PTHR11662:SF243 - ANION TRANSPORTER 6, CHLOROPLASTIC-RELATED (1 of 1)	4.43128	2.84e-31	246.667	841.333
Sobic.002G297500	PTHR31399:SF0 - DNA-DIRECTED PRIMASE/POLYMERASE PROTEIN (1 of 1)	-2.79796	0.004965	33.3333	9
Sobic.002G298400	similar to Putative undecaprenyl pyrophosphate synthetase	9.7526	5.827e-05	4	30.3333
Sobic.002G299300	ethylene-responsive protein related, putative, expressed	2.152	0.0009867	65	109.333
Sobic.002G300300	similar to Putative EBNA1-binding protein homolog	1.9255	9.219e-08	665	986.667
Sobic.002G302600	similar to Putative uncharacterized protein	-2.56245	0.002777	48.3333	14.6667
Sobic.002G303000	similar to Os07g0481300 protein	-2.08487	0.001324	137.667	51.3333
Sobic.002G303700	similar to Os12g0576600 protein	-3.01557	0	1294	331.333
Sobic.002G304500	PTHR11361:SF21 - MUTS PROTEIN HOMOLOG 4 (1 of 1)	-2.9366	9.898e-05	82.3333	21.6667
Sobic.002G306800	similar to Putative uncharacterized protein	3.12855	2.019e-16	591.333	1412.67
Sobic.002G307800	similar to Putative uncharacterized protein OSJNBb0055I24.117	2.16796	8.308e-05	172	285
Sobic.002G310900	similar to Zinc finger and C2 domain protein-like	3.28801	3.45e-14	210.667	532.667
Sobic.002G311200	similar to Putative MATE efflux protein family protein	7.43414	1.192e-12	64	365
Sobic.002G311300	similar to Os07g0502900 protein	6.6328	1.285e-07	14.3333	73
Sobic.002G311400	similar to Putative glucosyltransferase	2.32758	0.0154462	80	138
Sobic.002G311601	similar to Os07g0503500 protein	4.2536	0.0004486	17.3333	54.3333
Sobic.002G311700	similar to Os07g0503500 protein	4.75432	1.113e-05	12	43.3333
Sobic.002G311900	similar to Putative uncharacterized protein	3.41099	0.00243	11	28.6667
Sobic.002G312700	similar to Myosin heavy chain-like protein	3.34418	8.888e-15	641.333	1629
Sobic.002G314300	similar to Adenosine 5'-phosphosulfate reductase 2	2.68403	4.897e-10	4899.33	10352.7
Sobic.002G315000	No Annotation	-5.81239	1.399e-09	88.3333	11.6667
Sobic.002G315800	similar to Cathepsin B-like cysteine protease	-2.56941	1.307e-12	10970.3	3345.33
Sobic.002G318000	weakly similar to Putative uncharacterized protein P0650C03.15	4.24997	2.921e-07	47.3333	154.667
Sobic.002G319766	similar to AAA-type ATPase-like protein	9.93643	0.0007764	1	8.66667
Sobic.002G320200	similar to Putative taxane 14b-hydroxylase	-2.45086	0.0001311	119.333	37.3333
Sobic.002G321500	KOG1673 - Ras GTPases (1 of 1)	2.59785	0.0009022	61.6667	121
Sobic.002G322000	PTHR11132//PTHR11132:SF99 - SOLUTE CARRIER FAMILY 35 (1 of 1)	4.62526	1.391e-37	5485	19615
Sobic.002G322100	No Annotation	2.9135	6.416e-08	109.667	246.333
Sobic.002G322800	similar to Putative uncharacterized protein	2.08802	0.0006287	156.333	251.667
Sobic.002G322900	similar to Putative uncharacterized protein	2.55238	0.001136	25.6667	50
Sobic.002G323900	weakly similar to Putative uncharacterized protein	4.63225	1.335e-05	81	290.333
Sobic.002G326400	similar to Receptor protein kinase-like protein	-11.0631	0.0007137	11	0.666667
Sobic.002G327700	similar to Putative serine/threonine-specific protein kinase	-2.02847	1.955e-06	733.667	282
Sobic.002G327800	similar to Os07g0537500 protein	-2.00331	1.258e-05	791.667	307.667
Sobic.002G328300	similar to Putative uncharacterized protein	-4.67559	1.443e-07	256	41.6667
Sobic.002G329400	similar to Beta-amylase	6.89469	8.396e-13	127.333	656.333
Sobic.002G333700	weakly similar to OSJNBa0086B14.7 protein	-3.95626	2.471e-20	875.333	172.333
Sobic.002G334500	similar to Cellulose synthase-like protein OsCslF3	5.5454	1.114e-08	22.3333	94
Sobic.002G335100	Predicted protein	12.8248	2.375e-07	3.33333	33.6667
Sobic.002G335200	Predicted protein	3.23262	0.002562	23.3333	57
Sobic.002G335900	similar to Cyclin-D6-1	2.7835	0.0130013	19.3333	42
Sobic.002G338300	similar to Putative uncharacterized protein P0567H04.20	-4.23181	3.766e-16	524.667	95.6667
Sobic.002G338400	similar to Os07g0559400 protein	4.09479	7.64e-05	38.6667	119.333
Sobic.002G338500	similar to Monosaccharide transporter 6	3.14778	1.215e-07	138.333	333.333
Sobic.002G338800	similar to Chromosome chr19 scaffold_4, whole genome shotgun sequence	9.21466	3.133e-10	14.3333	101.333
Sobic.002G338900	similar to Putative uncharacterized protein	2.43393	0.0416371	12.6667	24
Sobic.002G339000	similar to Putative uncharacterized protein	4.99949	3.322e-07	22.6667	86.3333
Sobic.002G339600	similar to Elongation factor 1-alpha	2.36203	8.392e-14	15973	28984.7
Sobic.002G340350	expressed protein	3.54696	2.437e-09	143	388
Sobic.002G341600	similar to Putative uncharacterized protein	2.27651	0.002148	71.6667	125.667
Sobic.002G341900	Predicted protein	5.31062	0.009645	3	12.3333
Sobic.002G342400	similar to Putative uncharacterized protein	18.9075	0.0001095	2	31.3333
Sobic.002G343000	similar to Putative uncharacterized protein	-3.04441	5.954e-05	60.3333	15.3333
Sobic.002G344400	similar to Putative uncharacterized protein	6.12419	0.005311	1.66667	8.33333
Sobic.002G345800	similar to Chromosome chr5 scaffold_2, whole genome shotgun sequence	2.28537	0.008565	32	56.6667
Sobic.002G346300	No Annotation	2.30715	0.002066	94.3333	166
Sobic.002G347300	similar to Putative uncharacterized protein	2.53592	0.004274	67	126
Sobic.002G347500	similar to Putative uncharacterized protein OJ1699_E05.1	3.24207	3.143e-05	28.6667	70.3333
Sobic.002G348100	similar to Cytoplasmatic ribosomal protein S13	2.13663	0.006168	70.3333	113
Sobic.002G350800	similar to Putative receptor-type protein kinase LRK1	-2.10781	0.0333762	35.6667	13
Sobic.002G350901	PF00069//PF00139 - Protein kinase domain (Pkinase) // Legume lectin domain (Lectin_legB) (1 of 50)	-2.23213	0.0106845	74	25
Sobic.002G351200	similar to Putative uncharacterized protein	2.40874	1.201e-11	1094.33	2035.67
Sobic.002G351300	similar to Putative uncharacterized protein	2.09917	0.0122397	41	66.3333
Sobic.002G354400	weakly similar to Putative uncharacterized protein	-7.6055	0.004091	10.6667	1
Sobic.002G354501	PTHR15601 - STRESS ASSOCIATED ENDOPLASMIC RETICULUM PROTEIN SERP1/RAMP4 (1 of 3)	-2.1276	2.241e-07	1850.33	679.333
Sobic.002G354700	zinc finger family protein, putative, expressed	-2.08402	0.0113445	83.3333	31
Sobic.002G354900	similar to Putative chitin-inducible gibberellin-responsive protein	2.68227	2.067e-07	500	1025.67
Sobic.002G355600	No Annotation	-3.81271	0.0293049	10.3333	2
Sobic.002G356101	similar to Expressed protein	2.08864	0.0001292	698.333	1111
Sobic.002G357400	similar to Putative uncharacterized protein	-1.99435	0.001591	315	123.333
Sobic.002G359700	similar to Putative lateral organ boundaries (LOB) domain protein 37	9.37311	3.189e-12	36	254.333
Sobic.002G360301	No Annotation	7.51175	1.224e-06	28.6667	164.667
Sobic.002G360500	similar to Lipase-like protein	6.47251	1.319e-07	32	157.667
Sobic.002G361900	similar to Putative MFP1 attachment factor 1	4.38653	0.000859	10.3333	34
Sobic.002G362000	similar to Chromosome chr2 scaffold_11, whole genome shotgun sequence	3.04249	2.995e-05	29.3333	69.3333
Sobic.002G362600	similar to Putative uncharacterized protein P0453E05.103	-3.11572	0.0298359	16.6667	4
Sobic.002G365400	similar to Os07g0599100 protein	2.65544	0.009426	12.3333	25
Sobic.002G367700	similar to Putative peptide transporter	-2.83085	2.663e-13	2980.67	825.333
Sobic.002G367900	similar to Putative uncharacterized protein	2.43274	0.0004017	191	354.333
Sobic.002G368100	similar to Brittle stalk-2-like protein 6	1.99566	0.002456	126	194
Sobic.002G369400	similar to Putative uncharacterized protein	72.1025	1.805e-33	13	717.333
Sobic.002G370100	similar to Os07g0606900 protein	3.84408	0.000159	15	44
Sobic.002G371900	weakly similar to CHP-rich zinc finger protein-like	2.14329	5.025e-05	184.667	305.333
Sobic.002G372300	PTHR21262//PTHR21262:SF15 - GUANOSINE-3',5'-BIS DIPHOSPHATE 3'-PYROPHOSPHOHYDROLASE (1 of 1)	-2.22042	0.008667	117.667	40.3333
Sobic.002G372400	similar to Putative uncharacterized protein	2.01563	7.416e-09	2037.33	3153.33
Sobic.002G373200	PTHR10426//PTHR10426:SF35 - STRICTOSIDINE SYNTHASE-RELATED (1 of 2)	2.20522	0.003573	53	89.6667
Sobic.002G374200	PTHR11239//PTHR11239:SF16 - DNA-DIRECTED RNA POLYMERASE (1 of 1)	-2.11118	0.0007474	218.667	80.6667
Sobic.002G374600	similar to Beta-ketoacyl-ACP synthase	4.60563	4.462e-37	1919.33	6799.67
Sobic.002G375701	PF00646 - F-box domain (F-box) (1 of 303)	6.40626	0.008515	4	20.3333
Sobic.002G376200	similar to Putative dihydropterin pyrophosphokinase /dihydropteroate synthase	-2.04254	0.001421	164	61.6667
Sobic.002G376400	similar to Putative uncharacterized protein P0552F09.132	-3.32313	0.0001007	59.6667	13.6667
Sobic.002G376800	similar to Os07g0619200 protein	-6.18526	2.56e-26	783	99
Sobic.002G376900	similar to Os07g0619200 protein	-4.00459	3.265e-10	330.333	64.3333
Sobic.002G377000	PTHR10891//PTHR10891:SF597 - EF-HAND CALCIUM-BINDING DOMAIN CONTAINING PROTEIN (1 of 5)	-2.26871	0.0283105	36.6667	12.3333
Sobic.002G377300	similar to Putative uncharacterized protein	2.00042	1.069e-05	386.333	588.333
Sobic.002G378500	No Annotation	-6.4739	0.0440953	6.33333	0.666667
Sobic.002G379500	PTHR11502 - 40S RIBOSOMAL PROTEIN S6 (1 of 2)	1.99151	7.845e-08	2965.67	4574
Sobic.002G379600	similar to Phospho-2-dehydro-3-deoxyheptonate aldolase 2, chloroplast precursor	2.96982	1.13e-18	3001.33	6849
Sobic.002G381700	KOG0266//KOG4532 - WD40 repeat-containing protein // WD40-like repeat containing protein (1 of 1)	3.65375	2.501e-16	213.667	596.667
Sobic.002G382700	PTHR24078:SF231 - CHAPERONE PROTEIN DNAJ (1 of 6)	2.09854	2.002e-10	991	1590.67
Sobic.002G385800	similar to Putative uncharacterized protein	-1.9216	9.296e-07	840.667	338.667
Sobic.002G387400	similar to Putative uncharacterized protein P0455H11.102	3.0186	6.547e-06	74	170.667
Sobic.002G387500	similar to DEAD-box ATP-dependent RNA helicase 36	2.26156	5.641e-07	157.667	274.333
Sobic.002G388400	similar to Ripening-related protein-like	4.23722	2.576e-29	1361.33	4400.67
Sobic.002G388700	similar to Os07g0634900 protein	2.29815	0.0168421	43	74.6667
Sobic.002G389500	similar to H/ACA ribonucleoprotein complex subunit 4, putative, expressed	2.50581	1.479e-07	142.667	273.667
Sobic.002G390900	similar to Putative uncharacterized protein	4.57424	6.475e-06	73	249.667
Sobic.002G393000	similar to Pyrrolidone carboxyl peptidase-like protein	-2.43126	0	2502.33	797.667
Sobic.002G396800	similar to Putative uncharacterized protein P0503D09.103	2.81922	0.0006468	38.6667	84.3333
Sobic.002G398100	PTHR23155//PTHR23155:SF537 - LEUCINE-RICH REPEAT-CONTAINING PROTEIN (1 of 7)	-2.13128	0.006626	79.3333	29
Sobic.002G398200	PTHR23155//PTHR23155:SF537 - LEUCINE-RICH REPEAT-CONTAINING PROTEIN (1 of 7)	-2.18872	0.001676	102.333	35.6667
Sobic.002G398500	similar to Putative uncharacterized protein OJ1316_A04.107	-2.91398	9.306e-14	552	146.667
Sobic.002G400151	expressed protein	-2.37603	9.003e-05	144.333	47
Sobic.002G401600	similar to Symbiosis-related protein-like protein	2.00956	0.0124287	426.333	652
Sobic.002G401900	similar to Putative uncharacterized protein	2.31693	0.001367	167.667	295
Sobic.002G404400	similar to Putative uncharacterized protein	7.01693	0.001118	3.33333	18.3333
Sobic.002G404800	similar to Os09g0497000 protein	1.92392	5.447e-06	875	1314.67
Sobic.002G405600	similar to Putative uncharacterized protein P0496C02.128	2.86849	5.551e-07	1139	2491.67
Sobic.002G407100	expressed protein	2.39958	0.0190346	29	52.6667
Sobic.002G408500	similar to Os07g0667300 protein	2.663	0.0176712	17.3333	35
Sobic.002G409800	similar to Xylose isomerase	-2.44451	0	6745.67	2141
Sobic.002G413900	No Annotation	7.59966	0.003558	1.33333	8.66667
Sobic.002G415500	similar to 60S ribosomal protein L18, putative, expressed	2.52302	6.474e-16	828.333	1609.33
Sobic.002G416000	similar to Putative pectinesterase	3.19568	0.00972	8.66667	21
Sobic.002G417201	expressed protein	5.78251	1.637e-05	65.3333	281.667
Sobic.002G417800	similar to Putative alpha-galactosidase	-2.18526	1.97e-10	6936.33	2474
Sobic.002G418900	weakly similar to Putative uncharacterized protein	5.14905	0.0180045	127.667	505.333
Sobic.002G419100	similar to Putative translation initiation factor eIF-2 beta chain	1.92299	6.337e-09	1425.33	2117
Sobic.002G421600	similar to Putative uncharacterized protein	-2.24792	0.0001186	787	270.333
Sobic.002G422200	PTHR10992:SF217 - HYDROLASE, ALPHA/BETA FOLD FAMILY PROTEIN (1 of 1)	2.01723	0.0252099	35	54
Sobic.002G422300	similar to Ethylene-insensitive-3-like protein	5.00806	3.085e-05	27	101.333
Sobic.002G422500	similar to Carbonyl reductase-like protein	-3.60137	0.0007721	45	9.66667
Sobic.002G426201	hypothetical protein	3.49578	8.163e-14	563.667	1508.67
Sobic.002G427400	similar to Brittle stalk-2-like protein 8	3.798	0.00774	6.66667	19.6667
Sobic.002G427900	PF12680 - SnoaL-like domain (SnoaL_2) (1 of 5)	2.33015	0.0387621	98.3333	173
Sobic.002G430000	similar to Os07g0693700 protein	-2.03814	3.246e-08	2062	791
Sobic.002G430100	similar to Putative omega-3 fatty acid desaturase	2.28336	1.455e-11	3311.67	5806.67
Sobic.002G430800	PTHR13718//PTHR13718:SF69 - RIBOSOMAL S SUBUNIT (1 of 5)	1.93361	5.144e-07	527	784.667
Sobic.003G001100	similar to Putative uncharacterized protein	-2.01001	2.526e-06	1442.33	560
Sobic.003G001600	No Annotation	-2.14569	0.026134	71.3333	26
Sobic.003G003700	similar to Probable protein ABIL3	-2.1027	0.008288	66.6667	24.6667
Sobic.003G004800	similar to Putative uncharacterized protein P0702F03.31-1	-1.90926	0.0001329	459.333	188
Sobic.003G005000	similar to Putative uncharacterized protein	2.927	4.213e-11	397.667	880.333
Sobic.003G005332	No Annotation	3.45337	0.0368988	3.33333	9
Sobic.003G005600	similar to Ubiquitin-conjugating enzyme-like	-2.24207	1.713e-07	535	186
Sobic.003G007300	PTHR13360:SF1 - ACTIVATING SIGNAL COINTEGRATOR 1 COMPLEX SUBUNIT 1 (1 of 2)	-2.06158	1.142e-08	993.667	373.333
Sobic.003G008000	cyclin-T1-1, putative, expressed	4.55952	0.0003165	5.33333	19
Sobic.003G008100	similar to Putative uncharacterized protein P0485D09.14	1.93071	0.0002684	218.333	320.333
Sobic.003G008300	similar to Putative uncharacterized protein	2.45429	0.00305	35	65.6667
Sobic.003G008900	PTHR10996//PTHR10996:SF139 - 2-HYDROXYACID DEHYDROGENASE-RELATED (1 of 1)	2.01622	0.0003207	726	1102
Sobic.003G009000	PF03168 - Late embryogenesis abundant protein (LEA_2) (1 of 61)	4.15891	0.0415453	3	10
Sobic.003G009200	Predicted protein	-3.09744	0.000758	42.6667	10.6667
Sobic.003G010600	similar to Putative uncharacterized protein P0452F10.6	1.95512	1.939e-08	1223.67	1850
Sobic.003G010800	PF03595 - Voltage-dependent anion channel (SLAC1) (1 of 11)	3.29241	1.401e-08	199.667	510.667
Sobic.003G012300	similar to Os01g0225000 protein	7.80793	7.503e-09	11	66.6667
Sobic.003G012800	similar to Pti6-like	5.01701	1.058e-06	18.3333	69.6667
Sobic.003G013600	similar to Putative uncharacterized protein	-2.84077	4.514e-09	4525	1225.67
Sobic.003G013700	similar to Putative vacuolar V-H+ATPase subunit E	-2.16754	0.0006262	146.667	52.6667
Sobic.003G014400	similar to Putative uncharacterized protein	4.01509	1.537e-06	30.3333	94
Sobic.003G015600	similar to Os01g0220200 protein	-2.16629	3.554e-08	6850.67	2468.33
Sobic.003G017300	PTHR11550//PTHR11550:SF6 - CTP SYNTHASE (1 of 2)	-3.94888	0.0445293	15.6667	3
Sobic.003G018150	No Annotation	23.6834	0.002648	0.333333	8.33333
Sobic.003G021100	expressed protein	2.21699	1.116e-08	295.333	501.667
Sobic.003G021500	similar to Putative uncharacterized protein P0031E09.40	-1.92244	5.87e-09	11016.7	4456.33
Sobic.003G022300	similar to Putative uncharacterized protein	3.58465	7.129e-17	1227.33	3340
Sobic.003G022600	similar to Putative uncharacterized protein	2.09027	0.001073	209.333	332
Sobic.003G022900	Predicted protein	2.2691	0.004928	39.6667	69
Sobic.003G024500	similar to Putative uncharacterized protein	2.22328	0.000509	159.333	270.333
Sobic.003G025700	similar to Putative uncharacterized protein P0451C06.8	2.61276	0.0005575	145	290
Sobic.003G026600	PTHR11362//PTHR11362:SF27 - PHOSPHATIDYLETHANOLAMINE-BINDING PROTEIN (1 of 1)	2.61376	0.002336	24.3333	48.6667
Sobic.003G028800	similar to Putative uncharacterized protein B1046G12.36	3.29461	0.0001306	33	82.3333
Sobic.003G028900	similar to Monoglyceride lipase isoform 2-like	3.46643	2.276e-20	747.667	1998
Sobic.003G029200	similar to Lecithin:cholesterol acyltransferase family protein, expressed	2.16521	7.968e-06	494	810.667
Sobic.003G029300	similar to Putative uncharacterized protein	3.02657	0.002056	12.6667	29.6667
Sobic.003G029800	weakly similar to Putative uncharacterized protein	-2.36733	2.636e-07	392.333	128.667
Sobic.003G030300	Predicted protein	2.05063	1.196e-06	300.333	473.333
Sobic.003G031100	weakly similar to Basic helix-loop-helix protein-like	-5.68351	0.005978	18.3333	2.33333
Sobic.003G031400	similar to Putative uncharacterized protein	6.32192	0.0001428	22.6667	106.667
Sobic.003G031500	expressed protein	5.37741	5.584e-07	29.6667	122.667
Sobic.003G031700	weakly similar to At5g56885	1.93642	0.0004585	126.667	190
Sobic.003G031900	similar to Monothiol glutaredoxin-S2	6.55313	4.031e-10	24.6667	121.667
Sobic.003G032900	expressed protein	2.07641	0.002727	165	263.667
Sobic.003G034400	similar to CCCH-type zinc finger protein-like	-3.61823	4.987e-08	547.333	115.333
Sobic.003G034500	similar to Typical P-type R2R3 Myb protein	-3.01341	0.0153049	40.3333	10
Sobic.003G035500	similar to Hexokinase-8	-2.36083	1.645e-08	558.667	183.667
Sobic.003G035700	PTHR31734:SF2 - AUXIN-RESPONSIVE PROTEIN IAA18-RELATED (1 of 1)	2.60477	1.125e-05	345.667	680.667
Sobic.003G035900	similar to Syringomycin biosynthesis enzyme-like	2.46436	9.795e-10	304.333	579
Sobic.003G036400	similar to Eukaryotic translation initiation factor 3 subunit 10	2.12145	1.733e-09	2756.33	4522.67
Sobic.003G040300	similar to Putative uncharacterized protein	3.9165	0.0001398	7.66667	23.3333
Sobic.003G040500	similar to Putative uncharacterized protein P0489A01.12	3.76121	0.0243021	3	9
Sobic.003G041400	aminoacyl-tRNA synthetase, putative, expressed	2.58475	0.002869	17	34
Sobic.003G041900	PF04570 - zinc-finger of the FCS-type, C2-C2 (zf-FLZ) (1 of 33)	2.3579	8.998e-05	135.333	244.333
Sobic.003G042700	similar to Putative uncharacterized protein	1.90268	4.192e-08	949	1392
Sobic.003G042900	similar to Putative uncharacterized protein	11.6163	6.704e-22	171	1514.67
Sobic.003G043600	similar to 3'-N-debenzoyltaxol N-benzoyltransferase-like	4.09744	0.0004489	37.6667	118.667
Sobic.003G045000	similar to Putative uncharacterized protein	-3.27135	3.55e-11	389	92
Sobic.003G047700	similar to Putative uncharacterized protein	7.76592	1.246e-10	157	899
Sobic.003G048000	similar to Putative uncharacterized protein OSJNBa0089K24.31	2.94873	0.025155	34.3333	77.3333
Sobic.003G049100	PTHR10869:SF55 - OXOGLUTARATE/IRON-DEPENDENT OXYGENASE (1 of 2)	-1.97951	0.0145424	140.333	54.6667
Sobic.003G049500	PTHR24223:SF181 - ABC TRANSPORTER C FAMILY MEMBER 3-RELATED (1 of 3)	3.95456	8.274e-22	1088	3335.67
Sobic.003G049600	KOG3990 - Uncharacterized conserved protein (1 of 1)	2.09068	7.716e-10	3295.67	5338
Sobic.003G049700	similar to Putative uncharacterized protein	11.2967	4.819e-05	12.6667	113
Sobic.003G050000	similar to Putative uncharacterized protein	2.24691	1.608e-09	624.667	1085
Sobic.003G050200	similar to Putative uncharacterized protein	5.61446	0.0225805	3	13.3333
Sobic.003G050800	similar to Putative glucose-6-phosphate/phosphate-translocator	5.30326	8.77e-41	1060	4384.67
Sobic.003G052000	similar to Putative ZmEBE-1 protein	2.43038	0.001113	37.3333	69.3333
Sobic.003G052300	similar to Chromosome chr14 scaffold_21, whole genome shotgun sequence	1.93057	0.0118095	559.667	831.667
Sobic.003G053400	PTHR10992//PTHR10992:SF858 - ALPHA/BETA HYDROLASE FOLD-CONTAINING PROTEIN (1 of 3)	2.06762	0.0445499	15.3333	24.6667
Sobic.003G055000	similar to P0028E10.11 protein	3.57093	0.002299	10.6667	30
Sobic.003G057050	No Annotation	-4.02127	0.0272569	10.6667	2
Sobic.003G057650	PF03168 - Late embryogenesis abundant protein (LEA_2) (1 of 61)	9.94604	0.0334296	0.666667	6
Sobic.003G057800	PF07498 - Rho termination factor, N-terminal domain (Rho_N) (1 of 2)	-6.98012	2.819e-38	907.333	100.667
Sobic.003G058300	similar to Putative uncharacterized protein	-2.5156	4.123e-05	149	46
Sobic.003G060300	similar to Os03g0733800 protein	-2.79838	0.0002069	129.333	35.3333
Sobic.003G060400	similar to Putative uncharacterized protein	-2.1401	0.001018	135.333	48.3333
Sobic.003G061400	similar to ESTs C26093	-5.45647	8.595e-11	103.667	14.6667
Sobic.003G062000	similar to EST D25138(R3286) corresponds to a region of the predicted gene	2.92808	0.0007754	97.3333	211.333
Sobic.003G062500	similar to Putative lectin 2	2.34638	0.007903	50.3333	88.6667
Sobic.003G065600	PTHR23024//PTHR23024:SF204 - MEMBER OF 'GDXG' FAMILY OF LIPOLYTIC ENZYMES (1 of 3)	-2.10269	0.0009564	140	51.3333
Sobic.003G066900	similar to Putative uncharacterized protein	4.60117	0.0002867	5.33333	19.3333
Sobic.003G067800	similar to Universal stress protein	-3.47862	0.0132581	30.3333	6.33333
Sobic.003G069000	PF02458 - Transferase family (Transferase) (1 of 96)	-2.8891	6.163e-08	351.667	95.3333
Sobic.003G069100	4.1.1.3 - Oxaloacetate decarboxylase / Oxaloacetate carboxy-lyase (1 of 4)	-2.65597	0.0003173	65.3333	19
Sobic.003G069700	PF00069//PF00560//PF08263//PF13855 - Protein kinase domain (Pkinase) // Leucine Rich Repeat (LRR_1) // Leucine rich repeat N-terminal domain (LRRNT_2) // Leucine rich repeat (LRR_8) (1 of 55)	-2.87627	0.0004863	61.6667	16.3333
Sobic.003G069950	similar to Putative uncharacterized protein P0009G03.26	-2.01815	6.486e-07	940.667	363
Sobic.003G070025	similar to Putative uncharacterized protein	-2.55473	5.255e-06	673	207.667
Sobic.003G072500	similar to Putative uncharacterized protein	-2.15554	1.196e-10	1769.33	636.333
Sobic.003G075500	similar to Os01g0143100 protein	1.89671	0.0003435	186	273
Sobic.003G076800	similar to Putative cytochrome P450	-4.52851	0.0101229	12.3333	2
Sobic.003G078200	similar to Putative uncharacterized protein	2.33849	6.258e-08	1491.67	2651.33
Sobic.003G079200	similar to Putative uncharacterized protein P0443D08.44	2.79419	0.0251843	9.66667	20.3333
Sobic.003G080100	3.1.4.46 - Glycerophosphodiester phosphodiesterase / Glycerophosphoryl diester phosphodiesterase (1 of 42)	2.30914	0.0001007	79	142
Sobic.003G082300	similar to Putative uncharacterized protein	2.61466	8.987e-07	1150.33	2270.33
Sobic.003G082401	3.1.4.46 - Glycerophosphodiester phosphodiesterase / Glycerophosphoryl diester phosphodiesterase (1 of 42)	2.4917	0.0003137	34.6667	66.6667
Sobic.003G082700	similar to Os01g0134900 protein	3.15277	0.005864	10	24.6667
Sobic.003G085300	BBTI12 - Bowman-Birk type bran trypsin inhibitor precursor, expressed	-4.72785	3.178e-05	39.6667	6.33333
Sobic.003G085400	similar to Putative uncharacterized protein	-3.20525	3.829e-08	638	154.667
Sobic.003G086200	PF15699 - NPR1 interacting (NPR1_interact) (1 of 5)	13.4329	5.231e-12	5	53
Sobic.003G086700	similar to Putative uncharacterized protein P0408F06.22	-4.0918	1.144e-10	161.667	30.6667
Sobic.003G087200	similar to Putative nuclease I	-2.41149	1.081e-07	511.667	165
Sobic.003G087300	similar to Os01g0128100 protein	-10.5229	9.296e-07	28.6667	2
Sobic.003G088400	weakly similar to Putative uncharacterized protein	-3.05507	0.0009	322.667	79
Sobic.003G088450	similar to OSIGBa0138E08-OSIGBa0161L23.3 protein	5.29419	0.001252	6	25
Sobic.003G088500	similar to Putative spore coat protein	2.54872	0.004117	35	67.6667
Sobic.003G089600	similar to Putative uncharacterized protein	-4.96199	6.565e-07	517.667	82.3333
Sobic.003G091850	No Annotation	-1.91233	0.0055	142.333	57.6667
Sobic.003G092033	No Annotation	-2.09641	0.0110308	55.6667	20.3333
Sobic.003G094100	similar to Putative uncharacterized protein P0684C01.2	1.95896	1.412e-09	1344.67	2027.67
Sobic.003G094600	PTHR20961//PTHR20961:SF22 - GLYCOSYLTRANSFERASE (1 of 2)	2.44312	2.099e-07	375.333	700
Sobic.003G094800	similar to Putative uncharacterized protein	3.21338	0.0001814	20	49
Sobic.003G095200	similar to Glycosyltransferase	2.28217	0.0263404	20.6667	36.3333
Sobic.003G096100	similar to Putative uncharacterized protein	-2.06692	4.772e-09	1580.67	586.333
Sobic.003G096400	similar to Ser/Thr receptor-like kinase precursor	-3.62782	0.003389	253.667	55
Sobic.003G096500	similar to Protein kinase RLK17	-2.95474	3.617e-07	340.333	90.6667
Sobic.003G096750	3.1.4.46 - Glycerophosphodiester phosphodiesterase / Glycerophosphoryl diester phosphodiesterase (1 of 42)	-2.68777	0.004784	46	13
Sobic.003G097100	similar to Putative rust resistance kinase Lr10	-2.95669	3.974e-07	294.333	78.6667
Sobic.003G097200	similar to Putative receptor serine/threonine kinase PR5K	-2.20486	0.0177631	53	18.6667
Sobic.003G097500	No Annotation	5.82669	6.487e-12	23.6667	109.333
Sobic.003G098700	weakly similar to Putative uncharacterized protein	2.35786	0.0009424	40	72.6667
Sobic.003G101200	PTHR12346 - SIN3B-RELATED (1 of 8)	5.99941	0.009381	1.33333	6.66667
Sobic.003G102200	weakly similar to Putative uncharacterized protein P0482C06.23-1	7.28913	5.7e-07	38	213
Sobic.003G103701	PF00454//PF02260 - Phosphatidylinositol 3- and 4-kinase (PI3_PI4_kinase) // FATC domain (FATC) (1 of 1)	-2.54369	3.366e-05	190.667	57.3333
Sobic.003G104200	Predicted protein	3.78149	2.09e-05	34.6667	100
Sobic.003G104600	similar to Isoflavone reductase homolog IRL	2.97588	1.289e-08	797.333	1817
Sobic.003G106900	similar to Putative uncharacterized protein P0036D10.16	2.93966	9.896e-21	437.667	992.333
Sobic.003G107200	similar to Putative uncharacterized protein	-7.92669	7.874e-08	51.3333	5
Sobic.003G107300	similar to Light-induced protein 1-like	-4.93974	0	56185	8909.67
Sobic.003G107600	similar to Sterol-8,7-isomerase	-2.13893	2.517e-06	468	169.667
Sobic.003G107700	similar to Putative uncharacterized protein	3.34778	3.181e-18	207.333	535
Sobic.003G108300	PTHR34461:SF2 - GENOMIC DNA, CHROMOSOME 3, P1 CLONE: MYM9 (1 of 1)	2.4236	0.000685	42.3333	78.6667
Sobic.003G109600	PTHR11205:SF24 - 40S RIBOSOMAL PROTEIN S5-1-RELATED (1 of 1)	1.99199	8.64e-09	3488.33	5324
Sobic.003G111200	PF02428 - Potato type II proteinase inhibitor family (Prot_inhib_II) (1 of 3)	-2.44829	0.0294256	84.6667	27.3333
Sobic.003G111300	similar to Putative serine type endopeptidase inhibitor	-3.21578	0.0003532	58.6667	14
Sobic.003G112200	PF07883 - Cupin domain (Cupin_2) (1 of 59)	1.9551	0.0281172	167.667	247.333
Sobic.003G112600	PTHR12613 - ERO1-RELATED (1 of 3)	-2.12684	0.0253618	50.3333	18.3333
Sobic.003G115332	expressed protein	5.89781	0.009756	1.33333	6.66667
Sobic.003G115400	PTHR31614:SF8 - REPLICATION PROTEIN A 14 KDA SUBUNIT A (1 of 1)	-2.15981	1.493e-08	618.667	220.667
Sobic.003G116850	No Annotation	2.64864	0.0111928	12.3333	26
Sobic.003G117000	similar to Zinc inducible protein	2.45428	1.693e-09	2905.33	5498.33
Sobic.003G118100	similar to Putative uncharacterized protein	-2.18427	0.009994	55.6667	19.6667
Sobic.003G122900	PTHR15316 - SPLICEOSOME ASSOCIATED PROTEIN 114/SWAP SPLICING FACTOR-RELATED (1 of 2)	3.09135	0.002375	31.3333	75
Sobic.003G126100	similar to Alpha-glucosidase-like	-2.69178	0.000376	68	19.3333
Sobic.003G127800	similar to Os01g0272800 protein	2.05383	2.979e-10	1605.67	2561
Sobic.003G128600	PTHR22904:SF338 - LD24721P (1 of 1)	-6.0562	4.085e-15	187.333	24
Sobic.003G129700	No Annotation	3.47002	0.009925	4.66667	12.6667
Sobic.003G131000	expressed protein	2.60373	3.469e-09	411.667	813.667
Sobic.003G131500	PF05678 - VQ motif (VQ) (1 of 39)	10.4858	1.44e-06	5.66667	47.3333
Sobic.003G132200	No Annotation	3.20758	1.426e-06	53.3333	130
Sobic.003G132300	similar to Putative uncharacterized protein	2.00652	0.0001054	696.333	1068
Sobic.003G132500	similar to Putative subtilisin-like protein	3.80144	8.527e-05	25.3333	72.6667
Sobic.003G134100	similar to Putative integrin beta 4 binding protein	48.0083	2.103e-48	8.66667	319.667
Sobic.003G134400	Predicted protein	2.00597	3.907e-05	627.667	951.667
Sobic.003G134600	weakly similar to Hypothetical protein	4.11729	0.0137841	2.66667	8.66667
Sobic.003G134900	similar to OSJNBa0036E02.28 protein	2.06464	0.0003918	119.333	187
Sobic.003G137400	similar to Hydrophobic protein LTI6B	-1.94577	6.66e-05	346	137
Sobic.003G137600	similar to Chitinase	11.6018	1.996e-12	13.6667	123
Sobic.003G138400	weakly similar to Os01g0289600 protein	1.90917	0.0110283	121.333	176.667
Sobic.003G139000	similar to Os01g0290600 protein	-2.10463	0.0283336	76.6667	28
Sobic.003G140800	weakly similar to Chromosome chr7 scaffold_42, whole genome shotgun sequence	4.28252	0.002171	5	17
Sobic.003G141800	similar to Os01g0296200 protein	2.66308	0.005856	55.6667	112
Sobic.003G142100	similar to Putative alpha-L-arabinofuranosidase/beta-D-xylosidase isoenzyme ARA- I	3.12515	0.0118763	5.33333	13
Sobic.003G143800	similar to Chromosome chr7 scaffold_42, whole genome shotgun sequence	-2.23111	3.1e-08	2754.33	964.667
Sobic.003G144600	PTHR23012//PTHR23012:SF90 - MEMBRANE ASSOCIATED RING FINGER (1 of 2)	2.11381	0.0215746	36	57.6667
Sobic.003G144700	similar to Putative ER6 protein	-3.38581	0.0157899	19.3333	4.33333
Sobic.003G145100	PTHR10641:SF651 - DNA-BINDING PROTEIN-RELATED (1 of 1)	2.97843	8.229e-08	110	250.667
Sobic.003G147500	similar to Putative uncharacterized protein	-2.09495	0.0003134	174	64.3333
Sobic.003G148600	similar to Ethylene-responsive factor-like protein 1	3.6591	0.003106	7	20
Sobic.003G148800	similar to Chromosome chr5 scaffold_64, whole genome shotgun sequence	-2.23914	1.246e-08	706.333	244.667
Sobic.003G149100	similar to Os01g0314800 protein	15.3636	2.392e-88	125	1496.33
Sobic.003G149200	similar to Os01g0314800 protein	2.32789	2.124e-06	131	237.667
Sobic.003G149300	similar to Putative uncharacterized protein OSJNBa0038K02.39	-2.1434	1.64e-06	2309.67	844.333
Sobic.003G149400	similar to Putative phospholipase	2.13764	0.004537	101.667	167
Sobic.003G149600	similar to Putative L-pipecolic acid oxidase	5.12913	0.014518	3	12
Sobic.003G150400	weakly similar to Putative uncharacterized protein B1153F04.11	3.11586	0.036497	12	28.6667
Sobic.003G152600	similar to Ubiquitin/40S ribosomal protein S27a fusion protein	1.95983	1.346e-08	2585.33	3916.33
Sobic.003G153400	similar to Putative early nodule-specific protein ENOD8	2.99542	6.508e-06	106.333	239
Sobic.003G156600	Predicted protein	10.0279	8.913e-07	6.66667	50.6667
Sobic.003G156766	No Annotation	-3.11096	0.0008575	50.3333	12.3333
Sobic.003G156900	Predicted protein	-21.2469	2.62e-06	21.3333	0.666667
Sobic.003G158600	similar to Os01g0959200 protein	2.64609	0.0435869	21.3333	43.3333
Sobic.003G160200	PTHR24223:SF246 - ABC TRANSPORTER C FAMILY MEMBER 14-RELATED (1 of 1)	2.92582	3.376e-19	4283.67	9663
Sobic.003G161000	PTHR23155//PTHR23155:SF579 - LEUCINE-RICH REPEAT-CONTAINING PROTEIN (1 of 9)	-2.5976	1.794e-08	424.333	128
Sobic.003G161100	PTHR23155//PTHR23155:SF579 - LEUCINE-RICH REPEAT-CONTAINING PROTEIN (1 of 9)	-2.25982	0.003707	158	55
Sobic.003G161200	No Annotation	-2.15948	8.465e-05	284.667	103.667
Sobic.003G162400	similar to Esterase/lipase/thioesterase-like protein	4.21133	5.283e-34	838.667	2714
Sobic.003G163500	similar to Glutaredoxin-C1 precursor	-2.24983	0.006378	456.667	163.333
Sobic.003G163900	PTHR23155//PTHR23155:SF586 - LEUCINE-RICH REPEAT-CONTAINING PROTEIN (1 of 9)	-2.34184	1.363e-06	397.333	132.333
Sobic.003G167632	No Annotation	-2.10669	8.558e-05	323.333	118.667
Sobic.003G168700	similar to Cytochrome b6	-2.26614	0.0283336	214.333	73
Sobic.003G168800	similar to Photosystem II reaction center protein H	-2.98488	0.00747	71.6667	18.3333
Sobic.003G169100	similar to Photosystem II P680 chlorophyll A apoprotein	-2.127	0.007571	842	305.667
Sobic.003G169200	similar to ATP synthase A chain	-2.33253	0.0381895	201.667	67.3333
Sobic.003G171500	similar to DNAJ heat shock N-terminal domain-containing protein-like	1.98579	4.907e-08	398	610
Sobic.003G172250	No Annotation	-3.21856	0.001993	37.3333	9
Sobic.003G172300	similar to Photosystem II P680 chlorophyll A apoprotein	-2.65261	0.0105531	315.667	92.6667
Sobic.003G172500	No Annotation	-3.63936	3.13e-05	66.3333	14
Sobic.003G173032	PTHR11058 - NADH-UBIQUINONE OXIDOREDUCTASE CHAIN 3 (1 of 2)	-5.17423	0.0149629	14	2
Sobic.003G173400	similar to Os01g0506200 protein	-2.67279	7.64e-07	223	64
Sobic.003G173700	similar to Sterol desaturase family protein, expressed	-4.79666	0	2604.33	414.667
Sobic.003G174301	No Annotation	-2.82709	0.0003525	145.333	40.3333
Sobic.003G177350	3.6.3.44 - Xenobiotic-transporting ATPase / Steroid-transporting ATPase (1 of 48)	-2.52274	0.001648	50.3333	15.3333
Sobic.003G177700	Predicted protein	-2.08274	0.009128	108.333	40
Sobic.003G178700	similar to Os01g0529800 protein	-4.90846	0	2327	369.333
Sobic.003G180100	PTHR12741//PTHR12741:SF13 - LYST-INTERACTING PROTEIN LIP5 DOPAMINE RESPONSIVE PROTEIN DRG-1 (1 of 1)	-1.94015	0.0007315	295.333	117.667
Sobic.003G182800	similar to Putative MtN3	1.999	0.001227	135.667	209.667
Sobic.003G184100	similar to Putative MtN21	2.83219	0.002765	14.3333	31.3333
Sobic.003G185100	similar to Os01g0556700 protein	-2.9936	3.661e-05	425.667	107
Sobic.003G185250	No Annotation	-2.17423	0.0131104	83.6667	29.6667
Sobic.003G185700	similar to Putative uncharacterized protein	-11.9823	1.85e-09	49.3333	3
Sobic.003G186300	Predicted protein	5.02295	0.006904	2.33333	9.33333
Sobic.003G186500	similar to Putative uncharacterized protein	3.94596	2.206e-19	2998.33	9011
Sobic.003G186800	PTHR11662:SF255 - ANION TRANSPORTER 2, CHLOROPLASTIC-RELATED (1 of 1)	3.08955	7.377e-25	5105	12173.7
Sobic.003G189333	PTHR10706//PTHR10706:SF129 - F-BOX FAMILY PROTEIN (1 of 1)	-8.74761	0.0001185	16	1.33333
Sobic.003G193200	similar to Os01g0113500 protein	-2.03636	8.066e-06	872	333.333
Sobic.003G193800	similar to Putative calmodulin-binding protein	2.12209	6.958e-07	965.333	1559.33
Sobic.003G195300	similar to Putative uncharacterized protein	3.63903	5.891e-05	47	129.333
Sobic.003G195900	similar to Os01g0575500 protein	-2.22411	1.288e-06	623.333	218
Sobic.003G196700	similar to Os01g0579900 protein	-2.62249	0.0115972	55.3333	16
Sobic.003G197100	similar to Beta-galactosidase 2 precursor	2.85644	6.331e-16	292.333	643.333
Sobic.003G197300	weakly similar to Os01g0580800 protein	2.70997	1.184e-05	131.333	272.333
Sobic.003G199900	similar to Putative uncharacterized protein	-3.15986	2.889e-10	470.333	116
Sobic.003G201100	similar to Os01g0587300 protein	3.30798	0.0002924	36.3333	91.3333
Sobic.003G202200	similar to Lysine decarboxylase-like protein	4.13422	1.062e-15	526.333	1674.67
Sobic.003G203500	similar to Cytosolic aldehyde dehydrogenase RF2C	2.23465	3.757e-08	990.667	1684
Sobic.003G206900	similar to Hydrolase-like	2.48955	1.792e-06	97.6667	189.333
Sobic.003G207900	PTHR22950//PTHR22950:SF297 - AMINO ACID TRANSPORTER (1 of 2)	3.38555	0.007755	92.3333	239.333
Sobic.003G208800	similar to Nucleoid DNA-binding protein cnd41-like	-2.33842	0.003609	75.6667	24.6667
Sobic.003G210601	PF00560//PF08263//PF13855 - Leucine Rich Repeat (LRR_1) // Leucine rich repeat N-terminal domain (LRRNT_2) // Leucine rich repeat (LRR_8) (1 of 40)	-49.7336	0.003078	6.66667	0
Sobic.003G211300	csAtPR5, putative, expressed	-29.1437	0.0168593	4	0
Sobic.003G213600	No Annotation	3.67627	0.0002597	12.3333	35
Sobic.003G213800	similar to Putative 1,4-alpha-glucan branching enzyme	-2.68577	2.09e-06	217.333	62.6667
Sobic.003G214900	similar to Receptor-like protein kinase 1-like	4.88915	2.955e-06	18	67.3333
Sobic.003G215200	PF05078 - Protein of unknown function (DUF679) (DUF679) (1 of 15)	-2.68336	0.006837	55.3333	16
Sobic.003G216100	No Annotation	-2.03653	0.0151377	73.3333	27.6667
Sobic.003G216166	similar to Pleiotropic drug resistance protein 3	-3.82274	0.0292191	94.3333	18.6667
Sobic.003G216232	similar to Pleiotropic drug resistance protein 3	-2.29204	6.184e-05	336	112
Sobic.003G216600	similar to Putative uncharacterized protein P0410E03.22	-2.29346	0.0103498	69	23.3333
Sobic.003G217800	similar to Putative uncharacterized protein	-2.99472	0.009916	21	5.33333
Sobic.003G218500	similar to Lysophospholipase 2-like	4.01196	0.0002738	10.6667	32.6667
Sobic.003G220900	weakly similar to Os01g0107000 protein	-2.10956	0.002336	98	35.6667
Sobic.003G221000	similar to Membrane-associated salt-inducible protein-like	3.05973	1.981e-05	71.3333	165
Sobic.003G221300	No Annotation	-3.31769	0.008203	19	4.33333
Sobic.003G221800	similar to Putative uncharacterized protein	-1.9813	5.956e-07	708.667	278.667
Sobic.003G222800	similar to Lipase class 3 family protein-like	2.82371	0.0213025	22	46.6667
Sobic.003G223700	PTHR11926//PTHR11926:SF255 - GLUCOSYL/GLUCURONOSYL TRANSFERASES (1 of 3)	2.36893	0.0175071	57	104
Sobic.003G224600	similar to Disease resistance protein-like	2.50148	2.968e-11	1242.67	2418.67
Sobic.003G225600	similar to Putative uncharacterized protein P0501G01.17	2.1628	0.005856	50	83
Sobic.003G226300	3.5.1.23 - Ceramidase / Acylsphingosine deacylase (1 of 4)	-3.27697	0.000189	66.3333	15.6667
Sobic.003G228900	similar to Os01g0628700 protein	4.29477	7.605e-07	79.3333	259.333
Sobic.003G229600	2.1.1.107 - Uroporphyrinogen-III C-methyltransferase / Uroporphyrinogen-III methyltransferase (1 of 1)	8.42846	3.313e-33	476.667	3166.33
Sobic.003G230000	similar to Os01g0631700 protein	3.18286	6.279e-12	224.333	549
Sobic.003G232200	PTHR22754//PTHR22754:SF27 - DISCO-INTERACTING PROTEIN 2 DIP2 -RELATED (1 of 1)	6.20521	0.0188409	1.33333	6.66667
Sobic.003G232900	similar to Glucosyltransferase IS5a-like	5.3176	4.422e-06	19.3333	80.3333
Sobic.003G233000	similar to Glucosyltransferase IS5a-like	8.26445	6.143e-13	42.6667	265.667
Sobic.003G233200	similar to Os01g0639200 protein	3.59256	2.949e-11	105.333	291
Sobic.003G233800	similar to Transposon protein, putative, CACTA, En/Spm sub-class, expressed	2.7875	0.0006289	27	58.3333
Sobic.003G234000	similar to Putative uncharacterized protein	7.02199	7.198e-07	43	226
Sobic.003G234200	similar to Carbonic anhydrase	2.91056	2.002e-18	69037	154166
Sobic.003G234400	PTHR11002:SF7 - CARBONIC ANHYDRASE 2, CHLOROPLASTIC-RELATED (1 of 4)	4.04439	1.108e-32	6240	19257
Sobic.003G234800	weakly similar to Integral membrane protein-like	3.31891	1.331e-06	73.6667	187
Sobic.003G235400	similar to Putative uncharacterized protein OJ1126_B10.7	2.44281	1.591e-06	226.333	427
Sobic.003G235800	similar to Probable auxin efflux carrier component 3a	-3.02079	0.0299723	16	4
Sobic.003G236800	similar to Na(+) dependent transporter-like	-2.84123	3.99e-07	219.333	60.3333
Sobic.003G237300	similar to Os01g0647000 protein	2.75586	0.0124651	21.3333	44.3333
Sobic.003G237600	expressed protein	-2.4843	1.102e-06	827.667	253.667
Sobic.003G238750	No Annotation	-3.92677	0.006472	17.3333	3.33333
Sobic.003G239500	similar to Lipase-like	-3.12717	0.012197	18	4.33333
Sobic.003G240600	PF05678 - VQ motif (VQ) (1 of 39)	2.82041	0.0128923	13	29
Sobic.003G241400	similar to Os01g0654400 protein	2.7986	0.0378953	6	13
Sobic.003G241500	PTHR11822//PTHR11822:SF8 - NADP-SPECIFIC ISOCITRATE DEHYDROGENASE (1 of 1)	-2.26977	7.916e-07	12508	4334.67
Sobic.003G242900	KOG4674 - Uncharacterized conserved coiled-coil protein (1 of 5)	2.14114	1.726e-11	1378.33	2281
Sobic.003G244700	similar to Pyruvate kinase	-2.44536	2.668e-10	553.667	174.667
Sobic.003G246000	similar to Os01g0661400 protein	-2.06637	7.311e-05	379	142
Sobic.003G246200	similar to Os01g0661600 protein	1.97364	0.001585	251	378.333
Sobic.003G246600	similar to Expressed protein	2.11762	0.002619	549.667	869.333
Sobic.003G247100	similar to Os01g0663400 protein	-2.89489	3.183e-07	238	64.6667
Sobic.003G248901	weakly similar to Putative uncharacterized protein	6.58045	0.0190398	2	10.3333
Sobic.003G249400	similar to Putative uncharacterized protein	2.45858	5.08e-12	854.333	1614.33
Sobic.003G249900	similar to Putative glyoxalase II	-2.71592	5.587e-09	559	158.333
Sobic.003G250340	similar to Putative uncharacterized protein	2.46803	0.0001642	270.333	513
Sobic.003G250600	similar to Monothiol glutaredoxin-S5	7.83412	3.55e-11	76.3333	458
Sobic.003G250700	similar to Arabinogalactan protein-like	4.22258	4.444e-06	94.3333	298.333
Sobic.003G251800	similar to No apical meristem (NAM) protein-like	2.08225	0.0168897	31.6667	50.6667
Sobic.003G252400	PF05605 - Drought induced 19 protein (Di19), zinc-binding (zf-Di19) (1 of 7)	1.93965	1.125e-06	909	1354.33
Sobic.003G254100	PTHR27001:SF83 - LRR RECEPTOR-LIKE SERINE/THREONINE-PROTEIN KINASE MRH1-RELATED (1 of 3)	-2.64134	3.268e-07	217	63
Sobic.003G254900	PF02365 - No apical meristem (NAM) protein (NAM) (1 of 130)	6.05042	4.612e-07	17.3333	81.3333
Sobic.003G255800	weakly similar to Putative uncharacterized protein	2.58068	0.006066	16.3333	32.3333
Sobic.003G258700	expressed protein	3.8022	0.0120601	9.33333	26.6667
Sobic.003G258800	similar to NADH dependent Glutamate Synthase precursor	2.71791	7.471e-13	5294.67	11308.7
Sobic.003G260100	No Annotation	2.97981	3.352e-06	36	83.6667
Sobic.003G260800	PF14009 - Domain of unknown function (DUF4228) (DUF4228) (1 of 36)	3.62278	2.222e-07	35	98
Sobic.003G261100	similar to Guanine nucleotide-binding protein subunit beta-like protein	2.31905	3.696e-09	405.333	719.667
Sobic.003G261700	similar to Cytokinin synthase-like	44.4528	0.006823	0	4.66667
Sobic.003G262900	PF13947//PF14380 - Wall-associated receptor kinase galacturonan-binding (GUB_WAK_bind) // Wall-associated receptor kinase C-terminal (WAK_assoc) (1 of 6)	2.1069	0.002374	104	169.333
Sobic.003G264000	similar to Putative uncharacterized protein	-2.08225	5.66e-08	944.333	348.667
Sobic.003G265150	No Annotation	6.12317	1.116e-05	6.33333	30.3333
Sobic.003G265200	similar to DNA-binding protein RAV1-like	2.28642	0.008553	105.333	186
Sobic.003G265800	similar to Os12g0102600 protein	2.33627	0.003392	184.333	323.667
Sobic.003G267900	similar to Glucosyltransferase-like	8.31244	7.732e-13	65	407.333
Sobic.003G268200	similar to VIP1 protein	2.65037	1.588e-11	409.667	826.333
Sobic.003G268700	PTHR24361//PTHR24361:SF407 - MITOGEN-ACTIVATED KINASE KINASE KINASE (1 of 1)	7.22548	1.59e-05	7.33333	41
Sobic.003G268900	similar to Os01g0699500 protein	15.3169	0.001794	4.33333	51.3333
Sobic.003G269300	similar to MtN3-like	3.35984	2.508e-12	208	545.333
Sobic.003G269700	similar to S-adenosyl-L-methionine:jasmonic acid carboxyl methyltransferase-like	13.5551	5.416e-08	2	22.3333
Sobic.003G272200	similar to BHLH protein-like	9.35796	1.844e-06	24	170.667
Sobic.003G272800	similar to Os01g0706800 protein	6.10255	0.0432232	1.33333	6.66667
Sobic.003G275900	weakly similar to Putative uncharacterized protein	-2.06409	0.0415255	118	43.3333
Sobic.003G276500	similar to Voltage-dependent anion channel protein 2	-2.73744	2.694e-05	316.667	87.6667
Sobic.003G277400	similar to At2g21860/F7D8.18	1.97596	2.916e-05	246.667	378.667
Sobic.003G277600	similar to Os01g0716800 protein	2.06787	4.789e-10	1617.67	2588.33
Sobic.003G279300	similar to Acid phosphatase	7.36696	2.627e-19	82.3333	453
Sobic.003G279500	PTHR23416//PTHR23416:SF67 - SIALIC ACID SYNTHASE-RELATED (1 of 2)	3.49651	7.096e-07	147.333	387.667
Sobic.003G280100	expressed protein	8.17478	6.267e-08	6.66667	43
Sobic.003G280200	expressed protein	10.9166	4.525e-36	64	531.333
Sobic.003G280400	PTHR19443//PTHR19443:SF14 - HEXOKINASE (1 of 1)	-4.55536	0.000157	37.3333	6.33333
Sobic.003G280500	similar to Putative uncharacterized protein	43.0307	1.954e-10	1.33333	47.3333
Sobic.003G281200	similar to Ribose-phosphate pyrophosphokinase 3	-2.57603	1.273e-07	405.333	122
Sobic.003G281500	similar to Pleiotropic drug resistance protein 15	-1.93259	0.001209	205.333	83
Sobic.003G282901	weakly similar to Putative uncharacterized protein	8.5826	0.0247285	1.66667	11
Sobic.003G283750	No Annotation	2.20001	1.376e-05	121.333	204.667
Sobic.003G284900	Predicted protein	3.81681	0.001691	5	15
Sobic.003G285600	similar to Putative uncharacterized protein P0435H01.29	1.91455	1.16e-07	617.667	913.333
Sobic.003G286600	similar to Acid phosphatase-like	-3.19996	0.0144458	17	4
Sobic.003G287000	similar to Putative uncharacterized protein	2.1024	3.62e-06	1685	2698
Sobic.003G287400	similar to Respiratory burst oxidase protein B	1.90494	1.922e-06	469	687
Sobic.003G287500	similar to Putative uncharacterized protein	8.23573	6.178e-40	357	2262.33
Sobic.003G287600	similar to Putative uncharacterized protein	7.31561	4.676e-32	111.667	622.667
Sobic.003G288000	similar to Putative uncharacterized protein	2.83483	1.579e-08	189	412.333
Sobic.003G288200	similar to Putative uncharacterized protein	4.46505	1.309e-19	223.667	761
Sobic.003G288401	similar to Os01g0736600 protein	3.47707	1.69e-06	30.6667	81.3333
Sobic.003G289800	similar to Putative receptor protein kinase PERK1	3.49589	2.468e-06	37.6667	102.667
Sobic.003G290100	similar to Putative uncharacterized protein	2.30999	2.508e-10	612	1078.67
Sobic.003G290500	similar to Profilin-3	4.29242	1.238e-08	35.6667	116.333
Sobic.003G290600	similar to Putative uncharacterized protein	3.9397	0.0006419	23	67.3333
Sobic.003G291000	similar to Putative uncharacterized protein	-2.86084	1.446e-07	783.333	213.667
Sobic.003G291300	similar to Chromosome chr11 scaffold_13, whole genome shotgun sequence	-1.95667	2.911e-05	379.333	150
Sobic.003G292000	weakly similar to Calmodulin-binding protein-like	-2.2233	0.0007658	112.333	39
Sobic.003G292700	similar to Putative kinesin heavy chain	-2.05105	0.0002972	231.333	86.3333
Sobic.003G293400	similar to Putative oligosaccharyl transferase STT3 subunit	-2.9501	2.386e-06	167.667	44
Sobic.003G293800	similar to Mannan endo-1,4-beta-mannosidase 2 precursor	1.96131	0.0201743	40.6667	61
Sobic.003G295900	similar to Putative heat shock factor	2.10158	0.0001622	287.333	465.667
Sobic.003G297600	PF00847 - AP2 domain (AP2) (1 of 171)	25.9083	5.837e-06	1	22
Sobic.003G298700	weakly similar to Putative uncharacterized protein	2.36673	0.0143154	20	36.3333
Sobic.003G300800	similar to Gibberellin 2-oxidase	4.14105	2.808e-08	36	114.333
Sobic.003G300900	similar to Katanin	-2.7452	3.932e-07	260	74
Sobic.003G302300	No Annotation	4.5595	0.0064	3.66667	13
Sobic.003G303800	similar to Putative uncharacterized protein	-2.78235	3.143e-07	368	103.667
Sobic.003G304300	expressed protein	5.46996	1.243e-34	277	1161
Sobic.003G305800	PTHR34359:SF3 - CLAVATA3/ESR (CLE)-RELATED PROTEIN 10-RELATED (1 of 3)	8.74288	0.007796	1	7.66667
Sobic.003G306700	similar to Os01g0764900 protein	-2.44347	9.37e-09	6695.33	2150.67
Sobic.003G310500	similar to Putative uncharacterized protein	5.63497	0.0411171	2.66667	11.6667
Sobic.003G312000	No Annotation	-1.93291	0.0180184	82.6667	33
Sobic.003G313800	similar to Putative uncharacterized protein	2.99649	0.0332283	10.6667	24.6667
Sobic.003G313900	similar to Putative uncharacterized protein	5.75237	4.203e-23	246.667	1067.67
Sobic.003G314000	PTHR23244//PTHR23244:SF276 - KELCH REPEAT DOMAIN (1 of 2)	1.95943	0.001153	97.6667	147
Sobic.003G314500	similar to Os01g0776700 protein	1.9033	0.002857	343.333	497.333
Sobic.003G316350	expressed protein	11.4716	0.0339451	0.333333	4
Sobic.003G319600	similar to Receptor-like protein kinase ARK1	2.15932	1.235e-05	286.333	474.667
Sobic.003G321101	PTHR12612:SF10 - NUCLEAR TRANSPORT FACTOR 2-LIKE PROTEIN (1 of 1)	17.5785	1.254e-13	5.66667	77.3333
Sobic.003G321700	similar to Partner of Nob1	2.11453	2.702e-10	646	1052
Sobic.003G321900	similar to Phosphatidylglycerotransferase-like protein	-2.11965	2.172e-06	368.667	134
Sobic.003G323100	similar to Putative uncharacterized protein	3.21725	0.0325005	6.66667	17
Sobic.003G323201	expressed protein	2.60214	0.008268	21.6667	43.3333
Sobic.003G323700	similar to Subtilase	7.67517	0.0001501	2	12.6667
Sobic.003G324400	PF00847 - AP2 domain (AP2) (1 of 171)	3.22757	2.095e-06	212	517
Sobic.003G325100	similar to Blight resistance protein RGA3-like	4.93772	0.0111937	3.33333	12.6667
Sobic.003G326000	PTHR22953:SF18 - METALLOPHOSPHOESTERASE DOMAIN-CONTAINING PROTEIN (1 of 2)	2.21415	0.000225	63.6667	108.333
Sobic.003G327200	2.7.1.148 - 4-(cytidine 5'-diphospho)-2-C-methyl-D-erythritol kinase / CMK (1 of 1)	-1.96021	2.155e-06	4086.67	1628.33
Sobic.003G327300	weakly similar to Putative uncharacterized protein	2.31708	0.007403	22.6667	40.3333
Sobic.003G327900	similar to Putative nodulin MtN21 protein	2.67989	2.1e-09	202.667	414.333
Sobic.003G328300	PTHR11926//PTHR11926:SF330 - GLUCOSYL/GLUCURONOSYL TRANSFERASES (1 of 1)	-2.27217	3.309e-05	205	69.6667
Sobic.003G328800	similar to Tubulin beta-2/beta-3 chain	-1.95222	1.857e-08	6539	2560.33
Sobic.003G329700	weakly similar to Putative uncharacterized protein	2.30959	0.0294071	12	21.3333
Sobic.003G331300	similar to Bicoid-interacting protein 3-like	-1.9636	0.003708	190.333	75.6667
Sobic.003G331500	similar to Harpin-induced protein-related-like	5.61769	0.002616	6	25.6667
Sobic.003G331700	similar to Permatin precursor	1.91112	0.0278695	33.6667	49.3333
Sobic.003G332300	similar to P0432B10.13 protein	5.11326	0.0167299	2	8.33333
Sobic.003G333900	similar to Pentatricopeptide (PPR) repeat-containing protein-like	2.13837	0.004974	74.6667	122
Sobic.003G334600	similar to NAC domain-containing protein 68	3.08144	0.001264	174.333	403.333
Sobic.003G336500	similar to Putative uncharacterized protein	-2.0632	5.425e-05	329.667	123.333
Sobic.003G338966	PF03297 - S25 ribosomal protein (Ribosomal_S25) (1 of 3)	2.23692	6.42e-10	348.333	600.333
Sobic.003G339100	PTHR33057:SF11 - GB (1 of 2)	2.85952	0.00136	20.6667	44.6667
Sobic.003G339200	similar to Putative uncharacterized protein	27.9464	5.055e-137	100.333	2130.67
Sobic.003G339300	similar to Os01g0823700 protein	7.67235	0.000206	1.66667	10.6667
Sobic.003G339700	PTHR24347//PTHR24347:SF237 - SERINE/THREONINE-PROTEIN KINASE (1 of 2)	2.69012	3.264e-15	346	718.667
Sobic.003G340300	similar to Nodulin-like protein	2.83015	2.572e-11	286	619.333
Sobic.003G340800	PTHR22950//PTHR22950:SF323 - AMINO ACID TRANSPORTER (1 of 1)	4.17074	1.245e-17	432	1412.33
Sobic.003G341000	similar to ATX protein	3.30126	1.408e-12	242.333	612.667
Sobic.003G341200	similar to Putative uncharacterized protein	-2.92368	3.083e-05	91	24
Sobic.003G344700	similar to Os01g0831900 protein	2.31119	0.0389838	19.3333	34
Sobic.003G345100	similar to Putative uncharacterized protein	-3.39357	0.002228	33.3333	7.33333
Sobic.003G347000	No Annotation	3.02341	0.0203043	18.3333	42
Sobic.003G347200	expressed protein	2.48764	0.007255	45	85.3333
Sobic.003G347400	similar to Os09g0499400 protein	1.97683	0.0232089	38	57.6667
Sobic.003G347680	similar to Zinc finger CONSTANS-like protein	1.9599	0.034068	46	70.3333
Sobic.003G348100	similar to Putative uncharacterized protein	34.1867	2.719e-05	0.666667	20.3333
Sobic.003G348900	similar to Putative uncharacterized protein P0506B12.42	7.00259	0.009055	1	6
Sobic.003G349100	similar to Putative uncharacterized protein	6.60044	2.903e-92	366	1853.33
Sobic.003G349800	similar to Putative uncharacterized protein	2.21267	0.002662	37.6667	64.3333
Sobic.003G351000	similar to 60S ribosomal protein L36	2.11603	9.378e-09	351.333	573.333
Sobic.003G351701	PTHR12276:SF10 - ENTH/VHS FAMILY PROTEIN (1 of 1)	1.98889	0.0001602	156.333	238.667
Sobic.003G352700	similar to Putative laccase	2.70274	0.000363	211.667	424.333
Sobic.003G352800	similar to Putative laccase LAC5-6	3.02578	0.00294	27	61.3333
Sobic.003G353500	similar to Putative aspartic proteinase nepenthesin II	3.06592	1.448e-05	121.667	282
Sobic.003G353800	similar to Os01g0845100 protein	6.93526	6.324e-07	63.3333	336.333
Sobic.003G354900	PTHR22870:SF204 - REGULATOR OF CHROMOSOME CONDENSATION REPEAT-CONTAINING PROTEIN (1 of 1)	3.48003	2.823e-06	118.667	313.333
Sobic.003G355300	PF04535 - Domain of unknown function (DUF588) (DUF588) (1 of 43)	3.37057	1.731e-05	19.6667	51.6667
Sobic.003G355400	similar to Aldose reductase	2.77674	8.087e-08	92.3333	199.667
Sobic.003G355500	similar to Aldose reductase	2.95917	3.529e-22	898.333	2033
Sobic.003G356000	similar to Delta-1-pyrroline-5-carboxylate synthetase (P5CS)	2.8207	9.517e-14	1073.67	2367.67
Sobic.003G356400	expressed protein	-2.90335	7.79e-06	506	137
Sobic.003G356900	similar to Putative uncharacterized protein	2.04557	0.005813	48.6667	76.3333
Sobic.003G357500	similar to Laccase-6 precursor	-2.82294	2.468e-06	159.333	43.6667
Sobic.003G357800	PTHR11220 - HEME-BINDING PROTEIN-RELATED (1 of 5)	3.15839	7.587e-12	495	1170
Sobic.003G357900	similar to Putative uncharacterized protein	7.97649	0.000686	1.33333	9
Sobic.003G358150	No Annotation	4.37301	0.0001524	8.66667	29.3333
Sobic.003G360000	similar to Putative uncharacterized protein	7.50863	4.106e-11	66	367.667
Sobic.003G360800	similar to Peroxidase-like protein	2.61777	1.136e-19	2060.67	4159.67
Sobic.003G361100	similar to Putative nematode-resistance protein	4.58274	0.00136	124.667	434
Sobic.003G361700	Predicted protein	2.69632	2.711e-11	604.667	1236
Sobic.003G362100	similar to Putative uncharacterized protein	1.89589	0.0449196	57.3333	82.6667
Sobic.003G362300	weakly similar to Os01g0857600 protein	2.14995	1.753e-05	132.333	218.667
Sobic.003G362700	similar to Putative uncharacterized protein	8.64571	1.017e-05	6	40.3333
Sobic.003G364600	similar to Putative uncharacterized protein	2.00835	5.584e-07	1001.33	1535
Sobic.003G364800	similar to Os01g0861000 protein	2.72165	4.236e-06	62.6667	130
Sobic.003G366200	similar to Os01g0864300 protein	2.30492	0.0130013	18.3333	32.6667
Sobic.003G366700	similar to Putative UDP-glucosyltransferase	1.94498	0.008268	128.667	196.333
Sobic.003G367000	similar to Putative uncharacterized protein	35.1408	0.0160983	0	3.66667
Sobic.003G368200	similar to Putative uncharacterized protein P0677H08.1	-1.89931	0.0006186	280.667	114.333
Sobic.003G370000	similar to Photosystem II subunit PsbS	3.32421	1.789e-24	19230.7	48862.7
Sobic.003G371000	similar to Os01g0871500 protein	-2.61678	0.00331	121	35
Sobic.003G371100	similar to OSJNBb0008G24.12 protein	-6.61968	0.00345	20	2.33333
Sobic.003G371250	PTHR11654//PTHR11654:SF164 - OLIGOPEPTIDE TRANSPORTER-RELATED (1 of 4)	3.71258	2.336e-11	89.6667	256.667
Sobic.003G371400	similar to OSJNBb0008G24.17 protein	4.53953	0.001854	4	14.3333
Sobic.003G372000	PTHR11654//PTHR11654:SF179 - OLIGOPEPTIDE TRANSPORTER-RELATED (1 of 2)	-1.90726	2.334e-05	606.333	247.667
Sobic.003G372400	similar to Putative amidophosphoribosyltransferase	3.24372	2.313e-09	318.667	779.333
Sobic.003G373000	similar to Putative uncharacterized protein	3.15507	0.001446	13.3333	32.3333
Sobic.003G373100	similar to P0648C09.9 protein	2.63637	2.686e-11	511	1038.67
Sobic.003G374400	similar to Putative chloride channel	-4.39086	0.0389655	10	1.66667
Sobic.003G374600	similar to Putative uncharacterized protein P0698A10.33-1	2.26288	2.739e-06	172.333	300
Sobic.003G375000	similar to Putative uncharacterized protein	-1.95307	1.093e-07	993.667	396
Sobic.003G375100	PTHR34050:SF1 - ORGANELLAR DNA-BINDING PROTEIN (1 of 1)	-2.61404	0.0151491	36.3333	10.6667
Sobic.003G375700	similar to Putative uncharacterized protein	3.7634	4.057e-10	90.6667	256
Sobic.003G376100	similar to Os01g0878800 protein	2.7192	0.0008978	138.333	283.333
Sobic.003G376200	similar to Putative uncharacterized protein	2.11702	0.002005	105	171.333
Sobic.003G376300	PF02900 - Catalytic LigB subunit of aromatic ring-opening dioxygenase (LigB) (1 of 2)	5.79032	0.0275768	1.66667	7.66667
Sobic.003G379500	similar to Gibberellin 20 oxidase 2	3.43954	0.0001339	113.333	292.667
Sobic.003G379700	similar to NAC23	2.20448	1.517e-08	962.667	1626.33
Sobic.003G380600	similar to Hydrolase-like protein	2.74971	7.949e-17	473	1000
Sobic.003G381000	similar to Putative uncharacterized protein	-2.41936	2.322e-12	862.667	276.333
Sobic.003G382300	similar to Os01g0888300 protein	2.52135	0.002987	30.3333	58
Sobic.003G383200	PF12776 - Myb/SANT-like DNA-binding domain (Myb_DNA-bind_3) (1 of 21)	-2.39155	0.001727	99	32
Sobic.003G384700	PTHR21562//PTHR21562:SF19 - NOTUM-RELATED (1 of 4)	-1.9476	0.002304	160.333	64
Sobic.003G385000	PTHR23257:SF378 - INTEGRIN-LINKED PROTEIN KINASE FAMILY PROTEIN-RELATED (1 of 2)	3.77935	8.777e-07	26	75.6667
Sobic.003G385100	similar to Putative uncharacterized protein	2.28921	1.16e-07	195	341.333
Sobic.003G385800	No Annotation	-3.1901	0.0245853	15.3333	3.66667
Sobic.003G386500	PTHR11021//PTHR11021:SF3 - SMALL NUCLEAR RIBONUCLEOPROTEIN F SNRNP-F (1 of 1)	-4.27542	0.0353629	9.66667	1.66667
Sobic.003G387500	similar to P0696G06.23 protein	2.44482	0.00915	49	90.3333
Sobic.003G388500	expressed protein	2.69979	0.0005615	25.3333	53.6667
Sobic.003G389100	weakly similar to Chromosome chr5 scaffold_72, whole genome shotgun sequence	1.90783	2.862e-05	407.667	589.667
Sobic.003G390700	similar to Glycosyltransferase	3.02857	2.886e-07	367.667	841.667
Sobic.003G392000	similar to B1065G12.12 protein	-1.97284	8.496e-07	912	355.667
Sobic.003G393400	PTHR12542//PTHR12542:SF25 - EXOCYST COMPLEX PROTEIN EXO70 (1 of 2)	4.50697	1.451e-06	51.6667	179.333
Sobic.003G393500	weakly similar to Leucine zipper protein-like	3.59415	4.549e-10	188.333	524
Sobic.003G394100	similar to Putative ceramide glucosyltransferase	2.85126	6.087e-10	230.667	503.667
Sobic.003G394400	similar to Ubiquitin-like	-4.58715	0.0325807	10.3333	1.66667
Sobic.003G396700	similar to Putative Endoribonuclease Dicer homolog	-2.16894	5.474e-09	770	276.333
Sobic.003G396900	PTHR12112 - BNIP - RELATED (1 of 1)	2.52596	0.0001553	47.3333	91.3333
Sobic.003G397200	Predicted protein	1.9772	8.314e-05	1369.33	2053
Sobic.003G397400	similar to Putative uncharacterized protein P0470A12.6	3.31186	0.00104	58	146
Sobic.003G398100	PF00005//PF00664 - ABC transporter (ABC_tran) // ABC transporter transmembrane region (ABC_membrane) (1 of 45)	2.17627	9.401e-13	1769.67	2974.67
Sobic.003G399000	similar to Putative uncharacterized protein	4.14598	0.001293	23.3333	73.3333
Sobic.003G399100	PF01535//PF13041 - PPR repeat (PPR) // PPR repeat family (PPR_2) (1 of 164)	-1.91634	0.0325855	81	32
Sobic.003G400200	similar to Putative uncharacterized protein	3.11889	0.006384	78.3333	188.333
Sobic.003G401800	similar to Putative uncharacterized protein P0413C03.17	1.92082	0.0001989	184	269.667
Sobic.003G401900	CRP6 - Cysteine-rich family protein precursor, expressed	2.3023	0.0326532	17.6667	31
Sobic.003G403300	similar to Sucrose-phosphate synthase	2.43101	1.103e-14	4236.33	7901.67
Sobic.003G404200	similar to Putative uncharacterized protein	-2.1713	2.984e-09	3247	1164.67
Sobic.003G404400	similar to Putative uncharacterized protein	-2.18417	6.475e-06	2862.33	1024.67
Sobic.003G406000	similar to OJ1485_B09.11 protein	6.58425	6.997e-13	242	1200.33
Sobic.003G406060	No Annotation	20.0002	4.877e-07	0.666667	12.3333
Sobic.003G406500	weakly similar to Putative uncharacterized protein	5.81225	0.007517	2.33333	10.6667
Sobic.003G406700	expressed protein	-4.92641	4.97e-10	352.333	55.3333
Sobic.003G408200	similar to Putative uncharacterized protein	-2.92459	0.003033	45	11.6667
Sobic.003G408300	similar to Beta transducin-like protein HET-E2C-like	2.12774	8.259e-10	629.667	1031.67
Sobic.003G409700	PTHR21496:SF0 - RIESKE DOMAIN-CONTAINING PROTEIN (1 of 1)	2.45734	6.845e-17	2149.67	4075.33
Sobic.003G410100	similar to Putative cell cycle dependent kinase C	2.18603	4.447e-09	370.333	626
Sobic.003G410300	similar to P0482D04.10 protein	-2.7833	0.003549	33.6667	9.33333
Sobic.003G410600	similar to P0482D04.15 protein	2.59811	2.326e-05	117.333	232.333
Sobic.003G412800	similar to Putative uncharacterized protein	-2.78172	0.0327452	28.6667	8
Sobic.003G413500	similar to Putative uncharacterized protein	2.05651	7.043e-08	1756.33	2779
Sobic.003G413700	similar to Putative potassium transporter	-2.15877	0.007447	124	45
Sobic.003G414300	similar to Putative uncharacterized protein	-2.91281	4.943e-15	886.333	235.333
Sobic.003G414500	similar to Putative uncharacterized protein	-2.32024	1.75e-07	500.667	167
Sobic.003G415900	similar to Copper chaperone (CCH)-related protein-like	2.53556	1.746e-05	69.6667	135.333
Sobic.003G416500	similar to Putative uncharacterized protein	3.54263	0.0001104	434	1169.33
Sobic.003G416800	similar to Os01g0934400 protein	2.13436	1.17e-07	473.333	784.333
Sobic.003G417200	similar to Esterase PIR7B	-4.09524	0.0006984	52.3333	9.66667
Sobic.003G418300	similar to Os01g0935800 protein	1.91218	0.0326395	47.3333	68.3333
Sobic.003G419900	similar to Photosystem II reaction center PSB28 protein, chloroplast precursor	2.30894	8.585e-11	2625	4629.67
Sobic.003G421201	PTHR19443:SF6 - HEXOKINASE-3-RELATED (1 of 1)	3.32352	2.138e-12	235.667	597
Sobic.003G421700	similar to Glucan endo-1,3-beta-glucosidase, acidic isoform precursor (EC 3.2.1.39) ((1->3)-beta-glucan endohydrolase) ((1->3)-beta- glucanase)	-2.3868	6.601e-10	4659.33	1533.67
Sobic.003G422800	similar to Putative GABA-specific permease	-2.09038	0.0003314	202.667	75
Sobic.003G423800	PTHR13451:SF0 - CROSSOVER JUNCTION ENDONUCLEASE MUS81 (1 of 2)	-2.89789	1.038e-05	122.667	32.6667
Sobic.003G424000	PTHR11783//PTHR11783:SF91 - SULFOTRANSFERASE SULT (1 of 6)	5.01628	2.404e-06	22	83.3333
Sobic.003G424100	PTHR11783//PTHR11783:SF91 - SULFOTRANSFERASE SULT (1 of 6)	5.54182	1.551e-18	182.333	780.667
Sobic.003G424500	similar to Putative uncharacterized protein P0466H10.40-1	-2.58902	2.173e-10	719.667	217.667
Sobic.003G424800	similar to TA8 protein	1.90403	7.484e-08	673.667	985.667
Sobic.003G425300	similar to Phytochromobilin synthase precursor	2.21907	6.097e-09	268.333	458
Sobic.003G425850	similar to GST7 protein	18.1848	2.292e-05	1	16.3333
Sobic.003G426200	PTHR11260//PTHR11260:SF236 - GLUTATHIONE S-TRANSFERASE, GST, SUPERFAMILY, GST DOMAIN CONTAINING (1 of 8)	2.74122	3.297e-05	45.3333	94.6667
Sobic.003G428600	similar to Putative LAF3 isoform 2	2.92995	3.929e-20	609	1376.33
Sobic.003G429200	similar to Probable NADPH:quinone oxidoreductase 2	2.47866	3.608e-05	93.6667	179.333
Sobic.003G429600	No Annotation	3.7299	0.003105	8.66667	25
Sobic.003G431600	Predicted protein	-2.16416	6.835e-07	481	171.667
Sobic.003G432700	similar to Protein kinase-like	3.94527	0.0224708	13.6667	39.6667
Sobic.003G435300	PF13365 - Trypsin-like peptidase domain (Trypsin_2) (1 of 34)	-2.85603	0.0001884	79.3333	21.6667
Sobic.003G435500	KOG0979 - Structural maintenance of chromosome protein SMC5/Spr18, SMC superfamily (1 of 1)	-1.92777	2.589e-08	2265	914.667
Sobic.003G435700	weakly similar to Putative uncharacterized protein	-2.53108	0.027173	27	8
Sobic.003G440300	similar to Putative uncharacterized protein P0458E05.22	5.10919	8.266e-18	128.667	501.667
Sobic.003G440900	3.2.1.26 - Beta-fructofuranosidase / Saccharase (1 of 16)	-2.23261	0.001806	99.6667	34.6667
Sobic.003G442500	Predicted protein	2.9723	0.002685	26.6667	61
Sobic.003G442900	similar to Putative uncharacterized protein	-2.17306	3.344e-08	2966	1066.33
Sobic.003G443000	similar to Protein DEHYDRATION-INDUCED 19 homolog 5	4.04364	6.717e-25	461.667	1438
Sobic.003G443700	similar to Zinc transporter	-2.24154	0.0365334	33.3333	11.3333
Sobic.004G000601	harpin-induced protein 1 domain containing protein, expressed	2.98894	0.0396662	16.6667	36.6667
Sobic.004G002000	expressed protein	3.57211	0.001111	19.3333	52.3333
Sobic.004G005100	similar to Putative uncharacterized protein OJ1359_D06.28	-1.97356	0.001981	146.667	57.6667
Sobic.004G005300	2.7.10.1//2.7.11.1 - Receptor protein-tyrosine kinase / Receptor protein tyrosine kinase // Non-specific serine/threonine protein kinase / Threonine-specific protein kinase (1 of 33)	2.2814	0.002626	70	119.667
Sobic.004G006000	weakly similar to Putative uncharacterized protein OSJNBa0001K12.6	-1.91221	0.007002	122	49
Sobic.004G006200	similar to Ferrochelatase	-2.03217	3.87e-07	766.333	292.667
Sobic.004G007032	No Annotation	5.38425	0.0197536	1.66667	7.33333
Sobic.004G007400	PTHR31717:SF3 - ZINC FINGER PROTEIN CONSTANS-LIKE 14-RELATED (1 of 2)	-5.64143	0.001435	15.3333	2
Sobic.004G008800	similar to Acid phosphatase-like	-7.82568	0.006279	11.3333	1
Sobic.004G011201	KOG0316//KOG0645//KOG1332 - Conserved WD40 repeat-containing protein // WD40 repeat protein // Vesicle coat complex COPII, subunit SEC13 (1 of 1)	5.09119	1.951e-08	39	149.667
Sobic.004G011566	similar to Catalase isozyme 3	-8.08046	0	46214.3	4443
Sobic.004G011700	similar to Luminal-binding protein 2 precursor	-2.81622	5.43e-13	6192.67	1718
Sobic.004G012200	PF00069//PF00560//PF08263//PF13855 - Protein kinase domain (Pkinase) // Leucine Rich Repeat (LRR_1) // Leucine rich repeat N-terminal domain (LRRNT_2) // Leucine rich repeat (LRR_8) (1 of 55)	3.59432	1.486e-05	31.6667	88.3333
Sobic.004G013000	PTHR31775:SF2 - REMORIN (1 of 1)	-2.24458	3.717e-06	316	108.667
Sobic.004G015400	similar to Putative uncharacterized protein	6.07924	7.937e-15	262.333	1207
Sobic.004G016900	similar to Os09g0543100 protein	4.82513	0.0435583	1.33333	5.33333
Sobic.004G018900	4.2.3.48 - (3S,6E)-nerolidol synthase / Nerolidol synthase (1 of 6)	7.12479	0.0326135	3.33333	18
Sobic.004G020300	similar to Putative uncharacterized protein	3.31013	1.045e-15	1146.67	2889.33
Sobic.004G023300	PTHR19308//PTHR19308:SF11 - PHOSPHATIDYLCHOLINE TRANSFER PROTEIN (1 of 3)	10.853	0.003557	55	465.667
Sobic.004G024300	KOG1674 - Cyclin (1 of 5)	2.85474	0.0014	26	56.6667
Sobic.004G028200	similar to Putative uncharacterized protein	2.21767	1.765e-10	782.667	1355.67
Sobic.004G028300	similar to Putative uncharacterized protein	2.14211	2.957e-11	1347	2225.67
Sobic.004G028600	weakly similar to Putative LRR receptor-like kinase	-2.05194	0.002927	153	58.6667
Sobic.004G030200	Predicted protein	2.40726	6.823e-17	7289.33	13565
Sobic.004G031100	similar to Os02g0132500 protein	2.83067	0.0446998	38.6667	80.3333
Sobic.004G031600	similar to Cyclin-T1-1	1.92702	3.046e-05	287.333	427
Sobic.004G032400	similar to Putative uncharacterized protein	3.55144	1.318e-14	277.667	762.667
Sobic.004G034100	similar to Putative uncharacterized protein	3.50653	2.955e-06	42	114
Sobic.004G035100	similar to Putative uncharacterized protein	7.07922	1.06e-23	188	1004.67
Sobic.004G035400	2.7.11.1 - Non-specific serine/threonine protein kinase / Threonine-specific protein kinase (1 of 1200)	-2.20921	0.0007756	137	48.3333
Sobic.004G035800	PTHR32093:SF36 - EXTENSIN-LIKE PROTEIN (1 of 2)	2.83712	0.0235452	7.33333	16.3333
Sobic.004G036200	PTHR31009//PTHR31009:SF16 - S-ADENOSYL-L-METHIONINE:CARBOXYL METHYLTRANSFERASE FAMILY PROTEIN (1 of 7)	-2.55488	9.241e-10	4818.33	1467
Sobic.004G037900	similar to GHMP kinase-like protein	-2.95968	0	1374.67	362
Sobic.004G040300	No Annotation	-3.1048	0.039201	26.6667	6.66667
Sobic.004G041000	PF04749 - PLAC8 family (PLAC8) (1 of 19)	-8.46464	0.0313563	4.66667	0.333333
Sobic.004G041300	OsFBX248 - F-box domain containing protein, expressed	5.66403	0.0129521	1.33333	6.33333
Sobic.004G042300	similar to Os02g0150900 protein	2.10966	9.546e-09	534	864.667
Sobic.004G042700	similar to Endoglucanase 5 precursor	4.29896	0.0110481	6.66667	21.6667
Sobic.004G045000	PF00560//PF08263//PF13855 - Leucine Rich Repeat (LRR_1) // Leucine rich repeat N-terminal domain (LRRNT_2) // Leucine rich repeat (LRR_8) (1 of 40)	-2.2837	0.0119698	41	13.6667
Sobic.004G046001	No Annotation	-2.24272	0.0203337	48.6667	16.3333
Sobic.004G046100	weakly similar to Os09g0555100 protein	-2.91156	0.0007158	44	11.6667
Sobic.004G046200	similar to Os09g0555100 protein	7.69539	0.009553	1	6.66667
Sobic.004G046400	PTHR12231:SF112 - RHODANESE-LIKE DOMAIN-CONTAINING PROTEIN 14, CHLOROPLASTIC (1 of 3)	-2.23918	0.0119087	43.6667	15
Sobic.004G047001	No Annotation	2.67638	6.874e-09	238.667	490.667
Sobic.004G047100	similar to Putative receptor Mediated Endocytosis RME-1	2.18008	0.0211382	19.6667	32.6667
Sobic.004G047500	similar to Putative uncharacterized protein	-2.7272	3.312e-05	148.333	42
Sobic.004G047600	similar to Putative uncharacterized protein	3.89709	0.00329	15.6667	45.6667
Sobic.004G049100	similar to Putative uncharacterized protein	2.02483	0.001083	155	243
Sobic.004G049400	similar to Putative uncharacterized protein	3.08185	5.513e-08	69	166.667
Sobic.004G051100	Predicted protein	4.13184	3.885e-12	405.667	1272.67
Sobic.004G053400	similar to Auxin responsive protein-like	2.74479	0.003369	22.3333	47.3333
Sobic.004G053700	similar to 4-Hydroxyphenylpyruvate Dioxygenase	3.36134	3.19e-14	421	1075.67
Sobic.004G055100	similar to Putative uncharacterized protein	2.77832	2.52e-12	691.667	1460.67
Sobic.004G055700	similar to Putative glycine decarboxylase complex H-protein	-1.9889	9.388e-05	457.667	177.667
Sobic.004G058700	similar to Os02g0174000 protein	2.60017	5.506e-09	214	425.667
Sobic.004G059600	similar to Putative uncharacterized protein	2.00155	1.385e-06	766.667	1171
Sobic.004G059900	similar to Transcriptional activator protein	2.00202	2.298e-05	1045.67	1604.67
Sobic.004G060832	B-box zinc finger family protein, putative, expressed	8.21345	1.713e-19	102.667	652.667
Sobic.004G063200	similar to Os02g0178100 protein	2.41001	7.997e-12	689.667	1289
Sobic.004G064200	similar to Putative oxidative-stress responsive 1	-1.97883	0.0309591	57.6667	22.3333
Sobic.004G064400	similar to Putative uncharacterized protein	10.2465	6.55e-06	9.66667	75.3333
Sobic.004G064500	similar to Putative uncharacterized protein	16.6773	0.001566	2.66667	35.3333
Sobic.004G064900	similar to Putative uncharacterized protein	2.19741	0.0225494	62	105.667
Sobic.004G065900	similar to DNA-binding protein	3.32013	0.003155	309.667	775.333
Sobic.004G067500	SNI1, putative, expressed	-2.22	0.009552	64	22.6667
Sobic.004G067600	expressed protein	-3.52064	0.0202391	15.6667	3.33333
Sobic.004G067900	similar to Putative uncharacterized protein OJ1226_A12.5	2.76403	0.006158	10	21.3333
Sobic.004G068600	1.14.13.121 - Premnaspirodiene oxygenase / Hyoscymus muticus premnaspirodiene oxygenase (1 of 27)	3.79952	0.0001397	17.3333	50.3333
Sobic.004G069200	similar to Receptor protein kinase PERK1-like protein	-2.08752	0.0006175	149	55
Sobic.004G069700	1.14.13.121 - Premnaspirodiene oxygenase / Hyoscymus muticus premnaspirodiene oxygenase (1 of 27)	2.62956	0.002656	26.3333	52.3333
Sobic.004G071000	similar to Cinnamyl alcohol dehydrogenase	2.30332	0.0003139	364.333	627
Sobic.004G071200	PTHR11926:SF167 - UDP-GLYCOSYLTRANSFERASE 84A1-RELATED (1 of 4)	7.04528	3.123e-16	160.333	851
Sobic.004G073000	PF05627 - Cleavage site for pathogenic type III effector avirulence factor Avr (AvrRpt-cleavage) (1 of 10)	2.4383	0.0292031	13.3333	24.6667
Sobic.004G073500	similar to Putative multidrug resistance protein	-1.95299	2.886e-07	1403.33	558
Sobic.004G076000	similar to Peroxiredoxin-2E-2, chloroplast precursor	2.26944	3.5e-08	1741.67	2995.33
Sobic.004G078900	similar to Putative uncharacterized protein OJ1225_F07.7	-2.40295	5.157e-07	314.333	101.667
Sobic.004G079000	similar to Putative uncharacterized protein	-2.65096	0	2915.33	852.333
Sobic.004G081300	Predicted protein	-2.30372	0.0262102	34.3333	11.3333
Sobic.004G081501	No Annotation	3.1343	0.0219564	17.3333	41
Sobic.004G082200	PTHR10516:SF250 - PEPTIDYL-PROLYL CIS-TRANS ISOMERASE FKBP16-1, CHLOROPLASTIC (1 of 1)	-1.98698	0.0007196	428	167.333
Sobic.004G082300	WD domain, G-beta repeat domain containing protein, expressed	2.24051	0.0168324	24	42
Sobic.004G082800	similar to Putative C2 domain-containing protein	-1.9093	0.0159027	78.3333	31.3333
Sobic.004G083100	similar to Os02g0200300 protein	2.21486	0.002783	42.6667	73
Sobic.004G084100	similar to Os02g0201300 protein	4.60994	2.409e-05	55.3333	193
Sobic.004G084900	similar to Putative uncharacterized protein	2.25086	2.179e-05	142	245
Sobic.004G085600	similar to Os02g0203000 protein	2.13848	0.00139	143	234.333
Sobic.004G085700	Predicted protein	9.61624	0.001381	1	8.33333
Sobic.004G086300	similar to Putative uncharacterized protein	2.25334	9.339e-07	156	272.667
Sobic.004G086800	similar to Putative fatty acid elongase	2.2186	0.001122	874.667	1476.33
Sobic.004G087200	weakly similar to Putative uncharacterized protein	-9.11025	0.0234799	5	0.333333
Sobic.004G087700	similar to Putative pleiotropic drug resistance protein 7	-3.07501	0	2439.33	619.667
Sobic.004G087800	similar to Putative pleiotropic drug resistance protein 7	-2.93388	4.444e-06	209.333	56
Sobic.004G088000	similar to Putative uncharacterized protein	-3.14742	1.378e-13	845	207
Sobic.004G090900	3.1.26.11 - Ribonuclease Z / tRNase Z (1 of 4)	-2.0642	0.0248771	43.3333	16
Sobic.004G091500	similar to Putative uncharacterized protein	-8.3317	0.0437632	4.66667	0.333333
Sobic.004G092300	similar to Os02g0216300 protein	-3.10765	0.0145424	21.6667	5.33333
Sobic.004G096200	No Annotation	-34.8835	8.994e-08	35	0.666667
Sobic.004G097300	similar to Putative uncharacterized protein	7.22465	1.077e-08	19.3333	104.333
Sobic.004G097700	weakly similar to Putative homeobox protein	3.31153	0.0192418	4.66667	12
Sobic.004G098000	PTHR10000//PTHR10000:SF15 - PHOSPHOSERINE PHOSPHATASE (1 of 1)	-2.43125	1.629e-05	258.333	82.3333
Sobic.004G099300	similar to Putative uncharacterized protein	-2.16884	4.083e-08	4236.33	1503.67
Sobic.004G100000	similar to Putative uncharacterized protein	5.74783	0.0217055	1.66667	8
Sobic.004G100100	expressed protein	3.76065	0.008727	8.66667	25
Sobic.004G101400	similar to Putative uncharacterized protein	4.82376	0.0154402	9.33333	34
Sobic.004G102301	PF06507 - Auxin response factor (Auxin_resp) (1 of 27)	5.39566	7.159e-05	13.6667	55.6667
Sobic.004G103500	similar to Putative uncharacterized protein	-2.18373	0.0238657	61.6667	21.3333
Sobic.004G103800	similar to 60S ribosomal protein L11-1	1.99548	1.038e-07	1115.67	1713.33
Sobic.004G104100	similar to 60S ribosomal protein L11-1	1.9531	4.871e-06	670	1007.33
Sobic.004G104300	similar to 60S ribosomal protein L11-1	1.90257	3.208e-06	975	1432.67
Sobic.004G105100	similar to Putative uncharacterized protein	3.33397	0.002426	7	18
Sobic.004G106700	similar to Putative uncharacterized protein	1.94878	0.004817	131.667	196.333
Sobic.004G107000	PTHR22942:SF30 - MEIOTIC RECOMBINATION PROTEIN DMC1/LIM15 HOMOLOG (1 of 2)	-2.09269	0.0001759	228	84
Sobic.004G107100	similar to Putative RNA-binding protein	2.04704	7.779e-07	465.667	731.667
Sobic.004G109750	No Annotation	-8.58606	2.98e-06	31	2.66667
Sobic.004G112100	PTHR22936:SF4 - RHOMBOID FAMILY PROTEIN (1 of 1)	2.38637	3.238e-14	4605	8515.67
Sobic.004G113300	PTHR10217//PTHR10217:SF524 - VOLTAGE AND LIGAND GATED POTASSIUM CHANNEL (1 of 2)	-7.80608	0.001031	27.3333	2.66667
Sobic.004G115900	similar to Putative uncharacterized protein	3.19827	0.0003009	24	58.3333
Sobic.004G116500	similar to Os02g0260500 protein	2.75205	9.625e-07	113.333	238
Sobic.004G116800	similar to Os02g0261000 protein	1.92407	0.0152362	95.3333	139.667
Sobic.004G117200	PTHR33600:SF4 - PLASTID DIVISION PROTEIN PDV1 (1 of 1)	2.23446	0.0003815	61.6667	105.333
Sobic.004G118700	similar to Putative CbxX protein	2.85755	6.872e-13	706.333	1548
Sobic.004G121200	similar to UCW116, putative lipase	9.05271	5.444e-20	26.3333	185.333
Sobic.004G122800	similar to Os02g0273100 protein	-2.2112	0.0002729	173.333	60
Sobic.004G128400	PTHR11746//PTHR11746:SF95 - O-METHYLTRANSFERASE (1 of 8)	9.86331	0.0227487	2	16
Sobic.004G128600	similar to Putative DREPP2 protein	2.51488	1.515e-05	57.6667	111.667
Sobic.004G128900	similar to Putative uncharacterized protein	3.78911	4.49e-25	13300	38918.7
Sobic.004G129800	similar to MATE efflux family protein, expressed	-3.41188	0.003976	32	7.33333
Sobic.004G133000	IQ calmodulin-binding motif family protein, putative, expressed	4.03312	0.0232234	3.66667	11.3333
Sobic.004G133301	similar to Os02g0299600 protein	2.11915	0.0266474	44.6667	71.6667
Sobic.004G140000	weakly similar to OSJNBb0018A10.7 protein	3.73781	0.0003027	19.6667	56.6667
Sobic.004G141100	similar to Os02g0466400 protein	3.65989	1.369e-05	27.6667	77.6667
Sobic.004G141800	similar to Os02g0469200 protein	-1.90129	7.02e-08	2145.33	877.333
Sobic.004G142500	similar to Putative uncharacterized protein	3.76633	0.0363811	7.66667	21.3333
Sobic.004G148600	PTHR22904//PTHR22904:SF361 - TPR REPEAT CONTAINING PROTEIN (1 of 5)	-2.51024	0.001632	69.6667	21.3333
Sobic.004G148900	similar to Putative uncharacterized protein	-2.10508	0.0255561	55.6667	20
Sobic.004G149400	PTHR22904//PTHR22904:SF361 - TPR REPEAT CONTAINING PROTEIN (1 of 5)	-2.44582	0.0174989	47	14.3333
Sobic.004G149700	similar to Root hair defective 3 GTP-binding protein	-1.89958	1.003e-06	1152.33	472
Sobic.004G151000	PTHR18867 - RAD50 (1 of 1)	-2.2165	1.233e-10	1024	358.333
Sobic.004G151300	similar to OSIGBa0140A01.9 protein	2.22893	4.25e-11	503	866
Sobic.004G152200	similar to Putative HGA1	-2.50986	0.026574	80	25.3333
Sobic.004G153400	similar to Kelch repeat-containing F-box protein-like	-3.00171	2.746e-14	7436.33	1937.67
Sobic.004G153501	No Annotation	-2.52668	1.268e-06	252.333	77.6667
Sobic.004G153800	expressed protein	3.86185	3.88e-10	98.3333	286.667
Sobic.004G153900	4.2.3.104 - Alpha-humulene synthase / ZSS1 (1 of 12)	6.5717	1.914e-13	20.6667	105.667
Sobic.004G154400	similar to Putative drought-induced protein	1.92491	6.158e-10	4000.67	5946
Sobic.004G154532	No Annotation	1.95724	0.008519	40	60.3333
Sobic.004G156300	similar to Putative uncharacterized protein	-6.94453	8.938e-10	129.333	14.3333
Sobic.004G157300	similar to Glycerophosphoryl diester phosphodisterase	-2.45285	9.971e-13	1118.67	351.333
Sobic.004G158000	similar to Putative uncharacterized protein OSJNBb0071O21.22	2.31741	0.007972	19	33.6667
Sobic.004G158500	PTHR12931//PTHR12931:SF17 - UBIQUITIN THIOLESTERASE PROTEIN OTUB (1 of 3)	-1.98337	0.0368988	46	18
Sobic.004G159866	No Annotation	-7.8714	0.00758	7.66667	0.666667
Sobic.004G160300	weakly similar to Putative uncharacterized protein P0461D06.4	1.97223	0.009025	110.667	167.333
Sobic.004G163600	similar to Putative uncharacterized protein P0475F05.14-1	-8.25093	0.0117647	8.33333	0.666667
Sobic.004G164300	No Annotation	5.52128	0.009505	1.66667	7.66667
Sobic.004G164800	similar to Poly [ADP-ribose] polymerase 3 (EC 2.4.2.30) (PARP-3) (ADPRT 3) (NAD(+) ADP-ribosyltransferase 3)	-2.01485	0.002364	225.333	88
Sobic.004G165500	weakly similar to Putative uncharacterized protein	5.85398	2.918e-24	150	672.667
Sobic.004G166400	similar to Putative uncharacterized protein	-2.85397	0	2470.33	667
Sobic.004G166600	weakly similar to Putative uncharacterized protein	2.60653	0.0005365	30.3333	60
Sobic.004G166700	similar to Cell wall invertase	-1.92923	1.432e-07	1855.67	749.333
Sobic.004G167500	similar to Putative uncharacterized protein	4.58096	0.0001672	7	24.6667
Sobic.004G168700	similar to Harpin-induced protein-like	1.92703	0.0007318	461.333	670.667
Sobic.004G169800	PTHR11693:SF21 - ATP SYNTHASE GAMMA CHAIN 1, CHLOROPLASTIC-RELATED (1 of 2)	4.03765	2.167e-05	60.3333	183.333
Sobic.004G169900	similar to Putative photoperiod responsive protein	6.2065	0.0004336	22.6667	106.667
Sobic.004G173200	PTHR11730//PTHR11730:SF59 - AMMONIUM TRANSPORTER (1 of 1)	-3.45351	0.00726	59.3333	13.3333
Sobic.004G174000	PTHR33696:SF1 - T22J18.15 (1 of 3)	6.52091	0.001824	6.33333	30.3333
Sobic.004G174900	No Annotation	-2.36576	0.000432	136.667	45
Sobic.004G176600	similar to Putative uncharacterized protein	-5.0567	0.002245	13.6667	2
Sobic.004G177500	similar to Proline-rich family protein-like	2.37876	1.135e-09	4276	7745.33
Sobic.004G179000	similar to Putative uncharacterized protein	-2.39059	0.001994	78.3333	25.3333
Sobic.004G179600	similar to VP15	2.03778	0.0214915	114	175.667
Sobic.004G180500	similar to Os02g0559400 protein	-2.86598	0.002799	38	10
Sobic.004G181300	PTHR14155//PTHR14155:SF147 - RING FINGER DOMAIN-CONTAINING (1 of 12)	5.31626	0.002266	5	20.6667
Sobic.004G184400	similar to Putative 6b-interacting protein 1	2.23444	0.0141752	53.3333	90.3333
Sobic.004G184800	No Annotation	8.09098	1.263e-05	10.3333	63
Sobic.004G184900	PF13041 - PPR repeat family (PPR_2) (1 of 439)	2.05235	2.508e-06	218.667	345.333
Sobic.004G185200	similar to Homeodomain leucine zipper protein	-4.08205	0.044926	11	2
Sobic.004G186900	similar to H0818E04.14 protein	2.51466	2.039e-16	1343.33	2597.67
Sobic.004G187300	weakly similar to Putative uncharacterized protein	2.37968	0.0211382	50.6667	93.3333
Sobic.004G187701	RING-H2 finger protein ATL3B precursor, putative, expressed	2.04746	0.0201195	27.6667	44
Sobic.004G187800	weakly similar to Zinc finger (C3HC4-type RING finger)-like protein	3.09339	0.0001573	78	186
Sobic.004G187900	similar to Os02g0572400 protein	2.08932	9.235e-12	1938.67	3112.67
Sobic.004G189500	similar to Putative uncharacterized protein	3.9175	1.581e-06	20.6667	61.3333
Sobic.004G190100	similar to Loricrin-like protein	1.95546	0.001932	111.333	166
Sobic.004G191000	similar to Os02g0578100 protein	-7.52419	5.017e-06	27	2.66667
Sobic.004G192800	similar to Prohibitin	2.37708	0.005385	82.3333	146
Sobic.004G197600	similar to Putative GPI-anchored protein	2.72522	4.386e-15	1895.67	4003.33
Sobic.004G197700	expressed protein	2.41958	2.551e-05	106.667	198.667
Sobic.004G197800	similar to Putative uncharacterized protein OSJNBb0046O12.23	19.388	0.0131611	0.666667	12
Sobic.004G198400	similar to 60S ribosomal protein L6	2.51569	6.008e-13	1546	2968.33
Sobic.004G198500	similar to Putative brix domain-containing protein	1.96118	2.949e-07	423	638
Sobic.004G199200	PTHR10073:SF12 - MISMATCH REPAIR ENDONUCLEASE PMS2 (1 of 1)	-2.33918	0.0004657	122.333	40.6667
Sobic.004G199500	similar to Putative uncharacterized protein OSJNBa0016G10.14	-1.94722	1.75e-05	532.667	212.667
Sobic.004G199600	weakly similar to Putative uncharacterized protein OSJNBa0016G10.17	-7.4383	8.524e-25	484.333	50.3333
Sobic.004G199900	similar to Putative uncharacterized protein	-2.1224	0.0137841	940.667	348.333
Sobic.004G202000	similar to Putative uncharacterized protein	2.48671	3.922e-07	187	354.333
Sobic.004G202200	similar to Chloroplast translational elongation factor Tu	2.03925	5.457e-10	14174	22126
Sobic.004G202900	similar to Os07g0111600 protein	-3.5725	0.0001222	46.6667	10
Sobic.004G203500	similar to Putative arp3	3.4495	1.412e-17	534.333	1401.67
Sobic.004G205700	weakly similar to Remorin-like protein	9.52615	6.401e-06	2.33333	18
Sobic.004G206100	PTHR12398//PTHR12398:SF24 - PROTEIN PHOSPHATASE INHIBITOR (1 of 1)	1.89953	2.621e-08	803.667	1176.67
Sobic.004G207100	PF07762 - Protein of unknown function (DUF1618) (DUF1618) (1 of 68)	-2.2077	0.0008793	120.333	42.3333
Sobic.004G208400	similar to Zinc finger protein	3.14245	3.932e-07	1073	2559.67
Sobic.004G209000	similar to UbiA prenyltransferase-like protein	-2.08831	0.0001004	311.333	115.667
Sobic.004G209100	KOG1032 - Uncharacterized conserved protein, contains GRAM domain (1 of 8)	-11.2433	0.008337	6.33333	0.333333
Sobic.004G210200	expressed protein	-2.04219	0.000131	392	149.667
Sobic.004G212800	No Annotation	2.25996	0.0215814	43	77
Sobic.004G212900	similar to Potassium channel tetramerisation domain-containing protein-like	3.18534	0.002976	12.6667	31
Sobic.004G213200	similar to 40S ribosomal protein S11-1	2.42472	7.47e-13	799.667	1495
Sobic.004G213600	similar to Leucine-rich repeat-like protein	-2.59871	8.594e-11	7646.33	2308.33
Sobic.004G216400	similar to Putative uncharacterized protein	1.90861	2.589e-07	696	1025.33
Sobic.004G216700	similar to Two-component response regulator-like PRR1	1.91453	0.0007143	126.333	187.333
Sobic.004G219400	similar to Putative uncharacterized protein	2.34892	9.05e-06	282.333	505.667
Sobic.004G221400	similar to Auxin response factor 8	1.98797	0.0004554	297.333	450.667
Sobic.004G222000	similar to Aquaporin PIP2-3	1.92076	0.0003431	703	1038.67
Sobic.004G222500	PTHR10209//PTHR10209:SF177 - OXIDOREDUCTASE, 2OG-FE II OXYGENASE FAMILY PROTEIN (1 of 2)	4.30474	0.0315733	2.66667	9.33333
Sobic.004G223400	similar to Putative wall-associated kinase	2.31693	0.0008924	52.6667	95
Sobic.004G224200	No Annotation	2.14377	7.888e-06	173.333	286.333
Sobic.004G224733	No Annotation	-3.19577	0.0344271	12.6667	3
Sobic.004G227400	PF00847 - AP2 domain (AP2) (1 of 171)	3.08754	0.001054	80.6667	189.333
Sobic.004G228500	similar to Putative uncharacterized protein	2.75042	0.0278124	22.6667	47
Sobic.004G229200	similar to Putative uncharacterized protein	6.79058	3.767e-12	133.333	676.333
Sobic.004G229300	similar to Os02g0756800 protein	3.25509	3.939e-05	300	723.667
Sobic.004G232500	weakly similar to Chromosome undetermined scaffold_588, whole genome shotgun sequence	5.25898	0.006023	2.33333	9.66667
Sobic.004G233400	No Annotation	2.07354	0.0123671	34.6667	54.6667
Sobic.004G233500	similar to Putative uncharacterized protein	2.01529	0.006146	49.6667	77.6667
Sobic.004G235801	PTHR10182//PTHR10182:SF16 - CALCIUM-BINDING PROTEIN 39-RELATED (1 of 3)	2.29724	0.004986	36.6667	64.6667
Sobic.004G236550	No Annotation	5.32451	0.006739	4	16.3333
Sobic.004G237000	similar to DNA binding protein-like	2.28082	0.0253175	18.3333	32.3333
Sobic.004G238100	similar to Aquaporin NIP2-1	2.45992	1.503e-07	2030.33	3780.67
Sobic.004G238600	similar to Starch synthase IIb-2	3.05979	9.827e-15	845.667	1968.67
Sobic.004G239500	similar to Putative NEP1-interacting protein	-1.94568	0.0146821	87.6667	34.3333
Sobic.004G241100	similar to NHL repeat-containing protein-like	1.97609	0.0146101	137	206.333
Sobic.004G241500	PTHR13902//PTHR13902:SF23 - SERINE/THREONINE-PROTEIN KINASE WNK WITH NO LYSINE -RELATED (1 of 2)	-2.2341	2.537e-06	494	170
Sobic.004G242500	similar to Putative Mannosyl-oligosaccharide 1,2-alpha-mannosidase IB	-2.56328	5.916e-09	374.667	113.333
Sobic.004G243000	similar to Putative uncharacterized protein	3.13875	0.009453	16.6667	40
Sobic.004G243500	similar to Putative uncharacterized protein	2.35825	0.002905	34.6667	62
Sobic.004G244100	similar to Putative Avr9/Cf-9 rapidly elicited protein 231	3.71813	1.286e-07	101.333	284.667
Sobic.004G244600	PTHR22298//PTHR22298:SF52 - ENDO-1,4-BETA-GLUCANASE (1 of 2)	3.42849	0.001311	26	68.3333
Sobic.004G245900	weakly similar to Os02g0736700 protein	2.53629	0.002619	36.3333	70.3333
Sobic.004G246200	similar to Putative dehydrogenase	-2.21325	1.559e-10	1394.67	488.667
Sobic.004G246300	similar to Putative uncharacterized protein	-6.68467	0.0004207	23.3333	2.66667
Sobic.004G246400	similar to RNA-directed RNA polymerase 2	-2.80217	0	970.667	269
Sobic.004G246600	expressed protein	8.27116	0.0108473	0.666667	5
Sobic.004G247700	similar to Putative uncharacterized protein	2.77242	0.0339652	19.3333	41
Sobic.004G249100	similar to Putative uncharacterized protein	2.05413	0.0105066	184.667	291.333
Sobic.004G249400	2.3.1.199 - Very-long-chain 3-oxoacyl-CoA synthase / Very-long-chain beta-ketoacyl-CoA synthase (1 of 32)	4.80258	3.286e-12	244.667	891
Sobic.004G252800	similar to Zinc finger-like	3.21108	0.0009705	12.6667	31
Sobic.004G254000	similar to Dof zinc finger protein	4.02846	2.723e-05	66.6667	199
Sobic.004G255600	similar to OSJNBa0084A10.16 protein	3.17633	4.773e-10	548.667	1338
Sobic.004G256200	similar to Zinc finger protein	-2.05585	0.001383	201.333	76.6667
Sobic.004G257300	similar to Putative uncharacterized protein	2.08856	1.478e-07	564.333	917
Sobic.004G258300	similar to Putative uncharacterized protein	-1.98501	3.794e-05	529.667	209.333
Sobic.004G259000	similar to Chromosome chr19 scaffold_4, whole genome shotgun sequence	2.04001	2.888e-09	1056	1669.33
Sobic.004G259500	similar to Putative uncharacterized protein	3.20793	0.0144113	11.3333	27.3333
Sobic.004G260500	similar to Peptide transporter-like	2.03784	0.007291	111.333	179
Sobic.004G260600	similar to Fatty acid desaturase DES2	5.67608	5.825e-10	16.3333	71.6667
Sobic.004G260700	No Annotation	2.00263	0.004657	54.3333	84.3333
Sobic.004G261100	similar to Putative uncharacterized protein	2.75012	5.571e-06	127	263.333
Sobic.004G261200	similar to Putative uncharacterized protein	3.14908	5.207e-11	254.333	614.667
Sobic.004G262900	similar to Putative uncharacterized protein	2.52888	0.002798	22.6667	44
Sobic.004G264500	similar to Putative uncharacterized protein	5.02669	0.0190996	2.33333	9.33333
Sobic.004G265000	similar to Formate dehydrogenase 2, mitochondrial precursor	-2.01685	0.0002166	525.667	196
Sobic.004G266500	PTHR22912//PTHR22912:SF161 - DISULFIDE OXIDOREDUCTASE (1 of 2)	3.31658	0.003779	6.66667	17.3333
Sobic.004G267000	similar to Putative myb-related protein	3.67083	5.56e-27	493.333	1399.67
Sobic.004G267700	similar to Putative uncharacterized protein	4.82961	9.345e-27	1327	4900.67
Sobic.004G268400	similar to Putative uncharacterized protein	2.64291	1.428e-19	2892.33	5934.33
Sobic.004G268700	similar to Abscisic acid 8'-hydroxylase 1	1.97451	0.003937	110.667	166.333
Sobic.004G268900	similar to Putative uncharacterized protein	2.24523	0.0008577	93.3333	161.333
Sobic.004G270000	similar to Coatomer subunit delta-3	-2.15383	2.451e-09	1301.33	470
Sobic.004G273200	similar to Putative uncharacterized protein	11.342	4.622e-22	85.3333	742.667
Sobic.004G273400	similar to Isp4 protein-like	-4.21588	0.000518	57.6667	10.6667
Sobic.004G274800	similar to OSIGBa0142I02-OSIGBa0101B20.14 protein	2.48077	2.611e-09	383	726
Sobic.004G274900	similar to Putative uncharacterized protein	2.49079	6.445e-05	54.6667	106.333
Sobic.004G275100	similar to Putative uncharacterized protein	14.3121	0.0110048	0.666667	8.66667
Sobic.004G276200	similar to Putative uncharacterized protein	20.6692	1.627e-38	21	333.667
Sobic.004G277300	similar to Os02g0688800 protein	5.14472	0.0005859	10.3333	40
Sobic.004G278100	weakly similar to Putative uncharacterized protein	6.20868	2.34e-08	8.66667	41.6667
Sobic.004G278200	similar to Putative uncharacterized protein	2.55004	0.0003746	34.3333	66.6667
Sobic.004G279200	similar to Putative uncharacterized protein	2.19443	0.0307973	16.6667	28
Sobic.004G279300	similar to Putative late elongated hypocoty	4.14839	0.002362	7.33333	23.3333
Sobic.004G279700	similar to Putative uncharacterized protein	5.43701	0.004046	282.333	1166
Sobic.004G280100	similar to Putative uncharacterized protein	3.37296	1.615e-22	627.333	1614.67
Sobic.004G281400	similar to Putative uncharacterized protein	12.7445	0.0008304	2	20
Sobic.004G282800	similar to Os02g0678300 protein	11.5133	1.386e-26	33.6667	299.667
Sobic.004G282900	similar to SPX (SYG1/Pho81/XPR1) domain-containing protein-like	3.13733	5.501e-13	378.667	913.333
Sobic.004G284300	No Annotation	1.92918	0.003588	92.6667	137
Sobic.004G284700	similar to Aluminum-activated malate transporter-like	3.25142	0.002195	95.3333	237
Sobic.004G285700	similar to Putative uncharacterized protein P0684A08.40	3.84333	8.707e-07	92.6667	267
Sobic.004G286600	similar to Dehydrin	1.9045	3.917e-05	718.667	1053.33
Sobic.004G289300	expressed protein	1.89752	0.0435583	34	50.3333
Sobic.004G290200	PTHR11592//PTHR11592:SF42 - GLUTATHIONE PEROXIDASE (1 of 4)	2.5098	0.0002696	97.3333	189.333
Sobic.004G290600	PTHR13743:SF16 - PROTEIN T01H10.8 (1 of 2)	-2.75163	0.002475	42.6667	12
Sobic.004G291600	No Annotation	-8.45637	0.001244	15	1.33333
Sobic.004G291700	PF08241 - Methyltransferase domain (Methyltransf_11) (1 of 48)	-2.69383	0.0437675	15.3333	4.33333
Sobic.004G293100	similar to Putative uncharacterized protein	2.3926	0.008816	27	48.6667
Sobic.004G293500	similar to Trehalose-6-phosphate phosphatase	4.3722	1.211e-32	856.667	2885.33
Sobic.004G294900	similar to Os02g0658300 protein	1.95106	0.029976	36.6667	54.3333
Sobic.004G295100	similar to Probable aquaporin TIP2-1	2.69504	0.0003547	60.3333	124.667
Sobic.004G295400	similar to Acetylglutamate kinase-like protein	2.60159	0.0296994	18.6667	37
Sobic.004G295500	similar to Putative AP2 domain containing protein	6.25575	8.619e-09	13.6667	65.3333
Sobic.004G295700	weakly similar to TmCBF7	7.40925	0.001115	1.33333	8.33333
Sobic.004G296200	similar to Putative uncharacterized protein C825ERIPDK	2.15621	0.0001647	165.667	273
Sobic.004G297100	similar to BTH-induced ERF transcriptional factor 3	3.12301	0.0409357	30.6667	73.6667
Sobic.004G297200	similar to Os02g0654600 protein	2.27681	0.0151807	63	109
Sobic.004G297400	similar to Putative enoyl-CoA hydratase	-2.53096	5.835e-05	112.667	34.3333
Sobic.004G297800	similar to Os02g0653400 protein	3.75815	0.005228	6.33333	18.6667
Sobic.004G300500	weakly similar to H0115B09.8 protein	3.4948	0.002619	7.66667	20.6667
Sobic.004G300600	similar to Putative serine/threonine-specific protein kinase	13.3035	0.0003345	2	22
Sobic.004G303000	similar to Putative uncharacterized protein	-2.67031	0.0210687	38	11
Sobic.004G303600	similar to ATMYB4-like	3.32936	3.697e-05	17.6667	45
Sobic.004G304000	similar to Short-chain dehydrogenase/reductase protein-like	2.21566	0.0172486	22.6667	39.3333
Sobic.004G305700	similar to D-type cyclin	-1.94735	1.438e-06	1004.33	402
Sobic.004G306800	similar to Armadillo/beta-catenin repeat protein-like	-2.2673	0.008949	92.3333	31.6667
Sobic.004G309000	similar to Alpha-amylase precursor	-13.7044	2.213e-18	119	6.66667
Sobic.004G309200	similar to Alpha-amylase precursor	23.8508	8.21e-05	0.333333	8.66667
Sobic.004G309300	similar to Ferredoxin--nitrite reductase, chloroplast precursor	4.42285	9.746e-16	8138	27439.7
[truncated: 1,420 more rows]
