# Supplementary material for: Effects of sugarcane aphid herbivory on transcriptional responses of resistant and susceptible sorghum
Source: BMC Genomics. 2018 Oct 26;19:774. doi: 10.1186/s12864-018-5095-x (PMC6204049; doi:10.1186/s12864-018-5095-x)
Supplement: Supplementary file 4 — Differentially expressed genes (DEGs) in 6-wk resistant sorghum genotype in response to aphid herbivory. DEGs were defined as having a fold change ≥1.9 or ≤ − 1.9 with a false discovery rate (FDR) adjusted p-value < 0.05. (XLSX 339 kb) [file 12864_2018_5095_MOESM4_ESM.xlsx]

## Sheet: Sheet1
Feature ID	Descriptiona	Fold changeb	FDR p-value	Control-total-counts-mean	Aphid-total-counts-mean	Categoryc
Sobic.001G383800	similar to Calmodulin-like protein	3.10892	5.468e-05	22.6667	61.6667	Signaling-related genes: calcium-sensors
Sobic.002G226300	similar to Calmodulin-like protein	2.03042	0.0009481	106.333	183.667	Signaling-related genes: calcium-sensors
Sobic.002G419700	similar to Putative uncharacterized protein	3.34196	5.604e-11	106	304	Signaling-related genes: calcium-sensors
Sobic.003G425200	similar to Putative uncharacterized protein	1.92623	0.0002199	198.667	336	Signaling-related genes: calcium-sensors
Sobic.003G425500	similar to Putative uncharacterized protein	5.3503	8.527e-25	103	477	Signaling-related genes: calcium-sensors
Sobic.003G430400	similar to Putative uncharacterized protein	4.17569	0.0004225	12.3333	46.6667	Signaling-related genes: calcium-sensors
Sobic.005G028700	similar to EF hand family protein, expressed	2.84553	1.328e-13	1041.33	2532.33	Signaling-related genes: calcium-sensors
Sobic.006G131600	similar to H0522A01.1 protein	2.44982	2.889e-05	91.3333	190.333	Signaling-related genes: calcium-sensors
Sobic.008G012900	similar to Os12g0138000 protein	2.03458	0.007203	81.6667	147.667	Signaling-related genes: calcium-sensors
Sobic.009G083600	similar to Os05g0223000 protein	2.29917	0.0185609	25.3333	49	Signaling-related genes: calcium-sensors
Sobic.009G120800	similar to Putative uncharacterized protein	8.79764	2.381e-38	70	540.333	Signaling-related genes: calcium-sensors
Sobic.009G242700	similar to Putative uncharacterized protein OJ1126_B10.8	4.52556	0.0004871	5.33333	21.6667	Signaling-related genes: calcium-sensors
Sobic.001G196900	similar to Os10g0510500 protein	3.08984	8.449e-11	205.667	548	Signaling-related genes: hormone signal transduction pathways (JAZ family)
Sobic.001G259600	Predicted protein	10.5186	1.722e-09	15.3333	134.667	Signaling-related genes: hormone signal transduction pathways (JAZ family)
Sobic.001G343900	similar to Putative uncharacterized protein	3.56976	1.34e-12	5110	15312.7	Signaling-related genes: hormone signal transduction pathways (JAZ family)
Sobic.001G482800	weakly similar to Putative uncharacterized protein	10.9428	0.0001739	13.6667	122.333	Signaling-related genes: hormone signal transduction pathways (JAZ family)
Sobic.002G196200	similar to Putative uncharacterized protein	2.85386	2.778e-12	2245	5500	Signaling-related genes: hormone signal transduction pathways (JAZ family)
Sobic.002G214800	similar to Putative uncharacterized protein	3.24819	4.351e-05	887.667	2394.67	Signaling-related genes: hormone signal transduction pathways (JAZ family)
Sobic.002G374100	similar to Putative uncharacterized protein	4.54639	3.298e-09	2398.33	8969.67	Signaling-related genes: hormone signal transduction pathways (JAZ family)
Sobic.004G178000	similar to Response regulator 7	-2.41851	1.568e-07	750.333	265.667	Signaling-related genes: hormone signal transduction pathways
Sobic.004G302200	similar to Auxin-responsive protein-like	2.01269	0.0421265	65.3333	113.333	Signaling-related genes: hormone signal transduction pathways
Sobic.004G309600	similar to Putative uncharacterized protein	3.20013	0	1588	4367.33	Signaling-related genes: hormone signal transduction pathways
Sobic.006G263300	similar to ZmRR2 protein	2.13567	0.004892	128.667	239	Signaling-related genes: hormone signal transduction pathways
Sobic.007G132700	weakly similar to Putative uncharacterized protein	2.67098	2.447e-08	826	1871.67	Signaling-related genes: hormone signal transduction pathways (JAZ family)
Sobic.009G202900	similar to Putative uncharacterized protein P0483D07.18	-2.49905	3.278e-07	298.667	104.667	Signaling-related genes: hormone signal transduction pathways
Sobic.010G252500	similar to Putative uncharacterized protein	-3.76471	0.002487	32	7.66667	Signaling-related genes: hormone signal transduction pathways
Sobic.001G143000	similar to Expressed protein	2.40301	6.731e-09	500.667	1038.33	Signaling-related genes: hormone signal transduction pathways (NPR1)
Sobic.001G393500	PTHR10891//PTHR10891:SF629 - EF-HAND CALCIUM-BINDING DOMAIN CONTAINING PROTEIN (1 of 1)	4.30624	5.298e-12	89.6667	332.333	Signaling-related genes: MAPKs
Sobic.006G128200	similar to OJ991113_30.20 protein	3.01738	0.001191	12	31.6667	Signaling-related genes: MAPKs
Sobic.006G187900	similar to Acc synthase	3.32184	0.0009046	13	37.3333	Signaling-related genes: MAPKs
Sobic.006G217900	similar to H0313F03.16 protein	3.16359	0.003302	282.667	722	Signaling-related genes: MAPKs
Sobic.008G118700	similar to Respiratory burst oxidase, putative, expressed	-5.21361	0.01475	60	9.66667	Signaling-related genes: MAPKs
Sobic.008G159100	similar to Calmodulin-2	9.99993	4.042e-09	5.66667	50	Signaling-related genes: MAPKs
Sobic.001G403300	similar to Streptomyces cyclase/dehydrase family protein, expressed	-1.90369	0.005116	268	124.333	Signaling-related genes:MAPKs, Hormone signal transduction pathways
Sobic.001G424400	similar to Putative uncharacterized protein	3.33148	4.936e-07	323.667	906.667	Signaling-related genes:MAPKs, Hormone signal transduction pathways
Sobic.002G172000	similar to Os09g0325700 protein	4.1017	5.433e-06	34.6667	121.333	Signaling-related genes:MAPKs, Hormone signal transduction pathways
Sobic.003G198200	similar to Protein phosphatase 2C	3.74111	0	844	2693	Signaling-related genes:MAPKs, Hormone signal transduction pathways
Sobic.003G354000	similar to Putative uncharacterized protein	2.48719	1.854e-07	1118	2379.33	Signaling-related genes:MAPKs, Hormone signal transduction pathways
Sobic.004G083300	similar to Putative F-box protein	-43.893	2.578e-132	11267.7	222.333	Signaling-related genes:MAPKs, Hormone signal transduction pathways
Sobic.004G113800	similar to Bet v I allergen-like	-2.00807	8.333e-06	6725	2950	Signaling-related genes:MAPKs, Hormone signal transduction pathways
Sobic.008G147000	similar to Serine/threonine-protein kinase SAPK9	-2.09448	1.16e-07	917.333	382	Signaling-related genes:MAPKs, Hormone signal transduction pathways
Sobic.009G162500	similar to Putative uncharacterized protein	-2.334	0.002848	248	97.3333	Secondary metabolites: favonoid biosynthesis
Sobic.001G080300	similar to Peroxidase 51, putative, expressed	2.43659	0.0178072	21.6667	47.6667	Secondary metabolites: phenylpropanoid pathway
Sobic.001G189200	weakly similar to Class III peroxidase 70 precursor	3.68821	0.0124244	3.66667	12	Secondary metabolites: phenylpropanoid pathway
Sobic.001G196300	similar to Cytochrome P450 84A1, putative, expressed	1.93241	0.003771	86.6667	147	Secondary metabolites: phenylpropanoid pathway
Sobic.001G528100	similar to Peroxidase family protein, expressed	2.24923	0.0232205	18	36.3333	Secondary metabolites: phenylpropanoid pathway
Sobic.003G050300	similar to Putative peroxidase	3.83976	2.884e-05	218.333	680	Secondary metabolites: phenylpropanoid pathway
Sobic.003G127100	1.11.1.7 - Peroxidase / Lactoperoxidase (1 of 147)	6.27649	4.088e-17	56.3333	307.333	Secondary metabolites: phenylpropanoid pathway
Sobic.003G320800	similar to Putative uncharacterized protein	1.94083	0.0215209	81.3333	136.333	Secondary metabolites: phenylpropanoid pathway
Sobic.004G065600	similar to Putative cinnamoyl-CoA reductase	3.33255	3.618e-08	175.333	496.667	Secondary metabolites: phenylpropanoid pathway
Sobic.004G220400	similar to Phenylalanine ammonia-lyase	2.89257	0	1653.33	4145	Secondary metabolites: phenylpropanoid pathway
Sobic.004G220700	similar to Phenylalanine ammonia-lyase	3.24077	2.125e-06	96.6667	271.333	Secondary metabolites: phenylpropanoid pathway
Sobic.004G272700	similar to 4-coumarate--CoA ligase 2	6.4304	3.291e-22	77.6667	440.333	Secondary metabolites: phenylpropanoid pathway
Sobic.005G011300	similar to Class III peroxidase 135 precursor	2.20199	8.324e-05	117.333	221.667	Secondary metabolites: phenylpropanoid pathway
Sobic.006G014700	similar to H0209A05.10 protein	9.0492	8.139e-11	73.3333	563.333	Secondary metabolites: phenylpropanoid pathway
Sobic.006G145700	similar to OSJNBa0004N05.21 protein	3.25168	7.882e-14	2458.67	6745.33	Secondary metabolites: phenylpropanoid pathway
Sobic.006G145800	similar to OSJNBa0004N05.21 protein	31.5397	3.19e-12	1	30.6667	Secondary metabolites: phenylpropanoid pathway
Sobic.006G148800	similar to OSJNBa0073E02.14 protein	-3.81424	5.669e-06	1930.67	472.333	Secondary metabolites: phenylpropanoid pathway
Sobic.006G277600	similar to CAA303716.1 protein	-2.06196	0.0330143	120	50.3333	Secondary metabolites: phenylpropanoid pathway
Sobic.007G014200	similar to Class III peroxidase 117 precursor	-3.34831	0.003151	65.3333	17.6667	Secondary metabolites: phenylpropanoid pathway
Sobic.007G048200	similar to Putative uncharacterized protein	2.08474	0.005201	57.6667	106.333	Secondary metabolites: phenylpropanoid pathway
Sobic.007G076000	PTHR11695:SF497 - CINNAMYL ALCOHOL DEHYDROGENASE 6-RELATED (1 of 2)	8.04773	8.747e-07	214	1427.67	Secondary metabolites: phenylpropanoid pathway
Sobic.007G192300	similar to Os08g0532700 protein	2.89378	4.518e-05	77.6667	194	Secondary metabolites: phenylpropanoid pathway
Sobic.009G113800	similar to Putative beta-glucosidase	2.17829	1.864e-09	2313.67	4346	Secondary metabolites: phenylpropanoid pathway
Sobic.009G144600	similar to Class III peroxidase 124 precursor	4.32487	0.004722	3.33333	13	Secondary metabolites: phenylpropanoid pathway
Sobic.009G144900	similar to Class III peroxidase 124 precursor	6.01146	0.016422	1.66667	9.66667	Secondary metabolites: phenylpropanoid pathway
Sobic.009G186500	similar to Peroxidase 1 precursor	4.66039	0.0110728	2.33333	10	Secondary metabolites: phenylpropanoid pathway
Sobic.010G066000	similar to Cinnamoyl-CoA reductase	2.76503	0.018587	11.6667	27.3333	Secondary metabolites: phenylpropanoid pathway
Sobic.010G162000	similar to Putative uncharacterized protein	7.47069	2.806e-05	42	269.667	Secondary metabolites: phenylpropanoid pathway
Sobic.010G232500	similar to Class III peroxidase 89 precursor	3.39216	3.441e-07	24	70.6667	Secondary metabolites: phenylpropanoid pathway
Sobic.010G233900	similar to Chromosome chr19 scaffold_4, whole genome shotgun sequence	-2.02284	0.0445428	41.3333	18	Secondary metabolites: phenylpropanoid pathway
Sobic.003G068300	similar to Putative uncharacterized protein	3.71762	7.792e-09	354	1092	Secondary metabolites: phenylpropanoid pathway, flavonoid biosynthesis
Sobic.003G068600	similar to Putative uncharacterized protein	-1.91632	2.091e-07	2649	1191.67	Secondary metabolites: phenylpropanoid pathway, flavonoid biosynthesis
Sobic.003G337400	similar to Cinnamate-4-hydroxylase	2.77737	0.0002693	36.6667	89.6667	Secondary metabolites: phenylpropanoid pathway, flavonoid biosynthesis
Sobic.004G212300	similar to Putative uncharacterized protein	1.97639	5.291e-06	341.667	585.333	Secondary metabolites: phenylpropanoid pathway, flavonoid biosynthesis
Sobic.004G328700	similar to Putative hydroxycinnamoyl CoA quinate transferase	3.03338	0.005069	8	21	Secondary metabolites: phenylpropanoid pathway, flavonoid biosynthesis
Sobic.007G142100	similar to Putative uncharacterized protein	9.19037	4.932e-21	21.3333	169.333	Secondary metabolites: phenylpropanoid pathway, flavonoid biosynthesis
Sobic.007G142200	similar to Putative uncharacterized protein	13.9712	8.538e-29	159	1839.67	Secondary metabolites: phenylpropanoid pathway, flavonoid biosynthesis
Sobic.001G125700	similar to Lipoxygenase	6.4568	1.521e-12	2751.33	15298	oxidative stress response genes
Sobic.001G125800	similar to Lipoxygenase	2.52512	8.958e-08	2449.33	5284.67	oxidative stress response genes
Sobic.001G314300	similar to Oxidoreductase, 2OG-Fe oxygenase family protein, expressed	2.54344	8.381e-06	269.667	587.667	oxidative stress response genes
Sobic.001G363700	similar to Putative uncharacterized protein	8.06335	3.866e-08	26.6667	180.667	oxidative stress response genes
Sobic.001G366100	similar to Oxidoreductase, 2OG-Fe oxygenase family protein, expressed	2.41667	0.0007484	32.3333	69	oxidative stress response genes
Sobic.001G407800	similar to Oxidoreductase, 2OG-Fe oxygenase family protein, expressed	8.05317	2.805e-13	102	672.667	oxidative stress response genes
Sobic.001G475800	similar to Oxidoreductase, zinc-binding dehydrogenase family protein, expressed	2.45961	3.82e-11	299	642	oxidative stress response genes
Sobic.002G371800	similar to Putative uncharacterized protein OSJNBb0024A20.5	5.97145	0.0003189	3.33333	17.3333	oxidative stress response genes
Sobic.003G300800	similar to Gibberellin 2-oxidase	17.0514	2.934e-09	3.66667	56	oxidative stress response genes
Sobic.003G313800	similar to Putative uncharacterized protein	6.54038	4.737e-05	11.6667	65	oxidative stress response genes
Sobic.003G362700	similar to Putative uncharacterized protein	5.21267	3.149e-09	34	150.333	oxidative stress response genes
Sobic.005G075900	Predicted protein	4.002	3.103e-05	21.6667	74	oxidative stress response genes
Sobic.005G139700	PTHR11972:SF64 - RESPIRATORY BURST OXIDASE HOMOLOG PROTEIN A-RELATED (1 of 1)	4.16919	7.882e-14	606.333	2155.67	oxidative stress response genes
Sobic.006G095600	similar to Lipoxygenase	7.8955	1.766e-24	174	1163.33	oxidative stress response genes
Sobic.006G220200	similar to H0215F08.3 protein	4.03483	2.913e-09	16700	55013.7	oxidative stress response genes
Sobic.007G196800	similar to UDP-glucuronic acid 4-epimerase isoform 3	6.62066	5.955e-06	4.66667	27	oxidative stress response genes
Sobic.008G136500	similar to Putative uncharacterized protein	6.30562	2.995e-13	261.333	1351.67	oxidative stress response genes
Sobic.009G077500	PTHR10209//PTHR10209:SF106 - OXIDOREDUCTASE, 2OG-FE II OXYGENASE FAMILY PROTEIN (1 of 2)	6.25522	0.0003136	32.6667	164	oxidative stress response genes
Sobic.009G230800	similar to Putative GA2-oxidase	15.3409	3.289e-09	2.33333	33	oxidative stress response genes
Sobic.002G126600	similar to Cytochrome P450	6.23778	0	614.333	3327	oxidative stress response genes: cytochrome P450
Sobic.003G327800	similar to Cytochrome P450	4.34668	0	521.333	1976.67	oxidative stress response genes: cytochrome P450
Sobic.001G012000	similar to Cytochrome P450 71E1	1.93613	0.0304875	74.3333	125.667	oxidative stress response genes: cytochrome P450
Sobic.001G012200	similar to Cytochrome P450 71E1	5.74586	0	1064	5236.33	oxidative stress response genes: cytochrome P450
Sobic.001G012300	similar to Cytochrome P450 79A1	2.02112	6.707e-05	5366.33	9507.33	oxidative stress response genes: cytochrome P450
Sobic.001G077400	similar to Cytochrome P450 74A1, chloroplast precursor	3.70804	0.0008281	189.333	567.333	oxidative stress response genes: cytochrome P450
Sobic.001G172400	similar to Cytochrome P450 85A1	3.50432	4.627e-10	67.6667	204.333	oxidative stress response genes: cytochrome P450
Sobic.001G195100	similar to Putative cytochrome P450	5.75113	1.287e-12	1000	4789.67	oxidative stress response genes: cytochrome P450
Sobic.002G295100	similar to Cytochrome P450 reductase	2.94715	5.741e-14	356.667	911.333	oxidative stress response genes: cytochrome P450
Sobic.002G367600	similar to Phytochrome P450	2.90967	0.0177098	6.33333	16.3333	oxidative stress response genes: cytochrome P450
Sobic.002G388800	similar to Cytochrome P450 CYP709C1	3.05743	0.001492	121	303.667	oxidative stress response genes: cytochrome P450
Sobic.002G388900	similar to Cytochrome P450 CYP709C1	6.2299	0.002906	21.6667	107.333	oxidative stress response genes: cytochrome P450
Sobic.002G389000	similar to Putative cytochrome P450	5.09653	0.007703	11.6667	47	oxidative stress response genes: cytochrome P450
Sobic.004G218900	similar to Putative alcohol oxidase	6.28676	0.006572	2.33333	13.6667	oxidative stress response genes: cytochrome P450
Sobic.005G037000	similar to Cytochrome P450 family protein, expressed	13.9835	6.61e-10	14	164.333	oxidative stress response genes: cytochrome P450
Sobic.005G109000	similar to Cytochrome P450 family protein, expressed	5.24756	4.455e-12	120	538.333	oxidative stress response genes: cytochrome P450
Sobic.005G158000	similar to Cytochrome P450 71E1	4.84059	1.385e-06	10	42.6667	oxidative stress response genes: cytochrome P450
Sobic.008G036000	similar to Cytochrome P450 family protein, expressed	58.0051	2.694e-16	22	1037.33	oxidative stress response genes: cytochrome P450
Sobic.009G064400	similar to Cytochrome P450 family protein, expressed	10.9069	1.043e-25	47.6667	443.667	oxidative stress response genes: cytochrome P450
Sobic.001G065800	similar to Glutathione transferase	1.94909	5.256e-07	3941	6654.67	oxidative stress response genes: glutathione metabolism
Sobic.001G066000	similar to Glutathione-S-transferase	2.1504	0.0238479	22.6667	43	oxidative stress response genes: glutathione metabolism
Sobic.001G317000	similar to Glutathione S-transferase GST 25	2.53793	5.33e-05	514.333	1083.33	oxidative stress response genes: glutathione metabolism
Sobic.001G318700	similar to Putative uncharacterized protein	2.61373	0.0108346	10.6667	24.3333	oxidative stress response genes: glutathione metabolism
Sobic.002G302100	similar to Putative uncharacterized protein	6.04925	2.788e-07	10	52	oxidative stress response genes: glutathione metabolism
Sobic.003G187100	similar to Glutathione S-transferase GSTU31	2.0512	0.0124449	47.3333	87	oxidative stress response genes: glutathione metabolism
Sobic.007G022200	similar to Glutathione S-transferase GST 26	2.31278	1.714e-08	406	809	oxidative stress response genes: glutathione metabolism
Sobic.007G205600	similar to Putative uncharacterized protein	-3.71619	4.783e-26	1875.67	444	oxidative stress response genes: glutathione metabolism
Sobic.008G057900	similar to Probable L-ascorbate peroxidase 6, chloroplast precursor	-2.12565	7.144e-07	445.333	183.667	oxidative stress response genes: glutathione metabolism
Sobic.009G017800	similar to Dehydroascorbate reductase	2.0556	2.773e-09	8943.67	15871.3	oxidative stress response genes: glutathione metabolism
Sobic.010G175800	similar to Glutathione S-transferase GST 19	-2.66964	0.001665	71.6667	23.6667	oxidative stress response genes: glutathione metabolism
Sobic.001G040200	similar to Stress-induced transcription factor NAC1	6.23055	0	509	2669	Transcription factor
Sobic.001G079500	similar to Zinc finger transcription factor ZF1	3.30079	4.656e-14	579.333	1683	Transcription factor
Sobic.001G109100	similar to GRAS family transcription factor, putative	3.01246	3.021e-09	112.333	296.333	Transcription factor
Sobic.001G284400	similar to Transcription factor jumonji, putative, expressed	3.8683	1.092e-05	179.667	573	Transcription factor
Sobic.001G287600	similar to Transcription factor MYC7E	2.46053	6.58e-07	857	1793.33	Transcription factor
Sobic.001G350300	PTHR13935//PTHR13935:SF52 - ACHAETE-SCUTE TRANSCRIPTION FACTOR-RELATED (1 of 2)	-4.80878	1.718e-10	88.3333	16	Transcription factor
Sobic.002G174300	weakly similar to Transcription factor WRKY74	3.4385	3.448e-14	307.333	894.667	Transcription factor
Sobic.002G202700	similar to WRKY transcription factor 76	3.41876	5.944e-05	50	151.333	Transcription factor
Sobic.002G281900	similar to Bzip-like transcription factor-like protein	-35.2814	2.795e-21	121.667	3	Transcription factor
Sobic.002G306000	similar to CaM-binding transcription factor	2.33212	5.673e-05	1866.67	3660	Transcription factor
Sobic.002G359300	PTHR26374:SF149 - C2H2 TYPE ZINC FINGER TRANSCRIPTION FACTOR-LIKE PROTEIN (1 of 2)	3.19797	0.0006683	10.3333	29	Transcription factor
Sobic.003G000600	similar to WRKY transcription factor 1	2.42749	0.000499	82.6667	176.333	Transcription factor
Sobic.003G021800	PTHR13301//PTHR13301:SF50 - X-BOX TRANSCRIPTION FACTOR-RELATED (1 of 2)	3.78754	0.003901	5.66667	19	Transcription factor
Sobic.003G256300	PTHR12548:SF14 - TRANSCRIPTION FACTOR-LIKE PROTEIN DPA (1 of 1)	-2.45302	0.0209123	29.3333	10.6667	Transcription factor
Sobic.003G286700	similar to Putative heat shock transcription factor 8	-3.74498	3.559e-08	158	36.6667	Transcription factor
Sobic.003G296300	similar to WRKY transcription factor-like	-1.98678	0.0002051	1600.67	704	Transcription factor
Sobic.003G337800	weakly similar to WRKY transcription factor 64-like protein	81.4304	4.71e-13	2	140.667	Transcription factor
Sobic.003G337900	weakly similar to WRKY21	18.2227	2.224e-11	19.6667	310.333	Transcription factor
Sobic.003G341100	similar to Transcription factor WRKY24	2.77157	3.442e-05	48	114.667	Transcription factor
Sobic.003G365500	similar to NAC transcription factor-like protein	4.3507	1.374e-05	14	52.6667	Transcription factor
Sobic.003G380900	similar to AP2 domain-containing transcription factor-like protein	70.055	6.265e-05	0	8	Transcription factor
Sobic.003G442100	similar to Transcription factor RCBF2	21.9881	0.031389	0.333333	8.33333	Transcription factor
Sobic.004G059100	transcription factor, putative, expressed	-2.18031	0.00343	106.333	43	Transcription factor
Sobic.004G070900	similar to MYB transcription factor TaMYB1	3.22811	3.468e-05	18.6667	53.6667	Transcription factor
Sobic.004G239200	PTHR15180 - GENERAL TRANSCRIPTION FACTOR 3C POLYPEPTIDE 1 (1 of 3)	-2.0632	5.832e-05	315.333	134.667	Transcription factor
Sobic.004G269500	transcription factor TF2, putative, expressed	2.93702	0.003991	10.3333	26	Transcription factor
Sobic.004G273000	similar to Myb family transcription factor-like	4.30134	0.007895	4	15.3333	Transcription factor
Sobic.004G281800	similar to Myb family transcription factor-like	1.96095	2.027e-07	458.667	780.667	Transcription factor
Sobic.004G283300	PTHR31985:SF9 - ETHYLENE-RESPONSIVE TRANSCRIPTION FACTOR ERF025-RELATED (1 of 1)	10.6832	8.477e-10	47.3333	412	Transcription factor
Sobic.004G310600	similar to AP2 domain-containing transcription factor-like	10.8729	4.333e-09	3	29.3333	Transcription factor
Sobic.005G013800	weakly similar to WRKY DNA binding domain containing protein, expressed	4.64365	0.0214254	2.66667	11.3333	Transcription factor
Sobic.005G062000	PTHR10641:SF643 - MYB TRANSCRIPTION FACTOR-RELATED (1 of 2)	1.94753	0.004508	72.6667	124.667	Transcription factor
Sobic.005G209100	weakly similar to GRAS family transcription factor, putative	-2.01999	0.004188	86	37.3333	Transcription factor
Sobic.005G217200	similar to Myb transcription factor JAMyb	2.10302	0.002491	120	220.333	Transcription factor
Sobic.005G231000	weakly similar to GRAS family transcription factor, putative	-89.396	2.973e-06	12	0	Transcription factor
Sobic.006G008800	PTHR12081//PTHR12081:SF49 - TRANSCRIPTION FACTOR E2F (1 of 1)	2.1065	0.0003902	91.6667	166.333	Transcription factor
Sobic.006G025000	PF03634 - TCP family transcription factor (TCP) (1 of 20)	-2.07938	0.0002328	172	71.6667	Transcription factor
Sobic.006G068400	PTHR15180:SF1 - GENERAL TRANSCRIPTION FACTOR 3C POLYPEPTIDE 1 (1 of 2)	-1.91334	5.228e-06	739.667	339.667	Transcription factor
Sobic.007G000400	similar to Transcription factor viviparous 1-like	-2.32404	5.146e-09	958	364.667	Transcription factor
Sobic.007G077100	similar to Ethylene responsive transcription factor	3.58401	5.222e-05	117.667	367.333	Transcription factor
Sobic.007G077200	similar to Ethylene responsive transcription factor	3.43753	0.002173	71.3333	214	Transcription factor
Sobic.007G077300	weakly similar to Ethylene responsive transcription factor	2.7816	7.404e-06	101.667	245.667	Transcription factor
Sobic.007G118301	similar to WRKY transcription factor WRKY1A	3.7942	0.0001244	16	54.3333	Transcription factor
Sobic.007G182101	PF03634 - TCP family transcription factor (TCP) (1 of 20)	6.11486	5.714e-21	61.3333	319.333	Transcription factor
Sobic.007G210801	similar to N-acetyltransferase and Transcription factor-like protein	-11.4725	1.386e-20	361.667	28	Transcription factor
Sobic.008G021800	similar to NAC domain transcription factor, putative, expressed	2.32727	0.002315	150.667	305.667	Transcription factor
Sobic.008G029000	PF03106 - WRKY DNA -binding domain (WRKY) (1 of 97)	2.22616	0.008972	29	55.3333	Transcription factor
Sobic.008G029200	similar to WRKY DNA binding domain containing protein, expressed	2.06422	0.0254907	55.3333	95	Transcription factor
Sobic.008G055700	PTHR10641:SF643 - MYB TRANSCRIPTION FACTOR-RELATED (1 of 2)	-29.1505	0.0185135	3.66667	0	Transcription factor
Sobic.008G145000	PTHR31194:SF0 - ETHYLENE-RESPONSIVE TRANSCRIPTION FACTOR CRF3-RELATED (1 of 4)	-4.75226	0.0204364	7.66667	1.33333	Transcription factor
Sobic.008G157100	similar to BZIP transcription factor family protein, expressed	-2.37461	1.86e-10	1003.33	370.333	Transcription factor
Sobic.009G028500	similar to Putative finger transcription factor	3.27378	0	1558.33	4475.33	Transcription factor
Sobic.009G184400	similar to Ethylene-responsive factor-like transcription factor ERFL2a	3.2889	2.096e-08	83	237.667	Transcription factor
Sobic.009G212800	similar to WRKY transcription factor 7	2.29931	3.256e-05	237.333	490.667	Transcription factor
Sobic.009G247300	PTHR31221:SF13 - WRKY TRANSCRIPTION FACTOR 48-RELATED (1 of 2)	3.68331	0.0005578	107.333	328.667	Transcription factor
Sobic.010G045700	weakly similar to Transcription factor WRKY35	11.4758	3.268e-07	4.33333	43.6667	Transcription factor
Sobic.010G183600	PTHR13301//PTHR13301:SF68 - X-BOX TRANSCRIPTION FACTOR-RELATED (1 of 2)	2.59841	0.036851	26.6667	57.3333	Transcription factor
Sobic.010G275700	similar to Putative MYB transcription factor	3.23352	0	2094.33	5759.33	Transcription factor
Sobic.001G000300	No Annotation	-147.958	8.859e-09	19.3333	0
Sobic.001G001800	weakly similar to Putative uncharacterized protein	-34.4496	3.545e-17	57	1.33333
Sobic.001G003300	similar to ABC transporter family protein, putative, expressed	-3.53269	2.753e-06	109.667	27.6667
Sobic.001G003700	similar to Putative uncharacterized protein	2.10804	0.0207955	27.6667	51.6667
Sobic.001G004500	similar to Chromosome chr18 scaffold_1, whole genome shotgun sequence	-2.12568	0.0263675	307.333	129.667
Sobic.001G005800	similar to Putative H-box binding protein, KAP2, with alternative splicing isoforms	-1.99973	0.0001891	312.333	137.667
Sobic.001G007300	similar to Putative uncharacterized protein	3.75699	0.0226223	4.33333	14.6667
Sobic.001G007500	similar to Putative exosome component	-2.94813	5.165e-10	311.333	92.3333
Sobic.001G007800	similar to Os01g0238900 protein	-1.9035	0.0002936	361.333	166.667
Sobic.001G008500	similar to Putative uncharacterized protein	-2.18929	2.893e-08	871.333	345
Sobic.001G008700	similar to Os03g0852600 protein	-1.9872	4.705e-06	563	247.667
Sobic.001G008900	Predicted protein	3.86232	0.00778	3.66667	12.6667
Sobic.001G009200	PTHR10252:SF44 - DNA POLYMERASE EPSILON SUBUNIT C-RELATED (1 of 1)	2.10025	0.0001287	83	151.333
Sobic.001G010200	similar to Putative uncharacterized protein	2.66525	0.0001272	26.6667	62.3333
Sobic.001G010300	PTHR22850:SF115 - TRANSDUCIN/WD40 DOMAIN-CONTAINING PROTEIN (1 of 1)	-1.93183	2.79e-05	666.333	304
Sobic.001G011400	similar to Putative phosphatidylinositol/phosphatidylcholine transfer protein	2.16041	2.26e-08	385.333	720.333
Sobic.001G011700	similar to Aspartokinase	-2.98759	1.904e-18	5144.33	1519
Sobic.001G012400	similar to UDP-glucose glucosyltransferase	4.76398	0	2205.33	8925.33
Sobic.001G012500	similar to Glutathione S-transferase 1	1.97118	0.0001933	5800.67	9701.33
Sobic.001G012600	similar to Os03g0571900 protein	2.06347	0.0001035	898.667	1575.67
Sobic.001G012700	similar to Putative regulatory protein	2.03899	9.232e-05	105	187.333
Sobic.001G013900	similar to Ser/Thr protein phosphatase family protein, expressed	-4.29194	7.674e-06	111.333	23
Sobic.001G015100	similar to Pirin, putative, expressed	2.32914	1.463e-10	354.333	720.333
Sobic.001G016100	similar to Putative uncharacterized protein	-2.77602	8.882e-06	275	87
Sobic.001G016200	similar to Nuf2 family protein, expressed	-4.31604	2.106e-12	206	41.3333
Sobic.001G016201	PTHR21650 - MEMBRALIN/KINETOCHORE PROTEIN NUF2 (1 of 4)	-11.8368	2.14e-63	1556.33	115.667
Sobic.001G017100	similar to Salt tolerance protein	2.96735	2.166e-11	2879.67	7310
Sobic.001G017400	similar to Ras-related protein Rab11C	1.95676	0.009477	72.6667	123.333
Sobic.001G018200	similar to Prohibitin	-2.98452	1.817e-15	1189.33	352
Sobic.001G018550	No Annotation	-80.3317	3.834e-06	10.6667	0
Sobic.001G019500	expressed protein	4.64354	4.887e-06	11	45
Sobic.001G019601	No Annotation	3.26914	4.642e-06	21.3333	60.3333
Sobic.001G019700	similar to Putative uncharacterized protein	2.33237	2.355e-07	172.667	346.667
Sobic.001G021300	PTHR23115//PTHR23115:SF131 - TRANSLATION FACTOR (1 of 5)	-10.4524	6.358e-36	6333.33	520.667
Sobic.001G021400	PTHR23115//PTHR23115:SF131 - TRANSLATION FACTOR (1 of 5)	-7.31964	1.259e-55	5274	625.667
Sobic.001G021700	weakly similar to Putative uncharacterized protein	-2.57016	1.289e-08	363	124
Sobic.001G022400	similar to Putative uncharacterized protein	2.07281	0.0005866	104.667	192.333
Sobic.001G022600	similar to Putative uncharacterized protein	-2.41563	1.636e-12	5711.67	2038.67
Sobic.001G024000	similar to Putative uncharacterized protein OSJNBb0027B08.11	-2.51402	3.669e-12	1271.67	442.333
Sobic.001G025500	similar to Putative calreticulin	2.68657	0	1177	2751.33
Sobic.001G026900	3.5.4.3 - Guanine deaminase / Guanine aminase (1 of 3)	1.96383	0.0003965	188.667	321.667
Sobic.001G027100	3.1.16.1 - Spleen exonuclease / Spleen phosphodiesterase (1 of 5)	-2.5643	9.997e-07	240.667	82.3333
Sobic.001G028000	similar to Os03g0827900 protein	2.50364	8.513e-05	42.6667	91.6667
Sobic.001G028100	similar to DEAD-box ATP-dependent RNA helicase 3	-2.13633	9.054e-09	14117.3	5802.67
Sobic.001G028200	PF00270//PF00271//PF02889 - DEAD/DEAH box helicase (DEAD) // Helicase conserved C-terminal domain (Helicase_C) // Sec63 Brl domain (Sec63) (1 of 5)	-4.14144	6.432e-11	263.667	55.3333
Sobic.001G028301	PF14111 - Domain of unknown function (DUF4283) (DUF4283) (1 of 13)	-12.456	0.004897	6.33333	0.333333
Sobic.001G028800	similar to Expressed protein	-2.12279	0.0006277	748.667	306
Sobic.001G029600	PF11493 - Thylakoid soluble phosphoprotein TSP9 (TSP9) (1 of 2)	4.57312	6.981e-09	101.667	410.667
Sobic.001G029900	similar to Protein kinase domain containing protein, expressed	-2.32579	0.0235699	63.6667	24.6667
Sobic.001G031300	PF01535//PF13041//PF13812 - PPR repeat (PPR) // PPR repeat family (PPR_2) // Pentatricopeptide repeat domain (PPR_3) (1 of 59)	-2.50234	1.612e-13	3460.33	1208.33
Sobic.001G032000	similar to Putative uncharacterized protein	2.24501	4.052e-05	1596.67	3012.33
Sobic.001G032300	similar to Putative uncharacterized protein	3.03814	0.0002434	16.3333	43.6667
Sobic.001G032850	No Annotation	-32.4009	0.0195073	4	0
Sobic.001G032900	similar to Expressed protein	2.859	0.0203278	6.66667	17
Sobic.001G033000	similar to FtsJ-like methyltransferase family protein, putative, expressed	-2.07835	0.0006655	128	53.6667
Sobic.001G034100	similar to Probable protein phosphatase 2C POLTERGEIST-LIKE 4	3.56368	2.402e-12	164	509.667
Sobic.001G035000	similar to Putative uncharacterized protein	18.0583	8.477e-12	2	33.3333
Sobic.001G035100	similar to Putative uncharacterized protein	3.34255	0.0001445	13.6667	39.6667
Sobic.001G036400	expressed protein	-146.57	2.151e-10	19.3333	0
Sobic.001G037033	No Annotation	-681.063	1.646e-30	92	0
Sobic.001G037150	No Annotation	-35.8388	0.005943	4.66667	0
Sobic.001G038000	3.1.3.62 - Multiple inositol-polyphosphate phosphatase / MIPP (1 of 1)	3.01519	1.267e-05	702.667	1794
Sobic.001G038200	similar to Putative uncharacterized protein	3.31176	6.017e-10	137	388.333
Sobic.001G039300	similar to Putative uncharacterized protein	-2.2352	0.0001019	179.333	70.3333
Sobic.001G040600	PTHR10169:SF48 - DNA GYRASE SUBUNIT A, CHLOROPLASTIC/MITOCHONDRIAL-RELATED (1 of 1)	-4.5335	2.387e-17	649.667	125.667
Sobic.001G041700	BRCA1 C Terminus domain containing protein, expressed	-1.98533	0.0004812	204.333	90
Sobic.001G042000	similar to Putative short chain alcohol dehydrogenase	2.77237	1.183e-10	451.333	1084.33
Sobic.001G042800	similar to Putative NUDIX hydrolase	2.42666	1.582e-07	1682.33	3589.67
Sobic.001G043000	similar to OSJNBa0081C01.23 protein	4.54231	5.084e-12	59	234.667
Sobic.001G043500	PTHR23139//PTHR23139:SF64 - RNA-BINDING PROTEIN (1 of 1)	-2.56642	1.633e-06	232.333	79.3333
Sobic.001G044800	similar to Putative raffinose synthase or seed imbibition protein	6.36342	5.741e-14	2323.33	12074.3
Sobic.001G045500	PF02365 - No apical meristem (NAM) protein (NAM) (1 of 130)	7.50364	0.0006773	1.66667	11.6667
Sobic.001G045600	similar to Remorin-like protein	4.89156	0	2392.67	10182
Sobic.001G046000	similar to Putative uncharacterized protein	4.56152	0	1644.67	6360.33
Sobic.001G046100	similar to Chromosome chr8 scaffold_34, whole genome shotgun sequence	-2.53061	4.188e-11	1325.67	454.333
Sobic.001G046300	similar to Chromosome chr8 scaffold_34, whole genome shotgun sequence	-1.96616	2.275e-05	2263.67	997.667
Sobic.001G048300	No Annotation	-88.3256	7.984e-07	11.6667	0
Sobic.001G048900	similar to 39 kDa EF-Hand containing protein, putative, expressed	2.66184	1.242e-14	594.667	1369.67
Sobic.001G049300	similar to Putative phosphatase	1.90247	8.1e-06	392.333	655.667
Sobic.001G049800	PTHR10390 - HOMEOBOX PROTEIN SIX (1 of 1)	-7.42303	8.528e-27	542.333	65
Sobic.001G050300	similar to Non-specific lipid-transfer protein	2.20739	0.0004579	57.6667	109.667
Sobic.001G050800	similar to Galactosyltransferase family protein, putative, expressed	8.46911	0.0002753	7	52.6667
Sobic.001G051600	similar to Putative AAA-type ATPase	2.0151	0.0003052	674	1208
Sobic.001G051800	similar to F-box domain containing protein, expressed	2.65021	6.001e-06	65.6667	150
Sobic.001G052000	Predicted protein	2.1894	9.098e-08	2705.33	5058.67
Sobic.001G052100	similar to H0201G08.10 protein	-2.07005	0.0424267	41	17.3333
Sobic.001G052300	similar to Expressed protein	4.39677	2.772e-07	45	169.333
Sobic.001G053100	PF07762 - Protein of unknown function (DUF1618) (DUF1618) (1 of 68)	-19958.6	2.05e-176	2719	0
Sobic.001G053200	Predicted protein	-2.2894	1.315e-08	3496	1306
Sobic.001G054800	PTHR11467//PTHR11467:SF54 - HISTONE H1/H5 (1 of 1)	-3.66321	4.166e-14	1025	250.333
Sobic.001G056400	similar to Indole-3-glycerol phosphate lyase	7.94915	0.0133385	1.66667	12.6667
Sobic.001G056500	similar to Indole-3-glycerol phosphate lyase	37.7494	4.592e-22	22.6667	733.667
Sobic.001G057700	similar to Heat shock factor RHSF5	2.12516	2.119e-09	1679.67	3076.67
Sobic.001G059400	2.3.1.57 - Diamine N-acetyltransferase / Spermidine N(1)-acetyltransferase (1 of 3)	5.29918	2.292e-16	80.6667	367.333
Sobic.001G060200	No Annotation	-159.92	3.113e-10	21	0
Sobic.001G061600	similar to Os03g0792400 protein	-3.43071	3.257e-07	648.667	169
Sobic.001G061800	similar to Replication factor C 38 kDa subunit	-1.89592	2.216e-06	890.333	413
Sobic.001G061900	similar to Putative uncharacterized protein	5.60221	2.835e-06	16	76.6667
Sobic.001G062500	similar to Aldehyde oxidase-2	-2.29075	0.0332869	30.3333	11.6667
Sobic.001G063500	similar to Expressed protein	2.1717	3.563e-05	253.667	482
Sobic.001G063600	similar to Putative uncharacterized protein	4.60231	1.398e-07	160.333	629.333
Sobic.001G064200	expressed protein	2.17445	6.551e-09	3328.67	6183
Sobic.001G064500	similar to J-domain protein	2.52241	1.242e-14	7944.67	17225
Sobic.001G064600	similar to IQ calmodulin-binding motif family protein, expressed	2.09497	0.029353	18.3333	33
Sobic.001G064900	similar to SNARE protein	3.0503	2.359e-15	262	696
Sobic.001G065200	similar to Expressed protein	-11.7007	1.421e-09	46	3.33333
Sobic.001G065300	similar to Putative DNA-binding protein	-3.21911	0.0273325	25	7
Sobic.001G065900	similar to Glutathione transferase	2.97272	0.00636	16	42.6667
Sobic.001G067400	similar to Os03g0784300 protein	-2.03277	0.0006009	167	72.3333
Sobic.001G067850	No Annotation	-2.36119	6.083e-11	1582.33	575.667
Sobic.001G068600	app1, putative, expressed	-4.01795	0.0006909	574.667	119.667
Sobic.001G069300	PF01535//PF13041//PF14432 - PPR repeat (PPR) // PPR repeat family (PPR_2) // DYW family of nucleic acid deaminases (DYW_deaminase) (1 of 48)	-3.77166	0.003304	25.6667	6
Sobic.001G069500	similar to Putative uncharacterized protein	-1.92185	0.0357116	504.667	230.333
Sobic.001G069700	similar to Putative uncharacterized protein	4.45818	2.294e-07	228.333	878.333
Sobic.001G070000	PTHR11913//PTHR11913:SF26 - COFILIN-RELATED (1 of 1)	2.4631	4.37e-10	6290.33	13153.7
Sobic.001G070900	weakly similar to Putative uncharacterized protein	-5.12872	0.0129372	8.33333	1.33333
Sobic.001G073300	similar to Putative uncharacterized protein	4.28445	6.72e-09	71	262.333
Sobic.001G073400	similar to Os03g0774400 protein	-2.32905	0.0276532	50	19
Sobic.001G073550	No Annotation	-116.618	2.892e-07	15.3333	0
Sobic.001G074000	similar to Putative uncharacterized protein	-1.97822	0.013679	55	24.3333
Sobic.001G074200	similar to Wound and phytochrome signaling involved receptor like kinase	2.16078	2.609e-05	365.333	675.333
Sobic.001G074400	similar to Putative uncharacterized protein	4.56949	0	356.333	1421.33
Sobic.001G075600	similar to Putative uncharacterized protein	5.46842	5.454e-07	74.3333	343.333
Sobic.001G076100	similar to Expressed protein	-2.19847	0.0396952	45.3333	17.6667
Sobic.001G076200	similar to Putative uncharacterized protein	-2.27448	2.857e-08	1796.33	695.667
Sobic.001G078200	similar to Putative uncharacterized protein	-3.24766	2.87e-20	16867	4530
Sobic.001G078300	PTHR13437 - NUCLEOPORIN P58/P45 NUCLEOPORIN-LIKE PROTEIN 1 (1 of 2)	-2.10993	0.001136	132.667	55
Sobic.001G079300	weakly similar to Putative uncharacterized protein	7.21336	0.00537	2	13
Sobic.001G080100	similar to Putative uncharacterized protein OSJNBa0002J24.5	3.58544	1.963e-09	114.333	347.667
Sobic.001G081200	similar to Putative uncharacterized protein	-2.09444	8.873e-10	1512.33	631
Sobic.001G081300	similar to Putative uncharacterized protein	-2.77963	0.004272	55.6667	18
Sobic.001G081450	No Annotation	-46.9998	0.001668	6	0
Sobic.001G081600	similar to BTH-induced protein phosphatase 2C 2 K2 form	2.12351	3.942e-05	1154	2134.67
Sobic.001G081800	similar to Giberellin regulated family protein	2.99213	0.0198864	12.6667	32.3333
Sobic.001G081900	similar to Chromosome chr1 scaffold_5, whole genome shotgun sequence	-2.27335	3.817e-05	264.667	101.333
Sobic.001G082300	similar to P450	-2.44095	0.003083	110.333	40.3333
Sobic.001G082600	similar to Putative uncharacterized protein	5.11052	0.0182785	2.33333	11
Sobic.001G082900	similar to Putative uncharacterized protein	3.88271	1.254e-12	66.3333	221.333
Sobic.001G083500	similar to Putative uncharacterized protein	6.98022	3.533e-14	22	131
Sobic.001G084100	similar to UDP-glucose 6-dehydrogenase	2.69324	1.05e-05	2223.67	5059.33
Sobic.001G084300	similar to Putative glucosyl transferase	-1.93541	0.00142	360	164.667
Sobic.001G086200	similar to Brittle stalk-2-like protein 4	-1.94148	8.013e-08	1715	765.667
Sobic.001G086800	similar to Cysteine proteinase precursor	3.57763	0.0001779	103.667	331
Sobic.001G087100	similar to Phytochrome C	-2.03554	5.594e-09	4431.67	1908
Sobic.001G088800	similar to Expressed protein	-1.93666	0.009028	229	104.667
Sobic.001G089000	similar to Exhydrolase II	-4.12267	4.596e-09	872	188
Sobic.001G089900	3.4.11.1 - Leucyl aminopeptidase / Peptidase S (1 of 3)	-73.0388	7.932e-05	9.33333	0
Sobic.001G090200	similar to Aldose 1-epimerase family protein, expressed	-2.44024	7.696e-11	2267.67	818.667
Sobic.001G092600	similar to Putative uncharacterized protein	4.15284	6.676e-14	47.3333	172.667
Sobic.001G093200	similar to Heat shock protein 41	2.2354	0.0008447	389.667	789.333
Sobic.001G093400	No Annotation	-71.602	2.772e-05	9.33333	0
Sobic.001G093600	No Annotation	-2.22496	0.0002794	641	255
Sobic.001G094550	No Annotation	-1348.69	5.4e-47	183	0
Sobic.001G095300	similar to Os03g0741600 protein	2.09737	8.841e-07	228.667	421.333
Sobic.001G095700	similar to Putative helix-loop-helix DNA-binding protein	5.90131	1.457e-10	592	2852.33
Sobic.001G095750	PTHR23024//PTHR23024:SF134 - MEMBER OF 'GDXG' FAMILY OF LIPOLYTIC ENZYMES (1 of 2)	13.8211	7.662e-08	2.33333	29
Sobic.001G096200	similar to Ribosomal protein S10	-2.36958	0.008042	86.3333	32.6667
Sobic.001G096866	No Annotation	-2.76985	0.0408852	14	4.33333
Sobic.001G097400	similar to Phosphatidylinositol 3-and 4-kinase family protein, expressed	-3.94503	2.096e-07	78	17.3333
Sobic.001G097600	similar to Alcohol dehydrogenase 1	-2.92169	0.009799	3983.67	1133
Sobic.001G097700	No Annotation	2.303	0.007494	31.6667	63.3333
Sobic.001G098000	similar to Putative uncharacterized protein adh1B	2.01697	1.138e-05	204.333	355
Sobic.001G098500	similar to CBS domain containing protein, expressed	-1.95984	7.3e-08	17255	7736.33
Sobic.001G100501	weakly similar to Expressed protein	23.7957	2.561e-20	8.66667	174.667
Sobic.001G100600	similar to Expressed protein	18.8442	0.001225	0.666667	12.3333
Sobic.001G100800	PTHR24089:SF62 - MITOCHONDRIAL FOLATE TRANSPORTER/CARRIER (1 of 2)	-2.13038	0.0153778	59	24.6667
Sobic.001G103800	PTHR11440:SF35 - BCDNA.GH02384 (1 of 1)	2.53501	0.004324	27.3333	60.6667
Sobic.001G104300	similar to Os03g0729700 protein	-2.1972	0.005836	83	33.6667
Sobic.001G104500	PTHR31602:SF2 - GROWTH-REGULATING FACTOR 1-RELATED (1 of 1)	2.86164	0.003349	9.33333	23.6667
Sobic.001G104600	similar to Putative uncharacterized protein	2.3158	1.012e-07	1421.33	2819
Sobic.001G104900	similar to Putative uncharacterized protein	10.8908	0	2295.67	21846
Sobic.001G105300	similar to Chromosome chr18 scaffold_1, whole genome shotgun sequence	-3.2452	0.008372	25	6.66667
Sobic.001G106300	PTHR13206 - UBIQUITIN LIGASE PROTEIN PHF9 FANCONI ANEMIA GROUP L PROTEIN (1 of 1)	-4.19912	0.0003707	28.6667	6
Sobic.001G107300	similar to Will die slowly protein, putative, expressed	-2.32405	6.721e-07	282	106
Sobic.001G107700	PF13456 - Reverse transcriptase-like (RVT_3) (1 of 21)	-32.7501	1.283e-06	16.6667	0.333333
Sobic.001G107800	Predicted protein	-7.32061	0.0211688	15.6667	1.66667
Sobic.001G109000	similar to Putative uncharacterized protein OJ1499_D04.17	3.8487	0.004452	5.66667	19.3333
Sobic.001G109400	similar to Glycosyl hydrolases family 17, putative	2.71973	4.021e-08	130	302.333
Sobic.001G110000	similar to Probable histone H2AXb	2.29516	2.681e-06	172	338.667
Sobic.001G111366	PTHR24423:SF519 - PHYTOCHROME A (1 of 2)	-2.39687	3.305e-08	1920.67	692.667
Sobic.001G111432	No Annotation	-534.896	4.705e-21	73.3333	0
Sobic.001G111700	similar to Putative uncharacterized protein	5.07949	0	875.667	3757
Sobic.001G112600	similar to Actin-1	2.18874	0.0006074	121	231.333
Sobic.001G112900	similar to Expressed protein	2.69701	3.53e-14	3267.67	7509
Sobic.001G113400	similar to Putative uncharacterized protein	3.19586	0.006999	5.33333	15
Sobic.001G113800	similar to TMK protein precursor	4.79603	1.905e-16	284.333	1172
Sobic.001G114400	6.3.5.3 - Phosphoribosylformylglycinamidine synthase / Phosphoribosylformylglycinamidine synthetase (1 of 2)	-3.01934	2.455e-18	3541.67	1027
Sobic.001G115001	No Annotation	7.0622	0.0003643	3.33333	21
Sobic.001G116600	similar to Atypical receptor-like kinase MARK	1.96072	0.001117	156	262.667
Sobic.001G118300	similar to Expressed protein	1.89912	0.0001656	188.333	311.333
Sobic.001G119000	similar to Plastocyanin-like domain, putative	3.77113	0.001441	17	53.6667
Sobic.001G119600	similar to Zn-finger in Ran binding protein and others containing protein, expressed	-4.1396	1.575e-13	312	66.6667
Sobic.001G120000	similar to Peptidyl-prolyl cis-trans isomerase	-2.59901	2.509e-09	1377	472.667
Sobic.001G120600	No Annotation	-144.455	3.3e-10	19.3333	0
Sobic.001G124500	similar to GNS1/SUR4 family	2.71491	5.657e-11	167.667	393.667
Sobic.001G124600	No Annotation	2.37591	3.048e-07	163.333	335.667
Sobic.001G125000	similar to HAD-superfamily hydrolase, subfamily IA, variant 3, putative	2.54775	8.617e-07	3309	7240.67
Sobic.001G125100	similar to Prp18 domain, putative	4.21715	0	359	1321.67
Sobic.001G125900	similar to Lipoxygenase	4.63734	1.813e-11	5239.67	20645
Sobic.001G126400	KOG0340 - ATP-dependent RNA helicase (1 of 1)	-2.39771	4.08e-06	191	68.6667
Sobic.001G128000	similar to Putative uncharacterized protein	12.5166	0.007954	0.333333	5
Sobic.001G131600	similar to Striated muscle activator-like protein	-2.16556	3.834e-06	558	220.667
Sobic.001G132600	similar to Expressed protein	2.63814	1.242e-14	3670	8374.33
Sobic.001G134000	No Annotation	-28.3018	0.0227363	3.66667	0
Sobic.001G134100	PTHR10343:SF47 - 5'-AMP-ACTIVATED PROTEIN KINASE-LIKE PROTEIN (1 of 1)	4.78563	0	1134.67	4564
Sobic.001G134600	similar to RNA methyltransferase, TrmH family protein, expressed	-1.91489	0.0298109	88.3333	39.6667
Sobic.001G138000	similar to Thiamine biosynthesis protein thiC, putative, expressed	-34.869	2.969e-36	1582	41.3333
Sobic.001G138200	similar to Glycosyl transferase family 8 protein, expressed	28.6524	2.071e-09	1	28
Sobic.001G139100	expressed protein	2.51161	0.0362662	9	19.6667
Sobic.001G139300	similar to Putative uncharacterized protein	-3.09533	7.412e-05	105	29.3333
Sobic.001G141300	similar to Glycine-rich RNA-binding protein 2	-3.65594	6.848e-21	83622	19778
Sobic.001G141600	similar to Putative uncharacterized protein	2.6606	9.852e-09	617.333	1419
Sobic.001G141700	similar to Acidic leucine-rich nuclear phosphoprotein 32-related protein 2	-4.1914	4.96e-13	210.333	44
Sobic.001G142000	3.6.1.23 - dUTP diphosphatase / dUTPase (1 of 1)	-3.09665	0.0143753	23.3333	6.66667
Sobic.001G142800	similar to Iron regulated metal transporter	5.0435	5.257e-17	99.3333	444
Sobic.001G143100	PTHR12802//PTHR12802:SF55 - SWI/SNF COMPLEX-RELATED (1 of 1)	14.0663	0.001126	1	13.6667
Sobic.001G145900	weakly similar to Expressed protein	1.98254	0.002012	70.6667	121.333
Sobic.001G146000	similar to Tubulin beta-2/beta-3 chain	1.90334	4.75e-05	409	693.333
Sobic.001G146400	similar to Putative auxin-induced protein family	14.0616	2.652e-15	6	74
Sobic.001G146500	PF02519 - Auxin responsive protein (Auxin_inducible) (1 of 76)	6.18637	7.752e-12	22.3333	120.333
Sobic.001G147800	No Annotation	-2.12544	0.041318	27.6667	11.3333
Sobic.001G148200	similar to Putative uncharacterized protein SB32H17.7	-1.90021	3.759e-06	2969.67	1368
Sobic.001G149100	PF01535//PF13041//PF14432 - PPR repeat (PPR) // PPR repeat family (PPR_2) // DYW family of nucleic acid deaminases (DYW_deaminase) (1 of 48)	-4.65555	0.0139992	11	2
Sobic.001G150000	No Annotation	-454.601	2.202e-50	237.667	0.333333
Sobic.001G151300	PF01535//PF13041//PF14432 - PPR repeat (PPR) // PPR repeat family (PPR_2) // DYW family of nucleic acid deaminases (DYW_deaminase) (1 of 48)	-5.17506	0.002861	14.3333	2.33333
Sobic.001G151400	similar to Nicotianamine synthase 3	1.95228	6.763e-06	2941.33	4990
Sobic.001G151900	similar to Putative uncharacterized protein	-2.75481	2.171e-09	592.333	191
Sobic.001G153200	PF10358 - N-terminal C2 in EEIG1 and EHBP1 proteins (NT-C2) (1 of 9)	8.10237	5.061e-20	300.333	2064.33
Sobic.001G155300	similar to 9-cis-epoxycarotenoid dioxygenase 1, chloroplast precursor	4.52237	2.713e-14	73.6667	292
Sobic.001G156401	No Annotation	-5.96523	1.276e-06	50	7
Sobic.001G157300	similar to Putative U3 small nucleolar ribonucleoprotein complex-associated protein	-2.61205	1.965e-07	273	91
Sobic.001G157900	similar to Patatin-like phospholipase domain containing protein	5.39261	2.115e-05	12.3333	56.3333
Sobic.001G159600	similar to Major facilitator superfamily protein	4.32277	0	5410.67	19949.3
Sobic.001G161100	similar to Pentatricopeptide, putative, expressed	-3.88201	6.493e-11	359	81.6667
Sobic.001G161200	similar to Putative serine/threonine protein kinase	-2.72132	2.845e-07	5485.33	1794.67
Sobic.001G161400	similar to Putative uncharacterized protein	-2.16863	8.876e-09	1619.33	646.333
Sobic.001G162700	similar to Putative inositol polyphosphate 5-phosphatase	2.25975	0.005449	41	78.3333
Sobic.001G163600	similar to Putative WD-40 domain protein	4.24817	1.629e-07	28	104.333
Sobic.001G165801	PHD-finger family protein, expressed	-3.81285	0.0170632	13.6667	3
Sobic.001G167000	similar to HEAT repeat family protein	-3.30965	0.0139446	18	4.66667
Sobic.001G167100	similar to Calcium-transporting ATPase 2, plasma membrane-type (EC 3.6.3.8) (Ca(2+)-ATPase isoform 2)	-2.11441	5.402e-10	4103.67	1687
Sobic.001G168100	weakly similar to Os07g0118800 protein	-6.18721	3.899e-20	325.667	46
Sobic.001G169950	No Annotation	-155.665	8.799e-11	20.6667	0
Sobic.001G170700	PTHR10795:SF424 - SUBTILASE FAMILY PROTEIN-RELATED (1 of 2)	2.47959	0.001398	106.333	232
Sobic.001G171800	No Annotation	-2.15805	0.0002287	159	64.3333
Sobic.001G171850	No Annotation	-4.35434	0.000134	23.6667	4.66667
Sobic.001G172300	similar to PfkB-type carbohydrate kinase family protein, putative, expressed	-2.61263	1.483e-08	1032	348.333
Sobic.001G173300	similar to Alpha-1,4-glucan-protein synthase [UDP-forming]	2.45951	7.053e-07	2264.33	4742
Sobic.001G173800	similar to Putative uncharacterized protein	-2.20721	6.927e-11	1550.67	614.333
Sobic.001G174700	PTHR10188:SF24 - ISOASPARTYL PEPTIDASE/L-ASPARAGINASE 1 (1 of 2)	2.61272	0.00526	28	64.6667
Sobic.001G175500	weakly similar to Putative uncharacterized protein	-2.47	2.899e-09	628.667	224.667
Sobic.001G176300	similar to Os03g0593600 protein	-5.50619	0.006841	9	1.33333
Sobic.001G176400	1.14.13.143 - Ent-isokaurene C2-hydroxylase / CYP71Z6 (1 of 5)	-1.99876	0.0143441	93	40.3333
Sobic.001G176800	similar to Putative uncharacterized protein	-2.19807	6.046e-07	2825	1130.67
Sobic.001G177400	Predicted protein	-2.5952	0.0409419	19	6.33333
Sobic.001G178200	No Annotation	2.39876	0.0115316	20	43.3333
Sobic.001G178800	No Annotation	-2.71045	0.0439511	50.3333	16.6667
Sobic.001G179100	similar to Chloroplast post-illumination chlorophyll fluorescence increase protein	-11.7092	1.923e-107	12631	959
Sobic.001G180200	similar to Peroxisomal membrane protein-like	1.89641	7.96e-06	14144	23044.7
Sobic.001G181000	similar to Putative uncharacterized protein OSJNBa0061H20.11	8.80797	0.000322	1.33333	11.3333
Sobic.001G181100	PF03514 - GRAS domain family (GRAS) (1 of 81)	6.09695	8.967e-30	118.667	623.333
Sobic.001G182600	similar to Putative GDSL-like lipase/acylhydrolase	2.55631	4.684e-08	186	407.667
Sobic.001G184000	similar to Probable potassium transporter 16	2.10274	0.0002402	132.333	239.333
Sobic.001G185400	similar to MATE efflux family protein, expressed	2.53116	3.806e-06	90	197
Sobic.001G185500	similar to Os03g0571900 protein	3.14868	1.242e-14	3141.33	8432
Sobic.001G185800	similar to MATE efflux family protein, expressed	2.78716	5.401e-09	241	570.667
Sobic.001G188600	similar to Putative uncharacterized protein	-2.50386	0.005899	95.3333	33.6667
Sobic.001G189300	weakly similar to Putative 4-coumarate--CoA ligase 1	1.90318	0.006844	61.3333	102.333
Sobic.001G189700	PTHR24078//PTHR24078:SF277 - DNAJ HOMOLOG SUBFAMILY C MEMBER (1 of 1)	2.14337	0.0244553	20	37.3333
Sobic.001G189900	expressed protein	1.97207	0.0362959	51	87.6667
Sobic.001G190100	similar to Putative uncharacterized protein	3.20128	0.0004197	23	64
Sobic.001G190200	similar to Monosaccharide transporter 2	-6.18552	1.561e-05	89.6667	13
Sobic.001G190400	similar to Os12g0414900 protein	-2.9631	5.806e-08	219.333	65.3333
Sobic.001G190900	similar to Pleiotropic drug resistance protein 3	-2.93893	0.001647	46.6667	14
Sobic.001G191300	similar to OSIGBa0092E09.1 protein	-2.8608	3.813e-10	279.333	85.3333
Sobic.001G192100	similar to Putative uncharacterized protein	4.99468	0	869.333	3616.67
Sobic.001G192250	PTHR14222:SF1 - CONDENSIN-2 COMPLEX SUBUNIT D3 (1 of 2)	-8.11108	5.911e-16	109.333	11.6667
Sobic.001G192400	similar to Os10g0520100 protein	2.00507	0.001998	66.6667	115.667
Sobic.001G192800	similar to Os10g0519300 protein	3.314	2.413e-12	175	500
Sobic.001G193600	similar to Chromosome chr2 scaffold_105, whole genome shotgun sequence	3.99807	4.207e-08	223.667	738.333
Sobic.001G193800	No Annotation	-53.2277	0.0002418	7	0
Sobic.001G194000	DEFL6 - Defensin and Defensin-like DEFL family, expressed	-2.3623	0.0272911	50.3333	19
Sobic.001G194300	similar to Fringe protein, putative, expressed	3.88527	1.117e-13	105.667	355
Sobic.001G194600	similar to Putative uncharacterized protein	3.64793	2.734e-08	108.333	341.667
Sobic.001G195000	similar to Protein kinase domain containing protein, expressed	3.7925	2.714e-07	28.3333	95.3333
Sobic.001G195550	PF03101//PF10551 - FAR1 DNA-binding domain (FAR1) // MULE transposase domain (MULE) (1 of 10)	-362.878	1.487e-19	47.6667	0
Sobic.001G195800	similar to Aquaporin NIP3-1	3.43782	1.865e-11	280.667	825.333
Sobic.001G196600	3.4.14.2 - Dipeptidyl-peptidase II / Quiescent cell proline dipeptidase (1 of 2)	2.07124	5.653e-05	146.333	264
Sobic.001G197400	similar to Actin-1	2.26935	1.702e-06	367	709.667
Sobic.001G198000	similar to Putative uncharacterized protein OSJNBa0005K07.8	2.04016	0.0217919	1303	2152.33
Sobic.001G198200	CRP3 - Cysteine-rich family protein precursor, expressed	2.12353	0.0008498	460.333	819.333
Sobic.001G199500	similar to Chaperone protein dnaJ 13, putative, expressed	-2.23905	0.0002226	237.667	93.6667
Sobic.001G200600	similar to Pentatricopeptide, putative	-3.12733	0.0108566	31.3333	9
Sobic.001G201800	similar to Os10g0503300 protein	3.61212	3.837e-19	182	567
Sobic.001G202450	No Annotation	-225.358	2.665e-14	29.6667	0
Sobic.001G202550	No Annotation	-78.1517	4.623e-06	10.3333	0
Sobic.001G203200	similar to Putative uncharacterized protein	5.73408	1.559e-11	806.667	3757.33
Sobic.001G204100	weakly similar to Putative uncharacterized protein	-1.9049	1.267e-05	670.333	304
Sobic.001G204501	expressed protein	-2.71366	8.317e-05	164.333	53.3333
Sobic.001G204601	No Annotation	-2.81966	0.001869	39.6667	12.3333
Sobic.001G204700	similar to Expressed protein	-2.86292	0.0235865	15.6667	4.66667
Sobic.001G204900	PTHR13780//PTHR13780:SF55 - AMP-ACTIVATED PROTEIN KINASE, GAMMA REGULATORY SUBUNIT (1 of 2)	3.0485	5.073e-13	684	1766
Sobic.001G205700	similar to Putative epoxide hydrolase	2.02744	0.001125	256.667	466.333
Sobic.001G206200	similar to Protochlorophyllide reductase B, chloroplast precursor	-1.95027	7.962e-07	38022.3	17090.3
Sobic.001G207100	No Annotation	-72.4083	0.000201	9.66667	0
Sobic.001G207200	PTHR31576:SF2 - TATA BOX-BINDING PROTEIN-ASSOCIATED FACTOR RNA POLYMERASE I SUBUNIT B (1 of 2)	-2.33398	1.25e-07	585.667	219
Sobic.001G207301	No Annotation	-20.2726	1.398e-08	25.3333	1
Sobic.001G207700	similar to Putative uncharacterized protein	2.20007	1.115e-10	1195.67	2272.67
Sobic.001G207800	similar to Chromosome undetermined scaffold_30, whole genome shotgun sequence	2.70044	1.113e-12	406.667	947.667
Sobic.001G208401	No Annotation	-3.1252	0.0001959	57.3333	16
Sobic.001G209800	similar to Putative uncharacterized protein	4.30128	5.488e-08	43.3333	159.667
Sobic.001G210300	similar to Ripening-related protein 3 precursor	2.42652	0.008909	17.3333	37
Sobic.001G210900	similar to Putative ripening-related protein 6 precursor	8.13433	0.009285	1	8
Sobic.001G211500	similar to DNA ligase	-2.00199	0.0002543	379	167.333
Sobic.001G211800	No Annotation	-6.54028	1.147e-26	578.667	78.6667
Sobic.001G212000	similar to GRAM domain containing protein, expressed	3.30653	0.002956	13	37.6667
Sobic.001G212300	similar to Myosin VIII ZMM3	1.90394	1.028e-06	2606.67	4296.33
Sobic.001G212401	expressed protein	-46.8801	0.002321	6	0
Sobic.001G212600	PTHR10108:SF750 - PROTEIN PMT-1, ISOFORM B (1 of 1)	-53.7095	7.566e-34	151.333	2.33333
Sobic.001G212900	similar to DNA damage signaling and repair protein	-1.90537	0.000264	339.667	157
Sobic.001G214100	PTHR37706:SF1 - GENOMIC DNA, CHROMOSOME 3, P1 CLONE: MSJ11 (1 of 1)	2.12512	0.0132549	78.6667	144
Sobic.001G214400	No Annotation	-56.3379	0.0004865	7.33333	0
Sobic.001G215300	similar to Aminotransferase, classes I and II family protein, expressed	-2.98541	0.0004619	100	30
Sobic.001G215600	similar to Putative uncharacterized protein	2.31195	0.0007877	60.3333	119.667
Sobic.001G217000	weakly similar to Putative uncharacterized protein OSJNBa0093B11.10	2.65669	2.054e-07	225.667	520.333
Sobic.001G217200	similar to Homeodomain leucine-zipper protein Hox9	2.62021	1.114e-13	345.667	789.333
Sobic.001G217800	No Annotation	-90.3523	2.665e-06	11.6667	0
Sobic.001G220250	No Annotation	-28.8146	0.019595	3.66667	0
Sobic.001G221200	PTHR10668//PTHR10668:SF82 - PHYTOENE DEHYDROGENASE (1 of 3)	-2.45266	0.0165892	30.6667	11
Sobic.001G221800	similar to Expressed protein	2.20702	7.352e-11	748.333	1438.33
Sobic.001G223550	PF00560//PF08263//PF13855 - Leucine Rich Repeat (LRR_1) // Leucine rich repeat N-terminal domain (LRRNT_2) // Leucine rich repeat (LRR_8) (1 of 40)	-696.389	3.151e-27	92.3333	0
Sobic.001G224200	similar to H0714H04.9 protein	-2.2096	1.553e-10	7508.67	2940.33
Sobic.001G224500	No Annotation	-34.7502	0.02131	4.66667	0
Sobic.001G224700	No Annotation	3.03259	1.189e-08	417.333	1076
Sobic.001G224800	expressed protein	2.32921	4.366e-05	257.333	512.667
Sobic.001G224900	expressed protein	2.46142	1.183e-05	214	448
Sobic.001G226401	similar to Putative uncharacterized protein	2.79854	9.039e-05	31.3333	76.3333
Sobic.001G226600	3.2.1.2 - Beta-amylase / Saccharogen amylase (1 of 10)	10.6552	4.636e-13	54	468.333
Sobic.001G226800	PTHR10579//PTHR10579:SF65 - CALCIUM-ACTIVATED CHLORIDE CHANNEL REGULATOR (1 of 1)	7.54176	0.002694	2.66667	17.3333
Sobic.001G227900	similar to B-type response regulator	2.51892	0.001164	51.3333	112.667
Sobic.001G228300	PTHR31407:SF5 - PLASTID TRANSCRIPTIONALLY ACTIVE 3 (1 of 1)	-3.25105	1.429e-12	2046.33	559
Sobic.001G229850	similar to AT hook motif-containing protein, putative	-42.3272	3.239e-07	21	0.333333
Sobic.001G230200	similar to Inosine triphosphate pyrophosphatase, putative, expressed	-1.96638	0.0006216	353.333	157.333
Sobic.001G230300	weakly similar to Expressed protein	29.8459	0.0237744	0	3.33333
Sobic.001G230400	similar to Putative uncharacterized protein	3.72893	4.784e-05	12	38.6667
Sobic.001G230700	similar to CHY zinc finger family protein, expressed	-3.76428	2.416e-14	876	205.333
Sobic.001G231300	PTHR35326:SF2 - PROTEIN PSBN (1 of 5)	-9.71889	0.003839	12.6667	1
Sobic.001G234300	similar to RNA-binding protein, putative, expressed	-8.11315	1.842e-33	1127	120
Sobic.001G235700	similar to Translin family protein, expressed	-3.11742	4.313e-08	208.667	58.6667
Sobic.001G236700	PTHR12298//PTHR12298:SF26 - PCDC2 PROGRAMMED CELL DEATH PROTEIN 2 -RELATED (1 of 4)	-1.90927	0.006021	207.667	94.3333
Sobic.001G236800	similar to Phosphoglycerate kinase	-2.31029	1.888e-06	262.333	99
Sobic.001G239300	AT hook motif domain containing protein, expressed	-2.79362	0.002074	32	10
Sobic.001G239400	PTHR11527//PTHR11527:SF138 - SMALL HEAT-SHOCK PROTEIN HSP20 FAMILY (1 of 1)	27.2145	1.031e-15	1.66667	42.3333
Sobic.001G239500	PTHR12526//PTHR12526:SF409 - GLYCOSYLTRANSFERASE (1 of 1)	20.1127	8.508e-52	78.6667	1331.67
Sobic.001G239601	PF00582 - Universal stress protein family (Usp) (1 of 42)	11.7215	0.0281249	0.333333	4.66667
Sobic.001G241600	weakly similar to BTB/POZ domain containing protein	-16.6802	0.003948	8.33333	0.333333
Sobic.001G243000	similar to HSF-type DNA-binding domain containing protein, expressed	2.5725	0	1372	3056
Sobic.001G243500	glycine-rich cell wall structural protein 2 precursor, putative, expressed	2.70312	0.0110344	11.3333	27
Sobic.001G243600	glycine-rich cell wall structural protein 2 precursor, putative, expressed	4.71928	0.003498	3	12.6667
Sobic.001G244600	weakly similar to Expressed protein	2.95604	0	4050.33	10343.7
Sobic.001G245000	similar to Putative uncharacterized protein	-2.18825	0.0003791	120	48.3333
Sobic.001G245100	No Annotation	-38.1305	0.007981	5	0
Sobic.001G245500	No Annotation	-54.6559	0.0008147	7.33333	0
Sobic.001G246101	No Annotation	-59.1926	3.197e-12	31	0.333333
Sobic.001G247000	similar to Os10g0429400 protein	-2.18035	0.0008325	104.333	41.3333
Sobic.001G247300	similar to Cation-transporting ATPase	2.21768	0.0326079	145	266.333
Sobic.001G247600	similar to GDP-mannose 3,5-epimerase 1	1.96092	1.139e-06	1135.67	1942
Sobic.001G248600	5.5.1.13 - Ent-copalyl diphosphate synthase / Ent-kaurene synthetase A (1 of 1)	-2.74764	9.493e-07	235.667	75.3333
Sobic.001G250000	No Annotation	-2.62325	4.567e-07	236.333	78
Sobic.001G250200	similar to Acyltransferase family protein, expressed	3.08664	0.0001174	15.3333	41.3333
Sobic.001G250750	No Annotation	-143.107	3.338e-10	19	0
Sobic.001G251500	similar to Calmodulin-binding family protein, putative, expressed	2.69401	0.003657	20.3333	47.6667
Sobic.001G251800	similar to Kelch motif family protein, expressed	-10.5404	3.933e-87	1021	84
Sobic.001G252800	weakly similar to Dof domain, zinc finger family protein, expressed	2.91412	6.653e-10	350.667	866.667
Sobic.001G253600	similar to Expressed protein	-2.03045	4.608e-07	688.667	298
Sobic.001G254400	similar to Os10g0403700 protein	-2.13163	0.004148	112.333	46.6667
Sobic.001G254600	similar to Os10g0403700 protein	1.97156	3.417e-06	401	687.667
Sobic.001G256400	similar to Putative selenium-binding protein-like	-4.50893	0.008514	12.3333	2.33333
Sobic.001G259700	PF09425 - Divergent CCT motif (CCT_2) (1 of 18)	14.1961	2.26e-12	46	530.333
Sobic.001G259900	PF09425 - Divergent CCT motif (CCT_2) (1 of 18)	13.4308	1.303e-07	12.3333	135
Sobic.001G260900	No Annotation	-171.572	9.361e-12	23	0
Sobic.001G262301	No Annotation	-34.5205	0.009338	4.33333	0
Sobic.001G262700	PTHR15074 - 5-METHYLCYTOSINE G/T MISMATCH-SPECIFIC DNA GLYCOSYLASE (1 of 2)	-3.42348	2.577e-14	416.667	106.333
Sobic.001G262900	weakly similar to Os09g0101100 protein	-2.43646	3.918e-06	306.667	109.333
Sobic.001G263500	similar to Glycosyl hydrolases family 17 protein, expressed	5.32199	0.039381	1.33333	6.66667
Sobic.001G264700	similar to Peptidyl-prolyl cis-trans isomerase	5.66761	2.623e-07	28.3333	132
Sobic.001G267200	arginyl-tRNA synthetase, putative, expressed	-3.64292	7.051e-06	76.6667	18
Sobic.001G267233	No Annotation	-6.1359	2.609e-41	1227	174.667
Sobic.001G267600	PF00314 - Thaumatin family (Thaumatin) (1 of 46)	16.9792	1.639e-08	2.33333	36
Sobic.001G268300	similar to TRNA-guanine transglycosylases, various specificities family protein, expressed	-3.02905	0.00217	60.3333	17.6667
Sobic.001G268700	similar to Glycosyl hydrolase family 38 protein, putative, expressed	-2.55918	2.48e-11	678	231
Sobic.001G268850	PTHR11607:SF3 - LYSOSOMAL ALPHA-MANNOSIDASE (1 of 1)	-4.00617	6.792e-07	235.667	51.3333
Sobic.001G269000	similar to Glycosyl hydrolase family 38 protein, putative, expressed	-3.6605	1.067e-07	3755	903.667
Sobic.001G270500	No Annotation	-9.36356	1.154e-15	114	10.3333
Sobic.001G271801	No Annotation	-256.385	1.371e-53	230.333	0.666667
Sobic.001G271900	No Annotation	-1.96194	1.662e-07	1344	591.667
Sobic.001G272100	Predicted protein	12.6389	0.0139689	0.333333	5
Sobic.001G272200	No Annotation	2.46818	0.009157	20.6667	44.3333
Sobic.001G274600	similar to NADH-dependent oxidoreductase 2, putative, expressed	-4.16091	1.858e-07	473	96
Sobic.001G274800	similar to NADH-dependent oxidoreductase 2, putative, expressed	-3.6984	6.297e-08	149.333	35.3333
Sobic.001G275100	similar to NADH-dependent oxidoreductase 2, putative, expressed	-10.5586	1.183e-32	326.667	26.6667
Sobic.001G275200	similar to NADH-dependent oxidoreductase 2, putative, expressed	-2.92668	2.954e-16	2732	804.667
Sobic.001G275500	similar to Nitrate transporter	-2.74442	2.694e-08	2979.67	960.667
Sobic.001G275600	PTHR11654//PTHR11654:SF175 - OLIGOPEPTIDE TRANSPORTER-RELATED (1 of 2)	-2.74256	0.008659	30.3333	9.66667
Sobic.001G276100	similar to Low affinity nitrate transporter	1.89907	0.0133869	1403.67	2229.33
Sobic.001G277300	Predicted protein	-3.94202	0.003396	16.6667	3.66667
Sobic.001G277600	similar to Protein kinase domain containing protein, expressed	-7.01474	0.008659	8.66667	1
Sobic.001G278700	similar to Inositol 1, 3, 4-trisphosphate 5/6-kinase, putative, expressed	2.87894	4.641e-08	204	498.333
Sobic.001G279300	PF05678 - VQ motif (VQ) (1 of 39)	24.9358	1.649e-12	2	45
Sobic.001G280700	similar to Acyl-[acyl-carrier-protein] desaturase, chloroplast precursor	3.80282	1.771e-11	252.333	821
Sobic.001G281400	similar to Expressed protein	2.50092	2.147e-09	1817.67	3878
Sobic.001G282000	similar to POT family protein, expressed	2.01987	0.003087	51	90.6667
Sobic.001G282900	similar to Cholinephosphate cytidylyltransferase	2.13159	2.286e-06	914	1668
Sobic.001G283100	similar to Putative uncharacterized protein	2.29648	1.082e-08	6811.33	13443.3
Sobic.001G283300	similar to Pentatricopeptide, putative, expressed	-2.00105	0.0244607	79.6667	35
Sobic.001G283800	No Annotation	-966.314	9.55e-37	127.667	0
Sobic.001G283900	PTHR24349:SF142 - CALCIUM-DEPENDENT PROTEIN KINASE 5 (1 of 2)	-84.0795	0.0003873	10.3333	0
Sobic.001G284425	No Annotation	14.2958	8.66e-09	2	26
Sobic.001G285000	similar to Putative uncharacterized protein	2.14124	0.008643	44.6667	84.3333
Sobic.001G287000	expressed protein	-2.01884	0.0211596	59	25.3333
Sobic.001G288301	No Annotation	-193.401	1.759e-27	100.667	0.333333
Sobic.001G288900	similar to Os10g0573800 protein	2.1155	1.505e-05	297.667	535
Sobic.001G290300	PTHR11089:SF29 - P-LOOP CONTAINING NUCLEOSIDE TRIPHOSPHATE HYDROLASES SUPERFAMILY PROTEIN (1 of 2)	-1.93634	0.001228	174	79.3333
Sobic.001G290400	similar to No apical meristem, putative, expressed	3.56275	1.996e-10	92.3333	278
Sobic.001G290832	No Annotation	-39.0129	0.004074	5	0
Sobic.001G292000	PTHR18901:SF42 - HALOACID DEHALOGENASE-LIKE HYDROLASE DOMAIN-CONTAINING PROTEIN SGPP (1 of 1)	2.02582	4.699e-07	362	634.667
Sobic.001G292400	similar to Expressed protein	2.24257	3.071e-05	140.333	270.333
Sobic.001G293800	similar to Glycosyl hydrolase family 14 protein, expressed	2.20345	5.912e-05	6368.67	12243
Sobic.001G294150	No Annotation	-141.628	6.908e-10	18.6667	0
Sobic.001G295000	similar to Cyclin-P4-1	5.01836	0.0373726	1.33333	6.33333
Sobic.001G295100	similar to Os10g0563800 protein	5.05441	2.606e-05	8.33333	37.3333
Sobic.001G295500	similar to Expressed protein	-1.92919	0.0006234	205	93
Sobic.001G295700	similar to Os10g0562200 protein	12.5635	3.622e-27	33.3333	358.667
Sobic.001G296300	similar to AP2 domain containing protein, expressed	5.02008	3.07e-08	40.6667	180
Sobic.001G296600	No Annotation	-125.733	2.988e-07	16.3333	0
Sobic.001G296800	PTHR16220 - WD REPEAT PROTEIN 8-RELATED (1 of 1)	-2.17049	0.0002215	151.667	61
Sobic.001G297500	similar to ZmMybst1	1.98237	2.17e-08	910.667	1562
Sobic.001G298400	PF06203 - CCT motif (CCT) (1 of 35)	7.45843	1.579e-15	33.3333	215
Sobic.001G298800	similar to Expressed protein	-2.24902	0.0004268	165.333	64.6667
Sobic.001G300301	No Annotation	-742.647	2.36e-113	670.667	0.666667
Sobic.001G300800	similar to Beta-expansin 7 precursor	2.23658	0.002467	33	65.3333
Sobic.001G301500	similar to Beta-expansin 6 precursor	-3.02529	1.631e-05	187	53.6667
Sobic.001G301600	similar to Beta-expansin 6 precursor	-4.95036	6.058e-06	45.6667	8
Sobic.001G302100	similar to Putative uncharacterized protein	-2.41968	4.096e-05	265.667	95.6667
Sobic.001G302400	similar to Putative uncharacterized protein	-2.11429	0.0003149	277.333	117
Sobic.001G303675	PF13891 - Potential DNA-binding domain (zf-C3Hc3H) (1 of 2)	-10.9604	4.608e-50	542.667	43.3333
Sobic.001G304500	similar to Os10g0551200 protein	2.26658	7.085e-08	256.667	505.333
Sobic.001G304700	similar to Proline dehydrogenase family protein, expressed	2.96712	4.288e-05	406	1071.67
Sobic.001G305600	similar to Putative uncharacterized protein	1.91584	2.395e-07	3856	6373
Sobic.001G306600	similar to Putative uncharacterized protein	2.43601	0.006222	36.6667	76.3333
Sobic.001G309200	similar to Putative C-4 sterol methyl oxidase	3.70193	6.612e-13	397	1247.33
Sobic.001G311100	similar to Ubiquitin family protein, expressed	1.93388	2.714e-07	2837	4751
Sobic.001G312600	similar to Seven transmembrane protein Mlo2	2.21518	0.003701	78.6667	149.667
Sobic.001G313000	similar to Expressed protein	2.79662	5.444e-07	52.3333	128
Sobic.001G316100	PF11947 - Protein of unknown function (DUF3464) (DUF3464) (1 of 3)	-3.01268	4.784e-16	1596.67	468.667
Sobic.001G316400	similar to Putative uncharacterized protein	3.37709	1.386e-07	159	456
Sobic.001G317800	similar to Putative uncharacterized protein	2.46102	0.0001366	104.333	217.667
Sobic.001G319100	similar to Glutathione S-transferase GSTU6, putative, expressed	-3.4522	1.655e-06	132.667	34
Sobic.001G319200	similar to Putative uncharacterized protein	-4.9475	0.0103581	16.6667	3
Sobic.001G320700	PTHR21022//PTHR21022:SF2 - PREPHENATE DEHYDRATASE P PROTEIN (1 of 1)	3.27475	1.242e-14	837	2378.67
Sobic.001G320900	similar to Putative membrane protein	3.74173	0.009936	17.3333	53.6667
Sobic.001G321100	expressed protein	-1.97533	0.001657	133.333	59
Sobic.001G321400	similar to Expressed protein	-3.2439	2.043e-09	244.667	66.3333
Sobic.001G321600	dehydration response related protein, putative, expressed	-3.22125	9.394e-15	507.667	138.333
Sobic.001G321800	similar to Membrane protein, putative, expressed	7.27765	2.763e-10	37.6667	228
Sobic.001G322200	similar to Putative alpha/beta hydrolase	7.1046	2.939e-05	3	18.6667
Sobic.001G323101	No Annotation	-64.0118	5.126e-05	8.33333	0
Sobic.001G326600	OsFBX238 - F-box domain containing protein, expressed	-2.50529	0.003909	45	15.6667
Sobic.001G327300	2.1.1.79 - Cyclopropane-fatty-acyl-phospholipid synthase / Unsaturated-phospholipid methyltransferase (1 of 4)	-2.01118	0.0237619	56.6667	25
Sobic.001G327400	No Annotation	-29.1549	0.02068	3.66667	0
Sobic.001G329800	similar to Allene oxide cyclase	2.81526	3.522e-09	476	1144
Sobic.001G330700	similar to Progesterone 5-beta-reductase, putative	2.40608	4.587e-11	1000	2091.33
Sobic.001G331100	similar to Lipase-like protein	29.5026	0.0292995	0	3.33333
Sobic.001G331401	PTHR12606:SF1 - GH15225P (1 of 22)	-4.20409	0.005582	16.6667	3.33333
Sobic.001G331500	similar to Putative uncharacterized protein	-181.513	1.842e-10	24.6667	0
Sobic.001G332900	similar to Os03g0422800 protein	-250.291	1.838e-13	34	0
Sobic.001G333000	similar to Pentatricopeptide, putative, expressed	-2.30193	4.361e-08	1374	521.667
Sobic.001G333300	similar to Expressed protein	-1.92585	0.003415	132.333	59.6667
Sobic.001G333900	similar to Diacylglycerol kinase 1, putative	1.90049	0.0003836	159.333	259.333
Sobic.001G334900	similar to Expressed protein	2.97428	2.096e-07	73.3333	193.333
Sobic.001G335300	similar to Putative uncharacterized protein	-2.1505	1.48e-08	875.667	354
Sobic.001G338900	similar to Putative cytochrome P450	-18.9653	0.0356397	15.3333	0.666667
Sobic.001G339100	similar to Glucose-6-phosphate 1-dehydrogenase	-2.17947	1.119e-09	4056.67	1626
Sobic.001G341100	similar to Os10g0396300 protein	4.10631	7.641e-08	184.667	680.667
Sobic.001G341300	weakly similar to Putative uncharacterized protein	-3.59011	1.29e-06	238	59.3333
Sobic.001G341600	similar to Serine/threonine-protein kinase NAK, putative, expressed	7.58455	8.949e-08	14.3333	94.6667
Sobic.001G342600	similar to PDI-like protein	2.39918	1.47e-12	9436	19527
Sobic.001G343300	similar to Putative 3-beta hydroxysteroid dehydrogenase/isomerase	-4.80734	9.122e-08	105.667	19.3333
Sobic.001G343400	1.1.1.170 - 3-beta-hydroxysteroid-4-alpha-carboxylate 3-dehydrogenase (decarboxylating) / Sterol-4-alpha-carboxylate 3-dehydrogenase (decarboxylating) (1 of 13)	-2.23769	0.0132365	74	29
Sobic.001G344500	similar to Sucrose synthase 2	-2.16949	5.226e-05	8380.33	3427.33
Sobic.001G344800	PTHR23244//PTHR23244:SF320 - KELCH REPEAT DOMAIN (1 of 8)	3.4144	4.558e-09	46.6667	140
Sobic.001G345400	similar to Putative ring-H2 zinc finger protein	-2440.17	3.606e-72	323	0
Sobic.001G347100	PF01535//PF13041//PF14432 - PPR repeat (PPR) // PPR repeat family (PPR_2) // DYW family of nucleic acid deaminases (DYW_deaminase) (1 of 48)	-3.81352	0.0343591	16	3.66667
Sobic.001G347800	similar to Heme oxygenase 2	-2.65441	2.032e-05	262.667	87
Sobic.001G348100	similar to Os09g0252100 protein	-1.97955	0.0339768	130	58.6667
Sobic.001G349800	similar to Putative uncharacterized protein	2.21918	0.0232495	15.3333	29.6667
Sobic.001G350400	3.5.2.17 - Hydroxyisourate hydrolase / HIUHase (1 of 1)	-1.95962	1.492e-07	926.667	410.667
Sobic.001G351000	similar to Phospho-2-dehydro-3-deoxyheptonate aldolase 1, chloroplast precursor	1.97784	0.0001922	611	1066.67
Sobic.001G352300	similar to Putative splicing factor, arginine/serine-rich 2	-2.01301	0.0175395	89.6667	38
Sobic.001G352400	similar to Expressed protein	2.5671	0	11489.3	25369
Sobic.001G352633	No Annotation	-87.5923	7.329e-06	11.6667	0
Sobic.001G352700	PF05678 - VQ motif (VQ) (1 of 39)	3.57191	0.0156445	3.33333	10.6667
Sobic.001G353200	similar to Putative uncharacterized protein	2.30965	2.605e-09	543.333	1073
Sobic.001G353300	similar to Trehalose-phosphatase family protein, expressed	4.94768	2.831e-17	85.6667	359.333
Sobic.001G353800	PTHR27003:SF53 - RECEPTOR-LIKE PROTEIN KINASE FERONIA (1 of 2)	-602.256	0.001559	71.6667	0
Sobic.001G354800	weakly similar to Expressed protein	3.41313	0.008896	4.66667	14.3333
Sobic.001G355000	PTHR22932 - TELOMERASE-BINDING PROTEIN P23 HSP90 CO-CHAPERONE (1 of 3)	2.95459	0	1487.33	3816
Sobic.001G355700	No Annotation	-165.479	1.219e-10	22.3333	0
Sobic.001G356800	ZOS9-11 - C2H2 zinc finger protein, expressed	6.69461	4.213e-11	17.3333	99
Sobic.001G357000	weakly similar to Putative uncharacterized protein	4.23587	0.0006853	6	22
Sobic.001G357200	similar to RNA recognition motif family protein, expressed	-2.30629	3.048e-07	1684.33	643.333
Sobic.001G358300	similar to Expressed protein	2.72241	8.273e-08	262.667	602.333
Sobic.001G359300	PTHR24282//PTHR24282:SF50 - CYTOCHROME P450 FAMILY MEMBER (1 of 3)	1.91557	1.376e-06	8562.67	14110.7
Sobic.001G361600	similar to Chaperonin	-2.89161	0.0001414	129.333	39
Sobic.001G362500	similar to Sugar transporter family protein, expressed	-4.30543	0.0181178	10.3333	2
Sobic.001G363100	similar to Putative uncharacterized protein	-3.23139	2.678e-14	4596.33	1251
Sobic.001G363600	PF12776 - Myb/SANT-like DNA-binding domain (Myb_DNA-bind_3) (1 of 21)	-396.103	8.472e-19	52.6667	0
Sobic.001G364100	similar to MTERF family protein, expressed	2.02674	0.002809	356.333	643.333
Sobic.001G364200	similar to Putative uncharacterized protein	2.82418	3.861e-06	128	305
Sobic.001G365000	Predicted protein	2.48147	0.001416	36.3333	77
Sobic.001G365400	No Annotation	-626.641	2.245e-29	83.3333	0
Sobic.001G365500	No Annotation	-8.32461	2.437e-13	142.333	14.6667
Sobic.001G366500	similar to Putative uncharacterized protein	2.34994	0.0255843	33.3333	68.3333
Sobic.001G367500	arginyl-tRNA synthetase, putative, expressed	-5.68887	1.362e-09	74.6667	11.3333
Sobic.001G368100	similar to Expressed protein	-2.21134	0.0008519	156.667	61.6667
Sobic.001G368300	similar to Ubiquitin ligase SINAT5, putative, expressed	-2.08875	3.318e-07	657	276
Sobic.001G368800	similar to Diphthine synthase	-2.58552	0.003983	66.3333	22.6667
Sobic.001G368900	similar to IQ calmodulin-binding motif family protein, expressed	2.25868	0.001543	76.6667	150.667
Sobic.001G370600	weakly similar to Expressed protein	2.52729	1.601e-12	3296.67	7175.67
Sobic.001G371100	similar to Nucleolar protein Nop56, putative, expressed	-2.31094	3.678e-11	2415.67	914.333
Sobic.001G372100	similar to Glycosyl hydrolase family 14 protein, expressed	3.31969	2.294e-06	51	145.333
Sobic.001G372800	similar to SAR DNA binding protein	-2.94745	3.188e-16	2464.67	725.333
Sobic.001G372900	similar to Os07g0668000 protein	-3.32799	2.859e-05	71.3333	19
Sobic.001G373400	similar to Chromosome chr6 scaffold_3, whole genome shotgun sequence	-2.30288	9.721e-06	250.667	96
Sobic.001G374500	No Annotation	2.24386	0.0361219	14.6667	28.3333
Sobic.001G374800	similar to Os03g0345100 protein	-1.98881	0.00807	102	45
Sobic.001G376150	No Annotation	4.46122	0.0116777	2.33333	9.33333
Sobic.001G377300	similar to Putative uncharacterized protein	3.09849	9.312e-13	829.333	2231
Sobic.001G377600	similar to MtN3/saliva family protein, expressed	5.38882	0.009206	3	14
Sobic.001G377900	OsFBX9 - F-box domain containing protein, expressed	-2.3076	0.003427	65.3333	25
Sobic.001G378550	No Annotation	-4.62463	0.0261781	45.3333	9
Sobic.001G379000	similar to Alanine-glyoxylate aminotransferase 2, mitochondrial, putative, expressed	-3.59502	4.719e-05	152	35.3333
Sobic.001G379300	similar to Peroxidase 2 precursor	-37.9678	0.0196904	4.66667	0
Sobic.001G379500	similar to Expressed protein	-11.7737	5.979e-06	19	1.33333
Sobic.001G379600	similar to CIPK-like protein 1, putative, expressed	-4.25671	1.585e-11	3103.67	646.667
Sobic.001G380900	similar to Expressed protein	4.7283	5.793e-12	46.3333	192.333
Sobic.001G381700	expressed protein	16.5915	0.002272	0.333333	6.66667
Sobic.001G381800	similar to Expressed protein	2.28935	8.43e-07	289	579.333
Sobic.001G382000	similar to Serine/threonine-protein kinase AtPK19, putative, expressed	1.9505	1.984e-06	8229.33	13691
Sobic.001G382400	similar to Putative uncharacterized protein	2.07655	5.219e-08	1396.67	2515.67
Sobic.001G383350	No Annotation	-49.2315	0.0007145	6.33333	0
Sobic.001G383700	similar to Calmodulin-like protein	2.7048	9.905e-08	704	1607
Sobic.001G384500	similar to Protein kinase domain containing protein, expressed	-2.1864	6.519e-09	3647.67	1468.67
Sobic.001G384700	similar to Zinc finger C-x8-C-x5-C-x3-H type family protein, expressed	-2.77138	2.112e-05	144.333	46.6667
Sobic.001G385900	similar to Osr40c1 protein	2.84535	0	1965.67	4827.67
Sobic.001G386200	similar to Thioredoxin-like 1, putative, expressed	2.43868	1.636e-11	3571.33	7468.67
Sobic.001G386300	similar to Expressed protein	2.49366	1.235e-12	1218.33	2644
Sobic.001G388100	similar to Late embryogenesis abundant protein 1	7.58131	3.921e-07	7.33333	48
Sobic.001G388250	PF00153 - Mitochondrial carrier protein (Mito_carr) (1 of 62)	-35.7985	0.005883	4.66667	0
Sobic.001G388400	similar to Expressed protein	-3.71811	8.166e-27	4215	987
Sobic.001G388500	No Annotation	-19.834	1.483e-13	78	3.33333
Sobic.001G389600	similar to Leucine Rich Repeat family protein, expressed	2.35672	0.000344	39	81
Sobic.001G390700	weakly similar to VQ motif family protein, expressed	2.12821	0.013235	44.6667	85.3333
Sobic.001G391300	similar to Galactinol synthase 3	3.10609	1.007e-13	2574.33	7040.33
Sobic.001G391500	similar to Myb-like DNA-binding domain containing protein, expressed	6.33856	1.994e-07	10.3333	56.3333
Sobic.001G392400	similar to Putative uncharacterized protein	1.92058	0.0007722	180	298.667
Sobic.001G393401	PTHR33448:SF1 - CHLOROPLAST PROTEIN HCF243 (1 of 1)	-3498.63	5.426e-85	463	0
Sobic.001G394100	No Annotation	3.26061	0.0121817	22	63.3333
Sobic.001G394400	similar to Phytochrome B	-1.99865	6.443e-08	5889	2569.67
Sobic.001G395300	similar to ATP-dependent Clp protease proteolytic subunit	-2.3096	3.671e-09	2558	969.333
Sobic.001G395700	similar to Expressed protein	-2.15677	0.0298147	43.3333	17.3333
Sobic.001G395800	similar to Os10g0443000 protein	-1.91373	0.006161	102.333	46.3333
Sobic.001G396300	similar to CP12, putative, expressed	3.1128	1.106e-05	57.3333	157.667
Sobic.001G397300	similar to Expressed protein	3.24221	0.0206344	4	11.6667
Sobic.001G397700	similar to TPR Domain containing protein, expressed	8.15563	4.539e-12	11	80
Sobic.001G398300	similar to Expressed protein	2.52963	0.002016	21.3333	48.3333
Sobic.001G398500	similar to Long cell-linked locus protein	17.4861	5.015e-14	6	91.3333
Sobic.001G398700	similar to Expressed protein	3.31872	6.519e-09	56.6667	164.667
Sobic.001G399300	similar to Protein phosphatase 2C, putative, expressed	4.47695	0.000105	68	258.333
Sobic.001G399900	similar to Roothairless 3	9.66097	1.279e-09	8.33333	70.3333
Sobic.001G400101	No Annotation	3.25889	1.588e-06	35.6667	101.667
Sobic.001G401400	similar to Transducin family protein, putative, expressed	-3.9644	1.958e-18	553.667	122.333
Sobic.001G401600	similar to Glycosyltransferase 5, putative, expressed	3.69341	7.656e-05	25	84
Sobic.001G402200	similar to Sex determination protein tasselseed-2	2.56287	0.007298	17.3333	39.3333
Sobic.001G404300	Predicted protein	3.07926	0.0004933	27	70.6667
Sobic.001G405500	similar to Pyruvate decarboxylase isozyme 2	-2.45438	0.007822	4837.67	1636
Sobic.001G405800	similar to DnaJ domain containing protein, expressed	2.93017	0	450.667	1139.67
Sobic.001G406100	similar to Mitochondrial carrier protein, expressed	2.24337	9.876e-09	304.333	597.333
Sobic.001G406300	similar to Protein phosphatase type 2-C	2.35461	1.321e-08	294	601.667
Sobic.001G407600	similar to Fatty acid desaturase	2.75118	5.881e-06	5569.67	12774.7
Sobic.001G408300	similar to Expressed protein	-2.72203	1.493e-06	177.333	57.6667
Sobic.001G408400	similar to PAP2 superfamily protein, expressed	1.98519	4.151e-06	332.667	569.667
Sobic.001G409100	similar to Glycosyltransferase family 43 protein, expressed	2.6762	6.153e-05	33	78
Sobic.001G409300	similar to Phosphatidylinositol transfer protein, expressed	2.13209	7.639e-08	325	597.333
Sobic.001G409400	similar to Putative uncharacterized protein	6.68114	1.209e-07	43.3333	244.333
Sobic.001G409900	PTHR11132//PTHR11132:SF104 - SOLUTE CARRIER FAMILY 35 (1 of 2)	2.9301	6.23e-13	1044.33	2624
Sobic.001G410700	similar to Pentatricopeptide, putative, expressed	-1.96775	1.55e-06	876	393
Sobic.001G412200	similar to Putative uncharacterized protein	-3.38576	0.0215806	18.6667	4.66667
Sobic.001G412500	similar to Expressed protein	-2.34717	1.223e-05	364.667	136.333
Sobic.001G415200	similar to Uncharacterized plant-specific domain TIGR01589 family protein, expressed	-2.88126	7.228e-10	1264.67	377
Sobic.001G415750	No Annotation	-303.408	1.26e-18	40.3333	0
Sobic.001G416600	similar to Rhamnose biosynthetic enzyme 1, putative, expressed	2.58309	5.074e-08	1336.67	2944
Sobic.001G417600	similar to Actin-depolymerizing factor 7	-4.93469	0.007421	18.6667	3.33333
Sobic.001G418000	similar to Rhamnose biosynthetic enzyme 1, putative, expressed	2.46737	1.071e-07	214	456.333
Sobic.001G418200	similar to 33 kDa secretory protein, putative, expressed	3.27069	4.623e-08	57.6667	161.667
Sobic.001G420100	similar to Heat shock cognate 70 kDa protein	6.46592	0	5718.67	30948.3
Sobic.001G420900	similar to Ankyrin repeat family protein, putative, expressed	-2.81812	8.013e-08	528.667	167.333
Sobic.001G421500	similar to Initiator-binding protein	3.24235	0	733.667	2076.67
Sobic.001G422100	similar to Haloacid dehalogenase-like hydrolase family protein, putative, expressed	4.00245	0	1325.67	4588.67
Sobic.001G422300	similar to Laccase-10 precursor	3.04558	3.822e-05	26.6667	72.3333
Sobic.001G422500	similar to Putative uncharacterized protein	-3.71813	1.431e-19	902.333	211.667
Sobic.001G423600	similar to Os03g0270500 protein	2.62643	8.193e-07	85.3333	195
Sobic.001G424650	No Annotation	-25.7005	0.0436755	3.33333	0
Sobic.001G425600	PTHR11527//PTHR11527:SF152 - SMALL HEAT-SHOCK PROTEIN HSP20 FAMILY (1 of 7)	-3.2815	0.0009285	400	112.333
Sobic.001G426000	similar to 17.4 kDa class I heat shock protein 3	5.572	0	1473.33	7034
Sobic.001G426300	similar to OTU-like cysteine protease family protein, expressed	-3.84014	2.454e-13	367.667	84.3333
Sobic.001G426400	similar to Expressed protein	-11.9236	1.017e-93	2087.33	155.667
Sobic.001G426800	similar to RNA recognition motif family protein, expressed	4.08288	0	4078.67	14253.3
Sobic.001G429000	similar to Harpin-induced protein 1 containing protein, expressed	2.25103	0.0127053	15.3333	30.3333
Sobic.001G431500	similar to Expressed protein	6.50832	4.192e-13	16.3333	93.3333
Sobic.001G431700	similar to Expressed protein	-2.13058	9.332e-05	237.667	96.6667
Sobic.001G432300	similar to Imidazole glycerol phosphate synthase hisHF, chloroplast, putative, expressed	-1.97693	0.002414	326.667	146
Sobic.001G432500	similar to Expressed protein	2.98918	3.958e-05	88.6667	231
Sobic.001G432600	similar to Expressed protein	13.4457	0.0007617	0.666667	9.33333
Sobic.001G432900	No Annotation	-34.0613	0.006914	4.33333	0
Sobic.001G434000	similar to Tryptophan/tyrosine permease family protein, expressed	2.53943	0.0332961	39	87.3333
Sobic.001G435600	No Annotation	-2.37713	0.007559	53.3333	20
Sobic.001G435650	No Annotation	-756.285	2.488e-25	101.333	0
Sobic.001G435800	similar to 39 kDa EF-Hand containing protein, putative, expressed	2.40594	2.359e-12	2353.33	4847
Sobic.001G436000	similar to Expressed protein	1.98281	5.303e-08	489	842.667
Sobic.001G436500	PTHR31029:SF4 - F5O11.6 (1 of 1)	2.03575	0.003441	43.3333	77
Sobic.001G436600	similar to Tetratricopeptide-like helical	-5.02226	0.004576	17.3333	3
Sobic.001G437000	similar to ACT domain containing protein, expressed	2.03143	0.0009441	115.333	198.667
Sobic.001G437801	PTHR11353:SF81 - CHAPERONIN 60 SUBUNIT BETA 4, CHLOROPLASTIC (1 of 1)	-6.47347	8.747e-28	2101.67	289
Sobic.001G438100	similar to Senescence-associated protein 15, putative, expressed	2.57184	7.366e-13	335	754
Sobic.001G438700	weakly similar to Os08g0548400 protein	2.12731	0.012372	90.3333	165
Sobic.001G438800	similar to Armadillo/beta-catenin-like repeat family protein, expressed	3.52739	1.5e-11	74.3333	227.667
Sobic.001G439200	similar to Thaumatin family protein, expressed	2.64289	5.243e-11	583.333	1330.67
Sobic.001G440600	similar to Stress inducible protein coi6.1	2.65627	7.882e-14	1389.67	3175
Sobic.001G441100	similar to U-box domain containing protein, expressed	7.58148	0.001017	7	44
Sobic.001G441700	PTHR31062:SF44 - XYLOGLUCAN ENDOTRANSGLUCOSYLASE/HYDROLASE PROTEIN 27-RELATED (1 of 1)	2.26107	0.006288	49.3333	99.6667
Sobic.001G441800	similar to Hydroxyproline-rich glycoprotein family protein, putative, expressed	2.12029	1.184e-05	239.333	438.667
Sobic.001G442900	similar to Expressed protein	2.21902	1.984e-06	183.333	354
Sobic.001G444900	similar to Putative uncharacterized protein OSJNBa0081P02.20	-6.89006	1.868e-07	32	4
Sobic.001G446000	similar to Putative uncharacterized protein	2.24947	0.0145086	18.6667	37
Sobic.001G446100	similar to Expressed protein	6.93044	1.45e-28	119.667	708
Sobic.001G446200	similar to Clathrin adaptor complex small chain family protein, expressed	3.01427	8.315e-11	151	392
Sobic.001G447200	similar to Inositol 1,3,4-trisphosphate 5/6-kinase	3.71787	0	594.667	1918.67
Sobic.001G447400	weakly similar to Homeobox-leucine zipper protein HAT22	1.94489	0.0005435	130.667	221.333
Sobic.001G447500	PTHR11825//PTHR11825:SF56 - SUBGROUP IIII AMINOTRANSFERASE (1 of 1)	2.56198	4.252e-08	225	500.333
Sobic.001G447600	similar to Os03g0231800 protein	2.99747	0	3015.33	7716.67
Sobic.001G448800	similar to Os03g0232800 protein	-34.5335	1.099e-81	547	13.6667
Sobic.001G449000	similar to Haemolysin-III related family protein, expressed	-4.5249	4.017e-15	206	39.3333
Sobic.001G449700	similar to Allene oxide synthase	6.76823	1.039e-12	2181	12203
Sobic.001G450500	similar to Putative uncharacterized protein	2.95076	3.306e-06	279	728
Sobic.001G451150	PTHR14499//PTHR14499:SF70 - POTASSIUM CHANNEL TETRAMERIZATION DOMAIN-CONTAINING (1 of 3)	-26.4825	0.0283365	3.33333	0
Sobic.001G451450	No Annotation	-427.603	1.482e-20	58.6667	0
Sobic.001G451500	similar to Glutamine synthetase root isozyme 1	3.72244	9.386e-13	835.667	2689.33
Sobic.001G451700	similar to Cytochrome P450 family protein, expressed	2.17488	6.258e-07	386.333	730
Sobic.001G451800	similar to Os03g0223000 protein	2.18924	0.008771	32	62
Sobic.001G452100	PTHR31495:SF3 - CALEOSIN-RELATED FAMILY PROTEIN-RELATED (1 of 2)	2.06632	1.272e-05	182.333	326
Sobic.001G452700	PF00069//PF00954//PF01453//PF08276 - Protein kinase domain (Pkinase) // S-locus glycoprotein domain (S_locus_glycop) // D-mannose binding lectin (B_lectin) // PAN-like domain (PAN_2) (1 of 32)	-2.03311	2.19e-06	623.333	271.667
Sobic.001G453200	similar to Very-long-chain fatty acid condensing enzyme, putative, expressed	2.11968	1.592e-08	416.667	777
Sobic.001G453500	similar to Expressed protein	-2.15786	9.311e-07	457.667	185
Sobic.001G454100	similar to Sugar carrier protein C, putative, expressed	1.97019	0.0165847	733	1230.67
Sobic.001G454200	No Annotation	-104.149	1.085e-06	13.6667	0
Sobic.001G454600	expressed protein	-2.14446	1.614e-09	1045.33	421.667
Sobic.001G454900	similar to Os03g0216700 protein	2.87376	2.88e-05	44.3333	109.333
Sobic.001G455400	No Annotation	-26.3495	0.0371225	3.33333	0
Sobic.001G455433	No Annotation	-2.59485	0.0169863	23.6667	8
Sobic.001G455700	similar to Expressed protein	-3.81849	2.264e-08	1968	461.667
Sobic.001G457200	similar to Mitochondrial carrier protein, expressed	-2.72637	3.571e-08	209	66.6667
Sobic.001G457400	Predicted protein	-2.48248	0.002569	40	14
Sobic.001G458000	similar to Putative uncharacterized protein	-2.023	0.008104	120	52.6667
Sobic.001G459800	similar to UDP-glucose 6-dehydrogenase	2.37172	0.0190546	524.667	1038.33
Sobic.001G460000	PTHR32116:SF2 - GALACTURONOSYLTRANSFERASE 13-RELATED (1 of 1)	-2.57764	8.689e-05	259.667	88
Sobic.001G460300	PTHR31471:SF5 - F7A19.1 PROTEIN-RELATED (1 of 2)	-3.42863	1.809e-05	83.3333	21
Sobic.001G464900	similar to Chromosome chr7 scaffold_20, whole genome shotgun sequence	3.59806	6.489e-06	646	1934.67
Sobic.001G465200	PF10441 - Urb2/Npa2 family (Urb2) (1 of 1)	-3.29447	1.018e-15	542.667	143.333
Sobic.001G466200	similar to Expressed protein	-1.94156	0.0001841	276.333	124.333
Sobic.001G466600	similar to Expressed protein	-2.37113	0.0005199	68.3333	25
Sobic.001G466800	expressed protein	-3.04876	1.455e-09	399.667	115
Sobic.001G467150	No Annotation	-73.4772	1.82e-05	9.66667	0
Sobic.001G467500	similar to Expressed protein	2.5315	6.994e-05	50.3333	111.333
Sobic.001G467600	similar to Haemolysin-III related family protein, expressed	3.58891	0.0115532	4.66667	15
Sobic.001G468400	similar to Homeobox domain containing protein, expressed	-7.50768	0.0319405	9.33333	1
Sobic.001G469700	similar to Expressed protein	4.70894	0	501.667	2023.33
Sobic.001G470000	similar to Satase isoform II	10.8274	1.358e-11	6.66667	64
Sobic.001G470700	No Annotation	-456.908	1.922e-23	62	0
Sobic.001G472800	similar to Inositol-3-phosphate synthase	10.7006	0	1314.33	12038.7
Sobic.001G475400	similar to Putative uncharacterized protein	2.76618	6.326e-06	38.6667	92.6667
Sobic.001G475701	similar to Os03g0190000 protein	2.6434	0.00395	14.3333	33.3333
Sobic.001G476100	similar to Putative uncharacterized protein	2.34465	0.00309	34.6667	71.3333
Sobic.001G476400	No Annotation	13.1115	1.977e-20	23	251.667
Sobic.001G476600	similar to Putative uncharacterized protein	3.05984	0.009159	5.33333	14.3333
Sobic.001G476800	No Annotation	-158.219	9.022e-10	21.6667	0
Sobic.001G477300	similar to Putative uncharacterized protein	2.22152	3.091e-09	556	1065.33
Sobic.001G477650	No Annotation	-722.331	4.281e-29	95	0
Sobic.001G477900	similar to Expressed protein	-2.33025	7.014e-06	491	181.667
Sobic.001G479900	PF01535//PF05701//PF07798//PF13041 - PPR repeat (PPR) // Weak chloroplast movement under blue light (WEMBL) // Protein of unknown function (DUF1640) (DUF1640) // PPR repeat family (PPR_2) (1 of 1)	-2.55523	0.008077	32	11
Sobic.001G481100	similar to Expressed protein	14.6955	8.649e-17	143.667	1736.67
Sobic.001G481900	similar to SacIy domain containing protein, expressed	1.9611	1.042e-06	4942.67	8319.67
Sobic.001G482100	similar to Putative uncharacterized protein	2.17629	1.318e-05	560.333	1037.67
Sobic.001G482600	PF09425 - Divergent CCT motif (CCT_2) (1 of 18)	15.7225	3.85e-26	80.3333	1058.33
Sobic.001G482700	weakly similar to Putative uncharacterized protein	10.7325	2.074e-10	125	1105
Sobic.001G483300	similar to Putative uncharacterized protein	2.65599	7.649e-13	568.333	1310.33
Sobic.001G483400	similar to Lipoxygenase	1.9923	2.119e-05	469.333	801
Sobic.001G483800	similar to Tubulin-tyrosine ligase family protein, expressed	-4.29913	8.732e-16	430	87.6667
Sobic.001G484400	similar to Cation-transporting ATPase	2.489	2.12e-07	4796.33	10132
Sobic.001G485000	PTHR24098:SF12 - ACYL-COA N-ACYLTRANSFERASE WITH RING/FYVE/PHD-TYPE ZINC FINGER DOMAIN-CONTAINING PROTEIN (1 of 2)	10.8332	0.0301947	0.333333	4.33333
Sobic.001G485100	similar to Expressed protein	4.32429	2.731e-18	233.333	866
Sobic.001G485500	nitrilase, putative, expressed	-6.2766	0.0389251	5.33333	0.666667
Sobic.001G485901	No Annotation	2.22614	4.509e-07	382	734
Sobic.001G486100	expressed protein	2.31372	2.241e-08	239.333	482.333
Sobic.001G486600	similar to Os12g0176500 protein	-2.19472	0.0141429	64.3333	26.3333
Sobic.001G487200	similar to Zinc finger, C3HC4 type family protein, expressed	-1.92803	0.001918	134	61
Sobic.001G487250	No Annotation	-25.9471	0.0362495	3.33333	0
Sobic.001G487600	similar to Receptor-like kinase TAK33-like protein	3.06667	0.0195274	5	13.6667
Sobic.001G487900	similar to Calcium-binding protein 39, putative, expressed	1.9363	0.0175901	29.6667	50
Sobic.001G488000	similar to Leucine zipper protein	5.18307	9.225e-06	63.6667	277.333
Sobic.001G488500	PF01344 - Kelch motif (Kelch_1) (1 of 36)	1.99465	4.705e-06	1242	2114
Sobic.001G489000	similar to Os03g0170500 protein	1.99411	0.0327114	60.3333	106.667
Sobic.001G489500	similar to Putative uncharacterized protein	6.1565	5.262e-12	28.3333	149
Sobic.001G489600	similar to Expressed protein	3.41437	8.476e-13	796.333	2316
Sobic.001G490000	similar to Cellulose synthase-like A4	-2.68582	0.0219336	33.3333	11
Sobic.001G491500	similar to Putative pentatricopeptide repeat containing protein	-5.20687	0.0143291	10.6667	1.66667
Sobic.001G491800	similar to Expressed protein	-2.98673	0.0004374	105.333	31.6667
Sobic.001G492800	similar to Os03g0167400 protein	2.11484	0.0006111	63	116.667
Sobic.001G493400	similar to Expressed protein	-2.64396	2.343e-08	402	133
Sobic.001G493900	similar to Beta-galactosidase 5 precursor	-2.05733	0.0342444	48	20.3333
Sobic.001G494300	similar to Chromosome chr4 scaffold_162, whole genome shotgun sequence	-3.14317	0.0180504	16	4.33333
Sobic.001G494500	PTHR10584:SF184 - RIBOKINASE (1 of 1)	-1.96299	5.212e-06	718.667	316.333
Sobic.001G496200	similar to Putative uncharacterized protein	5.81289	1.224e-29	166	823.667
Sobic.001G496600	PTHR11801 - SIGNAL TRANSDUCER AND ACTIVATOR OF TRANSCRIPTION (1 of 1)	-2.21894	0.0002047	249.333	99.3333
Sobic.001G496700	PF13178 - Protein of unknown function (DUF4005) (DUF4005) (1 of 13)	3.94239	0.0169616	6	20.6667
Sobic.001G498100	PTHR10795:SF352 - SUBTILISIN PROTEASE-LIKE (1 of 1)	-4.23894	4.252e-08	71.6667	14.6667
Sobic.001G498800	similar to Putative CMP-sialic acid transporter	-2.45169	0.00317	62	22
Sobic.001G499100	similar to ABC transporter family protein, putative, expressed	2.33622	9.026e-12	4135	8343
Sobic.001G499200	similar to Putative uncharacterized protein	-4.01683	3.806e-08	120	26.3333
Sobic.001G499350	No Annotation	-31.9835	0.0164918	4	0
Sobic.001G499500	similar to Putative uncharacterized protein	2.90216	1.835e-13	477.667	1189
Sobic.001G499600	similar to Thioredoxin-like 1, putative, expressed	6.41843	3.8e-18	139.333	741.667
Sobic.001G501400	similar to Phage head-tail adaptor family protein, expressed	-2.1226	1.054e-09	1214.33	498
Sobic.001G501701	expressed protein	-2.57961	0.0180266	25.3333	8.66667
Sobic.001G502600	similar to Putative uncharacterized protein	-2.51818	2.01e-07	303	106
Sobic.001G504000	similar to Transmembrane protein, putative, expressed	1.9849	1.625e-07	45662.3	77632
Sobic.001G505100	similar to Aquaporin TIP1-1	4.65883	0	8111.33	32699
Sobic.001G505600	similar to DENN domain containing protein, expressed	2.27561	0.000218	111.667	219.333
Sobic.001G505800	PTHR11926//PTHR11926:SF277 - GLUCOSYL/GLUCURONOSYL TRANSFERASES (1 of 4)	1.90261	0.001062	91	150.333
Sobic.001G506300	similar to Xyloglucan galactosyltransferase KATAMARI1 homolog	2.61373	0.003404	20	45.6667
Sobic.001G507300	similar to Expressed protein	2.44716	6.322e-12	2258.67	4791.33
Sobic.001G507500	PTHR11353//PTHR11353:SF80 - CHAPERONIN (1 of 2)	-2.89173	0.0007001	53.6667	16.3333
Sobic.001G507700	No Annotation	-2.97142	0.0263053	17.3333	5
Sobic.001G508600	similar to Putative uncharacterized protein	2.59009	0.0254986	17.3333	39
Sobic.001G508800	similar to Beta-amylase	6.1336	0	582.667	3048
Sobic.001G509300	similar to Expressed protein	11.8235	1.403e-27	40.6667	417.333
Sobic.001G509600	similar to Pentatricopeptide, putative	-3.82873	0.001033	31	7
Sobic.001G509800	similar to Os03g0140500 protein	-2.4527	0.0252356	54	19.3333
Sobic.001G513000	PF01535//PF13041//PF13812//PF14432 - PPR repeat (PPR) // PPR repeat family (PPR_2) // Pentatricopeptide repeat domain (PPR_3) // DYW family of nucleic acid deaminases (DYW_deaminase) (1 of 19)	-2.05001	0.0006842	136.667	58.3333
Sobic.001G513200	similar to Putative uncharacterized protein	4.15621	0.00395	8.66667	31.6667
Sobic.001G514800	similar to Serine O-acetyltransferase family protein, expressed	2.3637	1.759e-11	588	1206.67
Sobic.001G515200	No Annotation	-2.91416	0.004583	33	10
Sobic.001G515500	PF01476 - LysM domain (LysM) (1 of 27)	3.3021	1.674e-10	237.333	671
Sobic.001G515800	similar to No apical meristem protein, expressed	2.1883	0.0314622	13	25
Sobic.001G516500	similar to Expansin-like A1 precursor	-1.8958	0.0003153	557.333	262
Sobic.001G516600	similar to AMP-binding enzyme family protein, expressed	4.30605	5.562e-07	287.333	1029.33
Sobic.001G517200	PTHR13734:SF48 - POLYNUCLEOTIDE ADENYLYLTRANSFERASE FAMILY PROTEIN (1 of 1)	-2.71248	9.68e-05	75.6667	24.3333
Sobic.001G517700	similar to Catalase isozyme 2	1.9773	2.038e-06	17180.7	29581.7
Sobic.001G518200	similar to Chromosome chr4 scaffold_205, whole genome shotgun sequence	-1.92526	0.008189	194.333	87.6667
Sobic.001G518800	similar to EST AU070346(S12172) corresponds to a region of the predicted gene	2.01268	0.003061	191.667	344
Sobic.001G519200	expressed protein	2.42637	1.253e-05	117.333	244
Sobic.001G519500	No Annotation	-4.11071	0.042913	6.66667	1.33333
Sobic.001G519800	similar to EST C74302(E30840) corresponds to a region of the predicted gene	2.00573	2.126e-06	65107.7	112178
Sobic.001G520000	KOG2722 - Predicted membrane protein (1 of 8)	-2.61531	1.55e-06	164.333	54.6667
Sobic.001G520100	similar to Seven transmembrane protein Mlo1	-2.17053	0.0001159	2170	871
Sobic.001G520200	similar to Phospho-ethanolamine N-methyltransferase family protein, expressed	-2.06822	6.028e-05	237.667	100.333
Sobic.001G520800	PTHR11014//PTHR11014:SF83 - PEPTIDASE M20 FAMILY MEMBER (1 of 1)	2.55054	1.713e-05	407	893.333
Sobic.001G520900	similar to Calcium-dependent protein kinase isoform 11	1.97892	0.001129	665.667	1121
Sobic.001G521700	No Annotation	-5.73524	5.925e-05	29	4.33333
Sobic.001G521750	No Annotation	-9.18098	5.052e-05	25.6667	2.33333
Sobic.001G521850	PF02469 - Fasciclin domain (Fasciclin) (1 of 27)	-9.43079	1.018e-08	57	5.33333
Sobic.001G522400	similar to FHA domain containing protein, expressed	-2.1178	3.397e-07	785.333	326.667
Sobic.001G523150	No Annotation	-2.53868	0.004575	39.6667	13.3333
Sobic.001G523200	similar to CIPK-like protein 1, putative, expressed	1.99658	5.547e-06	3836	6468.33
Sobic.001G524750	No Annotation	3.45768	3.83e-05	24.6667	75.6667
Sobic.001G524900	similar to 50S ribosomal protein L5, chloroplast precursor	-2.42169	2.778e-12	5264.67	1909.33
Sobic.001G525400	similar to Protein kinase, putative, expressed	2.10276	3.179e-05	610.667	1105.67
Sobic.001G526200	PTHR11850:SF74 - HOMEOBOX PROTEIN KNOTTED-1-LIKE 7 (1 of 1)	2.34112	0.0001838	80	163
Sobic.001G527200	similar to Putative uncharacterized protein	1.9048	0.0313796	25.3333	42.3333
Sobic.001G527600	1.3.99.22 - Coproporphyrinogen dehydrogenase / Oxygen-independent coproporphyrinogen-III oxidase (1 of 1)	-16.0725	2.894e-08	49.3333	2.66667
Sobic.001G528500	No Annotation	-798.684	8.028e-35	105.667	0
Sobic.001G530700	similar to UDP-galactose transporter, putative, expressed	-5.26161	0.0144608	32.6667	5.66667
Sobic.001G531800	similar to Dihydrodipicolinate reductase, C-terminus family protein, expressed	-2.43806	6.702e-08	548.667	196.333
Sobic.001G531900	similar to F-box family protein, putative, expressed	1.93907	3.278e-07	509.333	867.667
Sobic.001G532200	similar to Membrane protein, putative, expressed	5.29043	0.0262763	19	79.6667
Sobic.001G532800	similar to Arginine/serine-rich-splicing factor RSP31	-3.32457	1.395e-07	142.667	38
Sobic.001G533300	similar to Putative mitochondrial inner membrane protein	2.14195	2.195e-07	324.667	601.333
Sobic.001G533800	similar to Putative uncharacterized protein	-2.59309	4.604e-08	550.667	185.333
Sobic.001G534132	No Annotation	3.26266	0.030653	3.33333	9.66667
Sobic.001G535100	similar to Expressed protein	-2.15216	2.54e-05	345	141
Sobic.001G535700	PF07876 - Stress responsive A/B Barrel Domain (Dabb) (1 of 4)	-2.19025	1.405e-10	1860.33	741.333
Sobic.001G536600	weakly similar to Putative uncharacterized protein	3.12274	5.797e-08	57.3333	153.667
Sobic.001G537700	similar to DEAD-box ATP-dependent RNA helicase 50	-6.08295	4.602e-43	2351.33	338.333
Sobic.001G538866	similar to Expressed protein	3.14078	2.41e-10	101.333	275.667
Sobic.001G539200	similar to Transmembrane protein, putative, expressed	2.41627	0.007967	30.6667	66.6667
Sobic.001G540300	similar to Expressed protein	3.91248	3.428e-23	214.667	729.667
Sobic.001G541800	similar to Putative uncharacterized protein	-2.22198	5.743e-10	988.333	390
Sobic.001G544300	PTHR12029:SF11 - METHYLTRANSFERASE TARBP1-RELATED (1 of 1)	-3.26215	6.631e-16	701.667	188.667
Sobic.001G544400	PF01277 - Oleosin (Oleosin) (1 of 6)	9.98725	1.758e-08	4.66667	41.3333
Sobic.002G000350	No Annotation	-33.8952	0.0135562	4.33333	0
Sobic.002G001800	similar to Putative potassium transporter	1.9336	6.183e-06	1008.67	1723
Sobic.002G001900	Predicted protein	2.24199	0.003175	3281.67	6331.67
Sobic.002G002300	PF01397//PF03936 - Terpene synthase, N-terminal domain (Terpene_synth) // Terpene synthase family, metal binding domain (Terpene_synth_C) (1 of 39)	3.94083	0.0005837	63	210.667
Sobic.002G002400	similar to Os01g0690800 protein	2.69531	0.004	40.6667	95.6667
Sobic.002G003500	similar to Putative peroxidase 1	2.78448	0.009636	9	22
Sobic.002G003601	No Annotation	-4.42489	0.013147	10.3333	2
Sobic.002G004000	PTHR33399:SF2 - PSBQ-LIKE PROTEIN 2, CHLOROPLASTIC (1 of 1)	-3.78421	3.652e-25	3149	729.667
Sobic.002G004900	PTHR23500:SF47 - SUGAR TRANSPORT PROTEIN 10-RELATED (1 of 1)	-2.24247	0.002932	88.6667	34.6667
Sobic.002G007000	PF01535//PF13041//PF14432 - PPR repeat (PPR) // PPR repeat family (PPR_2) // DYW family of nucleic acid deaminases (DYW_deaminase) (1 of 48)	-1.90773	0.0180066	124.333	57.6667
Sobic.002G007600	similar to Putative uncharacterized protein OJ1513_F02.105	29.7157	0.016806	0	3.33333
Sobic.002G009000	No Annotation	-853.856	2.701e-37	114	0
Sobic.002G009500	Predicted protein	-2.0958	0.0004311	139	58.3333
Sobic.002G012100	PF13837//PF14303 - Myb/SANT-like DNA-binding domain (Myb_DNA-bind_4) // No apical meristem-associated C-terminal domain (NAM-associated) (1 of 1)	-1.89983	0.002651	161.333	74
Sobic.002G013800	PTHR23155:SF496 - PROTEIN SCRIBBLE HOMOLOG (1 of 2)	-1162.09	0.000757	138.333	0
Sobic.002G017750	No Annotation	10.1036	5.331e-13	20.3333	174.333
Sobic.002G018300	Predicted protein	2.60329	1.549e-08	121.333	273.667
Sobic.002G020200	weakly similar to Putative uncharacterized protein OSJNBa0057M23.132	7.58983	0.0007186	2.33333	16
Sobic.002G020600	similar to Os07g0123500 protein	-2.65418	3.294e-06	265.667	87.3333
Sobic.002G020900	weakly similar to Os07g0123900 protein	2.27958	4.261e-05	147.667	287.333
Sobic.002G021300	Predicted protein	5.6599	1.537e-05	41	185.667
Sobic.002G022800	weakly similar to Putative uncharacterized protein	-6.29057	5.554e-09	53	7.33333
Sobic.002G025700	similar to Putative uncharacterized protein	-2.62896	7.677e-13	1292.67	433.667
Sobic.002G026200	similar to Putative uncharacterized protein	3.59272	0.0001524	11	35
Sobic.002G026300	similar to Putative pyrophosphate-dependent phosphofructokinase alpha subunit	-2.39923	1.011e-11	3138	1138.67
Sobic.002G027500	similar to Putative uncharacterized protein	2.99893	3.765e-12	331.667	842.667
Sobic.002G032000	No Annotation	-13.2219	1.486e-23	272.667	17.3333
Sobic.002G032066	No Annotation	-7.07514	4.344e-27	431	52.6667
Sobic.002G033100	PTHR22835//PTHR22835:SF242 - ZINC FINGER FYVE DOMAIN CONTAINING PROTEIN (1 of 3)	4.64049	0.0242295	2	8.33333
Sobic.002G035200	PTHR23500:SF149 - INOSITOL TRANSPORTER 4-RELATED (1 of 3)	3.12769	1.53e-10	215.667	581.333
Sobic.002G036100	Predicted protein	23.7852	1.906e-05	2.66667	54
Sobic.002G036150	PTHR33077:SF17 - PROTEIN TIFY 5A-RELATED (1 of 2)	16.0693	0.002972	0.333333	6.33333
Sobic.002G037400	similar to Os07g0154100 protein	17.9707	1.114e-10	1.66667	28
Sobic.002G037600	similar to Putative uncharacterized protein	5.91778	0.0128369	1	5.66667
Sobic.002G037900	similar to Putative uncharacterized protein OSJNBa0024L18.10	-2.96412	0.0001415	53	15.6667
Sobic.002G038200	similar to Hydrolase, TatD family like protein	-2.89713	6.289e-06	209.333	65
Sobic.002G039100	similar to Peptide transporter-like	2.20042	0.005476	24	46.6667
Sobic.002G039400	similar to Protein YABBY 1	-3.44193	0.0006777	43.6667	11
Sobic.002G040100	Predicted protein	2.51869	6.36e-08	205.667	450
Sobic.002G040400	similar to Putative uncharacterized protein	3.95027	6.032e-12	82.3333	281
Sobic.002G040500	similar to Putative uncharacterized protein	4.28569	0.0002063	7	26.6667
Sobic.002G041000	similar to Steroid 5alpha-reductase-like protein	2.72749	1.242e-14	368.667	885
Sobic.002G041533	similar to Putative uncharacterized protein	2.52412	1.024e-06	222.667	487.667
Sobic.002G042000	similar to Os07g0162700 protein	2.4453	0.0001545	108	225.333
Sobic.002G043201	No Annotation	-2.17596	0.0395263	40	16
Sobic.002G043700	2.7.11.13 - Protein kinase C / PKC (1 of 2)	4.17753	1.1e-08	39	140.667
Sobic.002G045700	similar to Putative polynucleotide phosphorylase	-1.92919	0.0001607	1746.67	804
Sobic.002G046150	No Annotation	-873.312	4.226e-37	117.333	0
Sobic.002G046200	No Annotation	-25.9653	0.0382376	3.33333	0
Sobic.002G046400	similar to Putative iron deficiency protein Ids3	6.34354	2.06e-06	4.33333	25
Sobic.002G046700	PF08659 - KR domain (KR) (1 of 21)	2.89841	3.66e-07	182.667	462.333
Sobic.002G047400	similar to Putative tyrosine phosphatase	3.58505	0	8399.67	25759.3
Sobic.002G048501	No Annotation	-33.076	0.0356623	4	0
Sobic.002G048800	similar to Putative uncharacterized protein P0496D04.35	2.31936	0.0004187	117	238
Sobic.002G050900	similar to Os07g0176500 protein	7.64311	4.273e-41	240	1604
Sobic.002G051300	similar to Putative uncharacterized protein	-4.93723	0.003657	19	3.33333
Sobic.002G051600	similar to DNA repair/transcription protein Mms19-like protein	-2.26939	6.619e-09	535.333	205
Sobic.002G052000	PTHR14154:SF5 - EARLY LIGHT-INDUCED PROTEIN 1, CHLOROPLASTIC-RELATED (1 of 2)	3.91786	4.512e-05	236.667	821.667
Sobic.002G052100	similar to Early light-inducible protein ELIP	3.49981	8.379e-05	85.3333	260
Sobic.002G052600	No Annotation	3.13134	0.000284	22.3333	60.6667
Sobic.002G055400	PF04720 - PDDEXK-like family of unknown function (PDDEXK_6) (1 of 9)	2.46924	9.625e-07	422	917.333
Sobic.002G055600	similar to Xylanase inhibitor protein 1 precursor	2.94971	2.614e-08	335.667	852.333
Sobic.002G056000	PTHR10629//PTHR10629:SF36 - CYTOSINE-SPECIFIC METHYLTRANSFERASE (1 of 2)	-2.51548	3.78e-10	574	201
Sobic.002G056300	similar to Histone H1-like protein	-2.19836	2.09e-06	1319.33	539.667
Sobic.002G056400	similar to Putative ATP-dependent DNA helicase II 70 kDa subunit	-2.65962	4.448e-09	278.667	91.3333
Sobic.002G056500	similar to Os07g0185000 protein	1.9761	7.992e-07	5966.33	10215.3
Sobic.002G057600	similar to Putative uncharacterized protein	2.1655	3.726e-07	1023	1872.33
Sobic.002G060700	OsFBX237 - F-box domain containing protein, expressed	-61.1543	9.712e-05	8	0
Sobic.002G061600	PTHR21576//PTHR21576:SF25 - UNCHARACTERIZED NODULIN-LIKE PROTEIN (1 of 1)	2.23669	2.48e-09	373.667	726.333
Sobic.002G062500	similar to Methylmalonate semi-aldehyde dehydrogenase	-2.07025	1.092e-05	937.333	404.333
Sobic.002G064500	similar to 1-deoxy-D-xylulose 5-phosphate synthase	21.6711	2.226e-10	29.3333	508.667
Sobic.002G064700	similar to 1-deoxy-D-xylulose 5-phosphate synthase	14.3837	3.49e-07	40	466.667
Sobic.002G064750	2.7.11.25 - Mitogen-activated protein kinase kinase kinase / MLTK (1 of 23)	-2.24828	0.0397946	46.3333	18.3333
Sobic.002G068600	similar to Os07g0194500 protein	-7.13508	0.005365	15	1.66667
Sobic.002G068800	similar to Galactosyltransferase family-like protein	4.19664	6.963e-12	62.3333	226.667
Sobic.002G071400	similar to Putative uncharacterized protein	-2.23749	6.437e-11	1827.67	714
Sobic.002G072000	weakly similar to Putative Pi-b protein	-3.31114	2.802e-17	830.667	222
Sobic.002G072100	similar to Putative uncharacterized protein	-2.23193	2.235e-06	3879.33	1530.33
Sobic.002G072200	similar to Putative uncharacterized protein	-2.38968	0.004374	214	81
Sobic.002G073700	2.1.1.41 - Sterol 24-C-methyltransferase / Zymosterol-24-methyltransferase (1 of 9)	2.45398	1.474e-11	836.333	1756.67
Sobic.002G074400	PTHR30546//PTHR30546:SF4 - FLAVODOXIN-RELATED PROTEIN WRBA-RELATED (1 of 3)	2.17044	0.0247869	15.6667	29.3333
Sobic.002G074600	No Annotation	2.39534	0.0438688	8	16.6667
Sobic.002G074900	weakly similar to Os01g0152600 protein	-134.565	2.27e-09	18	0
Sobic.002G078000	similar to Os07g0222900 protein	-2.52855	2.94e-05	156.333	54.6667
Sobic.002G078100	PF01535//PF13812 - PPR repeat (PPR) // Pentatricopeptide repeat domain (PPR_3) (1 of 18)	-3.13211	1.056e-05	81.3333	23
Sobic.002G080000	No Annotation	2.07668	0.0118783	30.6667	56.6667
Sobic.002G081300	Predicted protein	2.49718	2.645e-08	180.333	395
Sobic.002G081900	weakly similar to Putative uncharacterized protein	-2.01021	0.0004162	215	93.6667
Sobic.002G084400	PF01535//PF13041//PF13812//PF14432 - PPR repeat (PPR) // PPR repeat family (PPR_2) // Pentatricopeptide repeat domain (PPR_3) // DYW family of nucleic acid deaminases (DYW_deaminase) (1 of 19)	-5.26325	1.399e-06	44.3333	7.33333
Sobic.002G084900	expressed protein	2.28812	0.0004475	84.3333	164.333
Sobic.002G085300	similar to Putative uncharacterized protein	10.7518	1.492e-18	9.33333	89
Sobic.002G085400	similar to Putative uncharacterized protein	2.07837	0.0002486	220.667	400.333
Sobic.002G086700	No Annotation	-25.8332	3.73e-21	93.6667	3
Sobic.002G086900	PF00069//PF00560//PF08263//PF13855 - Protein kinase domain (Pkinase) // Leucine Rich Repeat (LRR_1) // Leucine rich repeat N-terminal domain (LRRNT_2) // Leucine rich repeat (LRR_8) (1 of 55)	-2.80779	8.197e-07	131.667	40.6667
Sobic.002G088200	weakly similar to Putative uncharacterized protein P0418E08.140	1.95455	0.0002839	291	499.333
Sobic.002G088800	similar to Putative uncharacterized protein	-4.74563	0.0100856	17.6667	3.33333
Sobic.002G088900	similar to Os07g0120300 protein	4.4122	0.005382	2.66667	10.6667
Sobic.002G089700	similar to Putative uncharacterized protein	2.11204	0.0115332	22.6667	42
Sobic.002G092700	similar to Putative uncharacterized protein	2.3759	0.006545	16.3333	34.3333
Sobic.002G093500	similar to Putative IAA amidohydrolase	-2.3613	5.322e-09	1555.33	577.333
Sobic.002G094600	similar to Cellulose synthase-8	6.94742	1.708e-08	66	383.333
Sobic.002G101000	similar to Prohibitin	-1.98491	1.208e-06	1524	668.667
Sobic.002G103900	PF03168 - Late embryogenesis abundant protein (LEA_2) (1 of 61)	2.61155	4.575e-05	55.6667	123.667
Sobic.002G104900	similar to Putative uncharacterized protein	3.50907	5.138e-08	132	392
Sobic.002G105700	Predicted protein	-2.13944	0.0007561	133.667	55.3333
Sobic.002G109400	similar to Putative uncharacterized protein	2.27879	1.098e-07	307.333	611.333
Sobic.002G110200	1.14.13.68 - 4-hydroxyphenylacetaldehyde oxime monooxygenase / Cytochrome P450-II-dependent monooxygenase (1 of 8)	3.20219	1.225e-05	132.333	367
Sobic.002G110500	similar to Putative uncharacterized protein B1120F06.137	-2.47957	9.432e-08	323.667	113
Sobic.002G111800	PTHR21499//PTHR21499:SF32 - ASPARTATE KINASE (1 of 1)	-2.13745	0.0001198	482	198.667
Sobic.002G112200	No Annotation	-41.1438	0.004229	5.33333	0
Sobic.002G112300	similar to Putative uncharacterized protein	2.7574	2.415e-05	81.3333	198
Sobic.002G112600	similar to ARP protein-like	-5.35527	7.074e-25	459.333	75
Sobic.002G113500	similar to Rapid ALkalinization Factor family protein, expressed	7.62872	2.402e-12	16	105.333
Sobic.002G113700	similar to Putative uncharacterized protein	12.8909	1.956e-13	7.66667	88
Sobic.002G114400	similar to Barley B recombinant	-5.01691	5.022e-16	256.333	44.3333
Sobic.002G115801	PF07762 - Protein of unknown function (DUF1618) (DUF1618) (1 of 68)	2.10519	0.0142787	25.3333	46.3333
Sobic.002G116000	similar to Granule bound starch synthase IIa	3.7727	0	3728	11992
Sobic.002G116300	similar to Poly [ADP-ribose] polymerase 1 (EC 2.4.2.30) (PARP-1) (ADPRT 1) (NAD(+) ADP-ribosyltransferase 1)	-2.94716	1.012e-10	333.333	99.6667
Sobic.002G116400	No Annotation	-12.7668	1.466e-05	46.6667	3
Sobic.002G117700	3.2.1.20 - Alpha-glucosidase / Maltase-glucoamylase (1 of 4)	1.94051	3.444e-07	1000.33	1683.33
Sobic.002G117800	No Annotation	-30.8788	0.0141331	4	0
Sobic.002G118600	similar to SNAP-34	3.48715	0	582.333	1776.67
Sobic.002G119100	PTHR31585:SF12 - FOLATE-BIOPTERIN TRANSPORTER 8, CHLOROPLASTIC-RELATED (1 of 1)	5.45509	0	365	1714.67
Sobic.002G120200	similar to Selenium-binding protein-like	-6.60186	0.0002449	29.6667	4
Sobic.002G122100	No Annotation	-2.93227	6.119e-06	135.667	40
Sobic.002G122200	No Annotation	-12.8066	0.0411827	41	3
Sobic.002G123700	No Annotation	-56.1262	0.0001418	7.33333	0
Sobic.002G123750	No Annotation	-92.0016	8.223e-06	12.6667	0
Sobic.002G124100	No Annotation	-4.58929	0.0006712	30.3333	5.66667
Sobic.002G124200	OsFBX187 - F-box domain containing protein, expressed	-2.73273	1.144e-08	294	93.6667
Sobic.002G124700	similar to Aquaporin PIP2-2	2.97636	0	2616	6790.67
Sobic.002G125200	similar to Aquaporin PIP2-6	2.0958	0.001105	217	400
Sobic.002G125700	similar to Aquaporin PIP2-6	2.55252	0.0008753	295	657.667
Sobic.002G126800	KOG1128 - Uncharacterized conserved protein, contains TPR repeats (1 of 1)	-1.93314	4.853e-05	462	210
Sobic.002G127800	PTHR10794:SF38 - CAAX AMINO TERMINAL PROTEASE FAMILY PROTEIN (1 of 1)	-2.03426	0.004567	148.667	64.3333
Sobic.002G128750	No Annotation	-2.23033	0.002464	140	54.6667
Sobic.002G128800	similar to Putative uncharacterized protein P0038F09.45	2.3082	5.584e-09	348.667	693.667
Sobic.002G130000	PTHR10291:SF6 - DEHYDRODOLICHYL DIPHOSPHATE SYNTHASE 1-RELATED (1 of 4)	4.02886	8.449e-11	464	1568
Sobic.002G130500	expressed protein	-5.08145	1.636e-15	403	68.3333
Sobic.002G131000	similar to Os09g0563300 protein	-5.04962	4.221e-13	334	58.3333
Sobic.002G131300	similar to Putative uncharacterized protein	-2.22131	1.659e-05	205.667	81.3333
Sobic.002G131800	similar to Putative uncharacterized protein	5.12062	0.0001027	17	73
Sobic.002G132600	PTHR23019 - NUCLEAR PORE MEMBRANE GLYCOPROTEIN GP210-RELATED (1 of 1)	-2.15938	6.455e-08	817.667	330.667
Sobic.002G134300	similar to Os09g0567800 protein	3.82095	4.557e-09	35	118
Sobic.002G134400	similar to Putative inosine-uridine nucleoside N-ribohydrolase	2.68068	1.151e-11	468.333	1071
Sobic.002G135100	KOG0870 - DNA polymerase epsilon, subunit D (1 of 1)	-1.91804	0.0008752	206.333	93.3333
Sobic.002G138400	PTHR31321:SF24 - PECTINESTERASE 14-RELATED (1 of 1)	4.12168	0.007883	6.66667	24
Sobic.002G138500	Predicted protein	2.32412	2.474e-06	163.667	327.333
Sobic.002G138700	similar to C2 domain-containing protein	3.906	9.326e-24	240	813.667
Sobic.002G140300	similar to Os09g0572700 protein	5.26713	3.071e-05	39.6667	176
Sobic.002G140400	similar to Os09g0572700 protein	6.39338	0.0001641	9	50
Sobic.002G140800	PTHR11079:SF58 - RNA PSEUDOURIDINE SYNTHASE 4, MITOCHONDRIAL (1 of 1)	-3.71067	0.003339	38.6667	9
Sobic.002G141300	similar to Os09g0106700 protein	2.44257	2.711e-11	326.667	690.667
Sobic.002G141800	expressed protein	3.50227	1.694e-07	73.3333	216
Sobic.002G142350	No Annotation	-222.125	4.884e-13	30	0
Sobic.002G142400	No Annotation	-76.4417	3.584e-05	10.3333	0
Sobic.002G142950	No Annotation	-25.7016	0.0378836	3.33333	0
Sobic.002G143766	No Annotation	-182.395	0.0105646	21.6667	0
Sobic.002G144400	No Annotation	-35.8505	0.007403	4.66667	0
Sobic.002G145300	similar to Probable protein arginine N-methyltransferase 3	-2.38906	3.093e-07	514.333	187.333
Sobic.002G145500	similar to Os09g0266600 protein	-10.1847	7.257e-17	113.667	9.66667
Sobic.002G146400	No Annotation	-2.93701	3.128e-05	96.6667	28.3333
Sobic.002G147550	No Annotation	-53.8047	0.0004268	7	0
Sobic.002G148700	similar to Os09g0272000 protein	2.02226	8.951e-09	1572.33	2788
Sobic.002G151000	similar to Enoyl-ACP reductase precursor	-2.01708	0.001091	545	241.333
Sobic.002G151500	KOG4675 - Uncharacterized conserved protein, contains ENT domain (1 of 4)	-3.25265	0.0124694	15.3333	4
Sobic.002G152900	similar to Topoisomerase 6 subunit B-like protein	-1.95498	5.227e-05	348	155.333
Sobic.002G153200	No Annotation	-129.22	0.0192375	15.3333	0
Sobic.002G155000	similar to Putative uncharacterized protein P0592C05.16	-2.27533	4.93e-06	273	104.667
Sobic.002G155200	similar to Peptidyl-prolyl cis-trans isomerase	-7.20475	7.599e-14	133.667	16.3333
Sobic.002G155900	similar to Putative phosphomannomutase	-4.77496	1.042e-17	1563.67	287.667
Sobic.002G158300	Predicted protein	-11.2407	0.0135066	5.66667	0.333333
Sobic.002G159300	4.99.1.1 - Ferrochelatase / Protoheme ferro-lyase (1 of 3)	2.44059	0.0001075	734	1503
Sobic.002G159750	No Annotation	-28.5051	8.92e-15	48	1.33333
Sobic.002G160600	PTHR22854//PTHR22854:SF14 - TRYPTOPHAN BIOSYNTHESIS PROTEIN (1 of 1)	7.923	5.426e-05	15.3333	99.6667
Sobic.002G161400	PTHR10887:SF320 - P-LOOP CONTAINING NUCLEOSIDE TRIPHOSPHATE HYDROLASES SUPERFAMILY PROTEIN (1 of 1)	4.13381	1.774e-21	268.667	949
Sobic.002G162400	similar to Os09g0299400 protein	2.12861	3.804e-07	327.333	610.667
Sobic.002G164400	similar to Putative uncharacterized protein	2.57651	1.746e-05	66.3333	146.667
Sobic.002G164600	similar to Os09g0307300 protein	5.57188	0.0111391	2.33333	12.3333
Sobic.002G164900	similar to Putative uncharacterized protein	-1.99656	0.008748	69.6667	30.3333
Sobic.002G165200	No Annotation	-214.071	4.654e-14	28.3333	0
Sobic.002G165401	No Annotation	5.16955	4.882e-11	32.6667	147
Sobic.002G167400	PF01535//PF13041 - PPR repeat (PPR) // PPR repeat family (PPR_2) (1 of 164)	-2.23593	0.0238083	33	13
Sobic.002G168000	weakly similar to Myb family protein-like	-2.23862	0.0115759	65.3333	25.6667
Sobic.002G169400	PTHR23155//PTHR23155:SF635 - LEUCINE-RICH REPEAT-CONTAINING PROTEIN (1 of 2)	-2.02003	0.0239259	45.3333	19.3333
Sobic.002G170000	No Annotation	-29.6428	0.0267106	3.66667	0
Sobic.002G172500	similar to Putative uncharacterized protein	-6.27802	0.0106516	8	1
Sobic.002G172600	similar to Methylenetetrahydrofolate dehydrogenase-like	-4.5977	1.46e-20	635	121.333
Sobic.002G173900	similar to Arbutin synthase-like	-4.65903	1.156e-10	4341.33	839
Sobic.002G175500	similar to Putative serine carboxypeptidase	-4.49058	1.386e-06	145.333	28.6667
Sobic.002G176200	similar to Membrane protein-like	3.59314	0	1735.67	5328.33
Sobic.002G176800	similar to Probable NADH kinase	-4.04971	6.35e-07	66.3333	14.3333
Sobic.002G177900	PTHR22937 - RING FINGER CONTAINING PROTEIN (1 of 17)	-2.18759	0.0111064	49.6667	20
Sobic.002G179000	similar to Probable protein arginine N-methyltransferase 1	-2.62377	1.941e-13	1645.33	540.667
Sobic.002G180400	similar to Putative uncharacterized protein	-2.37871	7.047e-09	1288	471.333
Sobic.002G182000	similar to CwfJ / zinc finger(CCCH-type)-like protein	-1.92437	0.0007634	201.667	91.3333
Sobic.002G184300	PTHR24078 - DNAJ HOMOLOG SUBFAMILY C MEMBER (1 of 107)	15.8607	5.534e-05	0.666667	11
Sobic.002G184500	similar to Alpha-amylase precursor	-2.38556	0.0347636	62.3333	23.3333
Sobic.002G184900	similar to Putative uncharacterized protein	-2.90934	0.0009079	104.333	32.3333
Sobic.002G185200	weakly similar to Putative uncharacterized protein	3.49372	9.416e-09	49	152.333
Sobic.002G187100	similar to Leaf senescence protein-like	4.30997	5.327e-06	12.3333	47
Sobic.002G187700	similar to Putative uncharacterized protein	3.30692	0	1370.33	3867.67
Sobic.002G187900	expressed protein	-4.34187	1.713e-05	43	8.66667
Sobic.002G188500	similar to Putative trehalose-6-phosphate synthase	-1.93733	9.232e-05	6537.33	2996
Sobic.002G188700	similar to Os09g0378700 protein	8.78203	5.023e-10	13.3333	100
Sobic.002G189000	Predicted protein	8.10919	0	514	3519.33
Sobic.002G189100	similar to Putative uncharacterized protein	3.24291	8.004e-06	374.667	1026
Sobic.002G190300	similar to Putative Cytochrome P450	2.97997	7.898e-11	922.667	2371.33
Sobic.002G192101	similar to Arm repeat-containing protein-like	3.26491	7.617e-06	35.3333	101.333
Sobic.002G193600	similar to Endoglucanase 22 precursor	2.56694	8.639e-07	101	226.333
Sobic.002G194500	similar to Putative uncharacterized protein	10.0771	0.0276313	0.333333	4
Sobic.002G194600	similar to Putative uncharacterized protein	2.16595	0.0161673	60	114.333
Sobic.002G195900	weakly similar to Putative uncharacterized protein	2.12509	0.000238	252.333	454
Sobic.002G197500	PTHR23151//PTHR23151:SF67 - DIHYDROLIPOAMIDE ACETYL/SUCCINYL-TRANSFERASE-RELATED (1 of 2)	-1.90545	0.004349	103	47
Sobic.002G197600	similar to Chromosome chr1 scaffold_5, whole genome shotgun sequence	2.29094	0.008238	48.6667	96
Sobic.002G199500	similar to Putative uncharacterized protein	2.60637	0.001272	94.6667	224.667
Sobic.002G199900	similar to Putative uncharacterized protein P0643D11.9	2.0369	0.0002144	436	745
Sobic.002G200500	PF01535//PF13041 - PPR repeat (PPR) // PPR repeat family (PPR_2) (1 of 164)	-3.04383	0.001402	48	14
Sobic.002G201900	similar to Glucose transporter	2.08905	6.09e-06	905.667	1661.33
Sobic.002G202350	No Annotation	-46.2558	0.002692	6	0
Sobic.002G203600	similar to Os09g0420100 protein	-2.17497	3.6e-07	431.333	172.667
Sobic.002G203800	similar to Pleiotropic drug resistance protein 3	4.92628	9.068e-12	104.667	436
Sobic.002G204050	No Annotation	-67.9425	2.58e-05	9	0
Sobic.002G204800	Predicted protein	7.04426	0.004008	1.33333	8.66667
Sobic.002G206500	similar to Queuine tRNA-ribosyltransferase	-2.98888	0.0001159	99	29.3333
Sobic.002G207300	similar to Senescence-associated protein DH	2.17626	5.852e-06	2645.67	4986
Sobic.002G207700	similar to Os09g0426500 protein	-3.29269	8.646e-13	398	105.667
Sobic.002G207900	PTHR11863//PTHR11863:SF46 - STEROL DESATURASE (1 of 1)	1.96215	0.0005784	190.333	329
Sobic.002G208700	PTHR18966//PTHR18966:SF223 - IONOTROPIC GLUTAMATE RECEPTOR (1 of 5)	-2.99305	1.149e-06	443.333	132.667
Sobic.002G209450	No Annotation	-459.623	4.199e-23	60.6667	0
Sobic.002G210100	similar to AAA ATPase, central region (50.1 kD)-like protein	8.02745	1.716e-15	19	137
Sobic.002G212000	similar to EREB	-2.34236	5.427e-06	5871	2232.67
Sobic.002G212900	PTHR23273//PTHR23273:SF13 - REPLICATION FACTOR A 1, RFA1 (1 of 2)	-34.5141	0.01039	4.33333	0
Sobic.002G213400	PF07082 - Protein of unknown function (DUF1350) (DUF1350) (1 of 2)	2.34626	6.914e-08	982	1989.33
Sobic.002G214300	similar to Putative uncharacterized protein OJ1328_D07.26	2.05511	0.00291	110.667	195
Sobic.002G214400	similar to Putative ethanolamine kinase 1	1.98509	5.668e-08	1678.33	2862.33
Sobic.002G214500	Predicted protein	6.78454	0.001786	1.66667	10.6667
Sobic.002G215800	PTHR12483//PTHR12483:SF39 - SOLUTE CARRIER FAMILY 31 COPPER TRANSPORTERS (1 of 2)	1.89596	1.139e-07	2926.33	4836.33
Sobic.002G216000	similar to Putative uncharacterized protein	4.54493	0.0182119	1.66667	7
Sobic.002G216100	similar to Cytochrome P450 monooxygenase CYP92A1	3.53952	0.004131	7.33333	22.3333
Sobic.002G216400	similar to Putative uncharacterized protein	1.89894	0.001167	172.333	289
Sobic.002G216500	similar to Putative uncharacterized protein	2.93321	0.0133862	110	285.333
Sobic.002G217100	similar to Putative Avr9/Cf-9 rapidly elicited protein 264	3.76605	1.687e-11	81.6667	266
Sobic.002G217200	similar to Cysteine proteinase 2 precursor	-2.61014	1.552e-11	22962	7768.33
Sobic.002G217400	similar to Plastid (P)ppGpp synthase	1.92918	3.828e-07	983.667	1649.67
Sobic.002G219000	similar to Plant viral-response family protein-like	-69.3849	5.43e-05	9.33333	0
Sobic.002G219300	ZOS9-13 - C2H2 zinc finger protein, expressed	2.56063	0.0253217	12.6667	28.6667
Sobic.002G220500	similar to Putative uncharacterized protein	2.42936	1.595e-07	187.667	394
Sobic.002G222800	similar to Putative Avr9 elicitor response protein	2.13294	0.0007064	225.667	415.667
Sobic.002G223401	similar to Putative uncharacterized protein	-2.48862	1.453e-06	243	86
Sobic.002G223600	PTHR23084//PTHR23084:SF136 - PHOSPHATIDYLINOSITOL-4-PHOSPHATE 5-KINASE RELATED (1 of 2)	-2.23092	0.004052	118	45
Sobic.002G224300	Predicted protein	3.67195	4.233e-05	23.6667	76
Sobic.002G225000	similar to Remorin protein-like	2.41539	8.909e-08	850.333	1801.67
Sobic.002G225200	similar to Putative uncharacterized protein B1342C04.33	3.95483	0.0387142	5	18.3333
Sobic.002G225300	similar to Putative heat shock factor	2.12782	0.0002818	94.6667	178.333
Sobic.002G225400	similar to Abscisic acid 8'-hydroxylase 3	6.1672	1.102e-21	252.333	1308.67
Sobic.002G225650	similar to Alpha-amylase	-45.5991	0.00118	6	0
Sobic.002G225700	similar to Ethylene-binding protein-like	58.8202	1.649e-17	0.666667	41
Sobic.002G226100	similar to Putative uncharacterized protein B1045B05.19-1	-2.26619	2.529e-07	451	175.333
Sobic.002G226200	No Annotation	-361.668	3.455e-21	48	0
Sobic.002G227700	similar to Putative uncharacterized protein	3.40478	0	569	1667
Sobic.002G227800	similar to Putative uncharacterized protein	2.26505	2.414e-05	185.667	358.667
Sobic.002G228400	PTHR23024//PTHR23024:SF164 - MEMBER OF 'GDXG' FAMILY OF LIPOLYTIC ENZYMES (1 of 1)	2.27989	6.187e-08	223.667	446.667
Sobic.002G228500	similar to Putative PrMC3	2.91853	0.0001254	20.3333	52.6667
Sobic.002G229600	No Annotation	-4.43431	8.073e-15	336.667	66.3333
Sobic.002G229650	No Annotation	-20.5567	2.719e-36	207.333	8.66667
Sobic.002G229700	similar to Ternary complex factor MIP1-like protein	9.80033	1.913e-06	7	60.3333
Sobic.002G230700	No Annotation	-234.03	3.093e-15	31	0
Sobic.002G231400	No Annotation	-155.95	6.746e-10	20.3333	0
Sobic.002G232700	similar to Putative uncharacterized protein	3.22269	0.00108	11.6667	33
Sobic.002G232800	similar to RING-H2 zinc finger protein ATL6-like	3.39816	0.0002562	14.6667	44.6667
Sobic.002G233300	weakly similar to Putative uncharacterized protein	2.17341	1.129e-07	408.333	760.667
Sobic.002G233500	similar to Putative uncharacterized protein	3.33092	0.0115019	5.33333	15.6667
Sobic.002G234300	similar to Proliferating-cell nucleolar protein-like	-1.99166	4.117e-08	1454.33	636.667
Sobic.002G234400	similar to Putative ABC transporter	1.97465	0.0292091	21.6667	37.3333
Sobic.002G235700	similar to TA1 protein-like	-2.04734	0.031277	45.3333	19.6667
Sobic.002G238000	similar to Putative uncharacterized protein	-2.87439	1.181e-15	788.667	239.667
Sobic.002G239601	similar to Putative uncharacterized protein	-2.29516	0.001218	135	52.3333
Sobic.002G239900	weakly similar to Putative uncharacterized protein	1.95353	0.0369813	23.3333	39.3333
Sobic.002G240700	PTHR10795//PTHR10795:SF362 - PROPROTEIN CONVERTASE SUBTILISIN/KEXIN (1 of 1)	7.71432	0.0002266	3	20.3333
Sobic.002G240900	similar to Pentatricopeptide, putative	-3.83022	0.014606	13.3333	3
Sobic.002G243000	similar to Putative uncharacterized protein	3.27724	0.004157	10	29
Sobic.002G243650	PTHR12553:SF37 - RIBONUCLEASE Z, CHLOROPLASTIC (1 of 1)	-4.76254	3.025e-20	604	111.667
Sobic.002G244300	similar to Putative uncharacterized protein	3.6039	9.623e-05	9.33333	29.3333
Sobic.002G245400	similar to Os09g0484900 protein	9.84738	0	406.667	3408.67
Sobic.002G245700	PTHR11158//PTHR11158:SF28 - MSF1/PX19 RELATED (1 of 1)	3.56345	3.291e-05	12.6667	39.3333
Sobic.002G245800	PTHR10634:SF22 - ZINC FINGER A20 AND AN1 DOMAIN-CONTAINING STRESS-ASSOCIATED PROTEIN 5 (1 of 1)	2.25176	5.56e-10	1844.67	3602
Sobic.002G245900	similar to Os09g0486700 protein	55.2878	0.0005344	0	6.33333
Sobic.002G249500	similar to U2AF small subunit	2.42989	5.442e-13	3887.67	8144.67
Sobic.002G251000	weakly similar to Os09g0493000 protein	29.6634	0.0165847	0	3.33333
Sobic.002G251400	similar to Protein Iojap	-1.91828	4.659e-05	954.333	434.333
Sobic.002G251900	similar to Os09g0493800 protein	2.43735	7.143e-06	114	238
Sobic.002G252200	expressed protein	2.26131	0.0001911	70.3333	138
Sobic.002G253600	PTHR10288:SF173 - RNA-BINDING KH DOMAIN-CONTAINING PROTEIN (1 of 1)	-2.0099	2.93e-06	532.333	232
Sobic.002G254650	No Annotation	-2.57086	8.024e-06	169.667	57.3333
Sobic.002G254800	similar to DNA topoisomerase	-2.11422	3.604e-05	278.667	114.333
Sobic.002G255200	PTHR12565//PTHR12565:SF105 - STEROL REGULATORY ELEMENT-BINDING PROTEIN (1 of 1)	1.93545	1.505e-05	1370.67	2297
Sobic.002G256250	RNA recognition motif containing protein, putative, expressed	-92.0547	2.303e-06	12.3333	0
Sobic.002G256500	similar to Os09g0504900 protein	-1.93708	0.0003541	215	96.6667
Sobic.002G257900	similar to Squamosa promoter-binding-like protein 18	3.04759	4.171e-05	19.6667	53
Sobic.002G258800	similar to 60S ribosomal protein L7a	-2.61215	9.701e-12	4166	1389
Sobic.002G259000	similar to 60S ribosomal protein L7a	-2.73358	1.977e-14	4933.33	1552.67
Sobic.002G259600	similar to Os09g0509100 protein	-2.89692	8.231e-06	112.333	33.6667
Sobic.002G261000	weakly similar to Putative uncharacterized protein	5.05089	0.000367	35.3333	147
Sobic.002G261100	weakly similar to Putative uncharacterized protein	5.45614	0.001811	21.6667	98
Sobic.002G261200	weakly similar to Putative uncharacterized protein	10.7934	2.874e-06	12.6667	118.667
Sobic.002G261300	expressed protein	50.9781	0.0409385	0	5.66667
Sobic.002G262100	similar to DEAD-box ATP-dependent RNA helicase 28	-2.46965	2.366e-12	956.667	337.667
Sobic.002G262300	PTHR11440:SF53 - PHOSPHOLIPASE A(1) LCAT3 (1 of 1)	2.12857	1.707e-06	272	502.667
Sobic.002G262800	similar to Putative uncharacterized protein	-2.14421	0.0001254	267	110.333
Sobic.002G263400	similar to Putative uncharacterized protein	10.2095	0.0277015	0.333333	4
Sobic.002G263900	PF14953 - Domain of unknown function (DUF4504) (DUF4504) (1 of 1)	-2.04441	1.873e-05	297.667	127.667
Sobic.002G264900	similar to Putative uncharacterized protein	-78.8469	0.0434616	9.33333	0
Sobic.002G267100	similar to Putative uncharacterized protein	8.20769	0.0003144	3.66667	25.6667
Sobic.002G267600	similar to Putative uncharacterized protein P0669G04.8	-6.20041	9.255e-05	19.6667	2.66667
Sobic.002G269032	PF00847 - AP2 domain (AP2) (1 of 171)	9.44397	0.000414	2.66667	22
Sobic.002G269100	similar to DREB-like protein	10.7953	5.786e-06	1.33333	13.6667
Sobic.002G270000	similar to BAG domain-containing protein	2.77456	1.921e-05	123.667	299
Sobic.002G270733	No Annotation	-40.6216	0.0109074	5.66667	0
Sobic.002G271000	similar to Putative uncharacterized protein	3.53474	0.003087	9.66667	28.6667
Sobic.002G271100	similar to Putative heat shock factor	4.24497	0	521.667	1908.33
Sobic.002G273300	similar to Putative uncharacterized protein OJ1439_F07.29	3.07774	0	981.667	2616.33
Sobic.002G273600	similar to Putative Cytochrome P450	-2.56098	0.0001182	582	200.333
Sobic.002G273800	similar to Putative Cytochrome P450	-1.96724	0.001206	743.333	331.333
Sobic.002G274500	PTHR31604:SF3 - PROTEIN SHI RELATED SEQUENCE 1-RELATED (1 of 2)	16.7454	2.419e-09	1.66667	25.6667
Sobic.002G275200	similar to PPR-protein-like	-1.91108	0.001131	380	178
Sobic.002G276400	similar to Putative uncharacterized protein	3.08848	5.039e-10	220.667	591
Sobic.002G277900	similar to Putative uncharacterized protein	2.36408	1.697e-10	4518.67	9122
Sobic.002G278100	similar to Os09g0536200 protein	2.44413	6.277e-07	125.667	266
Sobic.002G278700	similar to RNase S-like protein	2.48038	4.074e-07	17113.3	36244.7
Sobic.002G279600	weakly similar to Putative uncharacterized protein	4.32812	0.001397	9	35
Sobic.002G280700	similar to Nucleosome/chromatin assembly factor 104	-3.37089	0.00169	28	7.33333
Sobic.002G281100	similar to Putative uncharacterized protein	2.78386	0.004981	10	24.6667
Sobic.002G282200	similar to Chloroplast RNA processing 1-like protein	-2.08224	0.0201794	61.3333	25.6667
Sobic.002G282300	similar to Putative uncharacterized protein P0478E02.19	2.75352	0.0004578	151.333	349
Sobic.002G282500	similar to Os09g0543100 protein	-2.56058	1.279e-09	2089	717
Sobic.002G283500	PTHR11260//PTHR11260:SF205 - GLUTATHIONE S-TRANSFERASE, GST, SUPERFAMILY, GST DOMAIN CONTAINING (1 of 1)	-2.46033	9.402e-06	455.667	165
Sobic.002G284300	No Annotation	-55.8097	0.0001408	7.33333	0
Sobic.002G284500	similar to Os09g0545000 protein	-2.82814	0.0185094	41.3333	12.6667
Sobic.002G284600	PTHR31175//PTHR31175:SF8 - AUXIN-RESPONSIVE FAMILY PROTEIN (1 of 1)	-4.40573	1.29e-07	305.333	60
Sobic.002G284901	PTHR31175//PTHR31175:SF6 - AUXIN-RESPONSIVE FAMILY PROTEIN (1 of 10)	2.30937	0.0130926	23	46
Sobic.002G285700	similar to Os09g0546500 protein	-2.7439	0.002914	35.3333	11.3333
Sobic.002G285800	similar to Auxin induced protein	-3.5152	0.0006477	34	8.33333
Sobic.002G287000	similar to Flavin containing monooxygenase 3-like	-57.2309	6.579e-126	4509.33	69.3333
Sobic.002G289100	similar to Chlorophyll a-b binding protein 1, chloroplast precursor	-2.5393	3.748e-05	123.333	41.6667
Sobic.002G289350	No Annotation	-35.3009	0.0183742	4.33333	0
Sobic.002G290400	similar to Putative uncharacterized protein	2.61587	5.741e-14	434.667	982
Sobic.002G291500	similar to Os09g0553700 protein	1.90078	0.0001334	384.667	625.333
Sobic.002G291700	PTHR33414:SF2 - PLASTID MOVEMENT IMPAIRED1 (1 of 1)	2.29581	7.936e-06	499	994.333
Sobic.002G292100	similar to Os09g0554300 protein	4.99622	8.211e-22	268	1134.67
Sobic.002G292200	similar to Os09g0555300 protein	3.67042	3.488e-07	28.6667	90.3333
Sobic.002G292300	similar to Os09g0555400 protein	-3.67846	0.0313783	14.3333	3.33333
Sobic.002G292600	similar to Os09g0555500 protein	2.41511	1.885e-07	186	387.667
Sobic.002G293500	PTHR11662:SF243 - ANION TRANSPORTER 6, CHLOROPLASTIC-RELATED (1 of 1)	2.8347	8.828e-08	277	678
Sobic.002G300400	similar to Putative uncharacterized protein	-2.19952	1.942e-06	6534	2541
Sobic.002G300500	similar to Putative uncharacterized protein	-2.24527	0.002101	88.3333	34.3333
Sobic.002G300950	expressed protein	-122.051	6.941e-09	16	0
Sobic.002G302300	similar to Putative uncharacterized protein	5.98774	0.00205	2.66667	14
Sobic.002G302400	similar to Os06g0241000 protein	15.7058	3.021e-07	3.66667	49.6667
Sobic.002G302500	similar to H0525E10.7 protein	4.2664	5.832e-05	24.6667	88.6667
Sobic.002G302600	similar to Putative uncharacterized protein	-3.82752	0.0177997	12.3333	2.66667
Sobic.002G303800	similar to Putative uncharacterized protein OJ1753_E03.102	-2.02743	0.0248075	44.6667	19.3333
Sobic.002G304500	PTHR11361:SF21 - MUTS PROTEIN HOMOLOG 4 (1 of 1)	-2.48631	0.0145201	43.6667	15.3333
Sobic.002G305750	No Annotation	-6.15459	0.0385556	5.33333	0.666667
Sobic.002G306300	similar to Putative uncharacterized protein	-2.01594	0.002091	450.333	200.667
Sobic.002G306800	similar to Putative uncharacterized protein	2.70256	2.869e-10	324	756
Sobic.002G307500	3.4.19.12 - Ubiquitinyl hydrolase 1 / Ubiquitin thiolesterase (1 of 89)	-16.4194	0.007079	8.33333	0.333333
Sobic.002G307600	similar to Putative uncharacterized protein	-2.21208	5.232e-06	1442.67	571
Sobic.002G307800	similar to Putative uncharacterized protein OSJNBb0055I24.117	3.07214	1.674e-13	206.333	551.667
Sobic.002G308700	PTHR10799//PTHR10799:SF625 - SWI/SNF-RELATED MATRIX-ASSOCIATED ACTIN-DEPENDENT REGULATOR OF CHROMATIN SUBFAMILY-RELATED (1 of 1)	-4.52909	3.297e-32	3060.33	586.667
Sobic.002G310900	similar to Zinc finger and C2 domain protein-like	2.79185	9.089e-08	437.333	1064.67
Sobic.002G311200	similar to Putative MATE efflux protein family protein	4.40043	1.095e-10	94	356.667
Sobic.002G311300	similar to Os07g0502900 protein	7.87531	1.068e-23	35.6667	240.333
Sobic.002G311400	similar to Putative glucosyltransferase	3.08701	1.386e-13	170.667	456
Sobic.002G311601	similar to Os07g0503500 protein	3.18655	3.264e-05	27.3333	76.3333
Sobic.002G311700	similar to Os07g0503500 protein	2.47006	0.0424267	14	29
Sobic.002G312500	No Annotation	-184.354	8.707e-10	25.6667	0
Sobic.002G312550	No Annotation	-202.005	4.406e-11	27.6667	0
Sobic.002G312600	weakly similar to Os08g0202400 protein	-7.23513	0.002376	9	1
Sobic.002G314300	similar to Adenosine 5'-phosphosulfate reductase 2	3.9371	5.375e-11	5661	18487.3
Sobic.002G314500	PTHR32227:SF120 - GLUCAN ENDO-1,3-BETA-GLUCOSIDASE 1 (1 of 1)	2.05406	0.0448866	21.6667	39.3333
Sobic.002G318000	weakly similar to Putative uncharacterized protein P0650C03.15	1.99367	0.0008313	108	188.667
Sobic.002G318200	weakly similar to Putative uncharacterized protein OSJNBa0036M16.104	5.42287	0.009984	1.66667	8.33333
Sobic.002G318700	No Annotation	-288.089	5.518e-15	39.3333	0
Sobic.002G319100	PTHR11527:SF97 - 15.4 KDA CLASS V HEAT SHOCK PROTEIN (1 of 1)	-2.93937	1.818e-11	392.667	116.667
Sobic.002G319900	similar to Putative uncharacterized protein	3.88585	0.0002651	8	28
Sobic.002G320700	similar to Os07g0520800 protein	-2.50812	8.983e-06	540.667	187
Sobic.002G320800	similar to Os07g0520600 protein	-761.714	2.055e-31	101.333	0
Sobic.002G321500	KOG1673 - Ras GTPases (1 of 1)	3.8532	1.236e-05	29.6667	97.3333
Sobic.002G322000	PTHR11132//PTHR11132:SF99 - SOLUTE CARRIER FAMILY 35 (1 of 1)	2.93143	1.795e-11	470	1179
Sobic.002G323300	similar to Ankyrin repeat protein family-like protein	2.35386	0.005981	210.667	416.667
Sobic.002G323900	weakly similar to Putative uncharacterized protein	4.24199	4.684e-10	108.333	391.667
Sobic.002G324900	KOG0502//KOG0508//KOG4412 - Integral membrane ankyrin-repeat protein Kidins220 (protein kinase D substrate) // Ankyrin repeat protein // 26S proteasome regulatory complex, subunit PSMD10 (1 of 3)	-2.26939	0.0435298	48	19
Sobic.002G326100	similar to Os07g0533800 protein	4.12149	6.289e-05	8.66667	31
Sobic.002G326400	similar to Receptor protein kinase-like protein	-14.8186	6.211e-10	50.6667	3
Sobic.002G326800	PF01657//PF07714 - Salt stress response/antifungal (Stress-antifung) // Protein tyrosine kinase (Pkinase_Tyr) (1 of 30)	2.05709	0.00443	74.6667	134
Sobic.002G327300	PTHR32099//PTHR32099:SF9 - CYSTEINE-RICH REPEAT SECRETORY PROTEIN (1 of 3)	2.6839	0.0110344	12.6667	29.6667
Sobic.002G328300	similar to Putative uncharacterized protein	3.11935	0.0001165	224.333	608
Sobic.002G328400	similar to Putative serine/threonine-specific protein kinase	6.24224	5.318e-10	297.667	1560
Sobic.002G328600	similar to Putative uncharacterized protein	1.94008	0.0337991	98.6667	164.333
Sobic.002G328800	similar to Serine/threonine kinase receptor-like protein	4.84115	1.026e-11	110.333	456.667
Sobic.002G328900	similar to Serine/threonine kinase receptor-like protein	3.57857	0.007185	12.6667	38.3333
Sobic.002G329000	similar to Putative uncharacterized protein	2.80403	2.911e-07	223.333	542.333
Sobic.002G329400	similar to Beta-amylase	5.75129	3.142e-14	57.3333	285
Sobic.002G331000	PF00646 - F-box domain (F-box) (1 of 303)	-2.33081	0.005813	42.6667	16
Sobic.002G331050	No Annotation	-3.09875	7.886e-06	81.3333	22.6667
Sobic.002G331200	No Annotation	-271.01	2.255e-16	35.6667	0
Sobic.002G333300	weakly similar to Serine /threonine kinase precursor	10.6604	7.545e-10	60.3333	529.667
Sobic.002G333600	similar to CHP-rich zinc finger protein-like	2.11015	4.657e-08	980	1805.33
Sobic.002G334500	similar to Cellulose synthase-like protein OsCslF3	4.12966	5.324e-13	118.333	422
Sobic.002G335100	Predicted protein	14.4114	7.088e-11	2.33333	30.6667
Sobic.002G335200	Predicted protein	2.88456	0.003069	10	25.3333
Sobic.002G335500	weakly similar to Putative uncharacterized protein	-40.9775	7.604e-10	21	0.333333
Sobic.002G335900	similar to Cyclin-D6-1	2.6117	0.008152	14.3333	33.3333
Sobic.002G336600	similar to Putative equilibrative nucleoside transporter ENT8 splice variant	2.4431	0.0004512	821.333	1661
Sobic.002G338500	similar to Monosaccharide transporter 6	6.72989	1.981e-38	292.333	1683
Sobic.002G338800	similar to Chromosome chr19 scaffold_4, whole genome shotgun sequence	26.8191	2.212e-27	9	208.667
Sobic.002G340700	similar to Secretory carrier-associated membrane protein 1	1.96921	6.333e-07	1305	2210.67
Sobic.002G341900	Predicted protein	15.4709	2.63e-07	1.33333	19.6667
Sobic.002G342400	similar to Putative uncharacterized protein	19.1261	1.173e-08	20	315.667
Sobic.002G343300	similar to CCCH-type zinc finger protein-like protein	1.98254	1.448e-07	721.333	1236
Sobic.002G344700	similar to Remorin-like protein	-2.39557	5.278e-07	1846.33	648.667
Sobic.002G345200	similar to Putative uncharacterized protein	-5.09059	3.874e-34	1843	318
Sobic.002G347300	similar to Putative uncharacterized protein	4.33072	1.55e-13	99.6667	365.667
Sobic.002G348900	similar to Putative uncharacterized protein	9.16218	0.006625	0.666667	6.33333
Sobic.002G351000	similar to Putative fasciclin-like arabinogalactan-protein	-47.6152	6.852e-06	22.6667	0.333333
Sobic.002G353500	similar to Os06g0186900 protein	-2.15984	8.893e-08	687.667	278
Sobic.002G353900	similar to Os07g0582400 protein	2.98614	0.003142	170.333	426
Sobic.002G354700	zinc finger family protein, putative, expressed	-2.53685	0.000341	91	31.6667
Sobic.002G354900	similar to Putative chitin-inducible gibberellin-responsive protein	2.72471	1.004e-06	1071.67	2461.33
Sobic.002G355100	similar to Os07g0584100 protein	2.22115	0.0004668	116.333	219
Sobic.002G356101	similar to Expressed protein	2.63002	2.547e-13	950	2160.67
Sobic.002G357800	similar to Short-root protein-like	3.73421	0.0356929	3.33333	11.3333
Sobic.002G358300	weakly similar to Putative uncharacterized protein	-26.5554	5.361e-06	13.6667	0.333333
Sobic.002G358450	No Annotation	-73.9528	8.778e-06	9.66667	0
Sobic.002G359700	similar to Putative lateral organ boundaries (LOB) domain protein 37	4.00305	4.007e-07	41.6667	141.667
Sobic.002G360000	expressed protein	2.33148	0.0389684	19.6667	41
Sobic.002G360200	similar to Putative uncharacterized protein	-2.70435	0.001913	79	25.6667
Sobic.002G360301	No Annotation	9.99668	1.784e-11	11	97.3333
Sobic.002G360500	similar to Lipase-like protein	5.3445	3.698e-06	17.6667	85.6667
Sobic.002G361900	similar to Putative MFP1 attachment factor 1	4.13069	6.935e-05	12.6667	45.3333
Sobic.002G362000	similar to Chromosome chr2 scaffold_11, whole genome shotgun sequence	2.53458	0.0001263	29.6667	65.3333
Sobic.002G362700	similar to Chromosome undetermined scaffold_161, whole genome shotgun sequence	2.36028	5.845e-05	112.667	227.333
Sobic.002G362900	similar to Putative uncharacterized protein	3.00394	2.38e-05	1013.67	2603.33
Sobic.002G363400	similar to Os07g0597200 protein	3.10789	1.448e-09	161	438.333
Sobic.002G365700	similar to Putative membrane protein	-2.16749	0.003405	293.333	122.333
Sobic.002G365900	similar to Putative WD-repeat protein 12	-2.47004	2.257e-07	416.667	146.333
Sobic.002G366100	PTHR10366//PTHR10366:SF458 - NAD DEPENDENT EPIMERASE/DEHYDRATASE (1 of 2)	-2.34455	3.164e-11	3693.67	1382.33
Sobic.002G366600	similar to Putative uncharacterized protein	-2.05358	0.0008422	172.333	73.6667
Sobic.002G366800	weakly similar to Os07g0602600 protein	-3.83719	1.29e-09	164	37.3333
Sobic.002G367200	PTHR10693//PTHR10693:SF25 - RAS GTPASE-ACTIVATING PROTEIN-BINDING PROTEIN (1 of 3)	-3.45298	1.783e-12	515.667	131.667
Sobic.002G367300	PF14309 - Domain of unknown function (DUF4378) (DUF4378) (1 of 23)	2.27381	0.03107	20.6667	42.6667
Sobic.002G367700	similar to Putative peptide transporter	-2.23358	4.066e-11	2558	991.667
Sobic.002G367900	similar to Putative uncharacterized protein	3.02655	1.15e-11	141.333	371
Sobic.002G368300	similar to Brittle stalk-2-like protein 7	4.57278	0.003195	3.33333	14
Sobic.002G369400	similar to Putative uncharacterized protein	3.03783	6.149e-08	73.3333	195.667
Sobic.002G369500	similar to Os07g0148600 protein	2.93278	0.003241	12	31
Sobic.002G370100	similar to Os07g0606900 protein	2.73765	0.0206892	9	21
Sobic.002G371900	weakly similar to CHP-rich zinc finger protein-like	3.1999	0.0001068	66.3333	180.333
Sobic.002G373001	similar to Putative uncharacterized protein P0616D06.108	2.30569	8.623e-09	357.667	710
Sobic.002G373200	PTHR10426//PTHR10426:SF35 - STRICTOSIDINE SYNTHASE-RELATED (1 of 2)	2.11683	0.001725	68.6667	127
Sobic.002G373300	PTHR11599//PTHR11599:SF54 - PROTEASOME SUBUNIT ALPHA/BETA (1 of 1)	-2.28839	0.002227	156	60.6667
Sobic.002G373950	PF01535//PF13041 - PPR repeat (PPR) // PPR repeat family (PPR_2) (1 of 164)	-2.18405	2.217e-06	391	156.333
Sobic.002G374600	similar to Beta-ketoacyl-ACP synthase	2.93654	0	1420.67	3586
Sobic.002G374650	similar to Putative (S)-2-hydroxy-acid oxidase	-2.21711	0.0313558	75.6667	30
Sobic.002G374900	similar to Putative uncharacterized protein	-1.95068	6.588e-08	4608.33	2057.33
Sobic.002G376400	similar to Putative uncharacterized protein P0552F09.132	-6.96421	2.362e-08	78.3333	10
Sobic.002G377300	similar to Putative uncharacterized protein	2.29565	3.551e-09	482	946
Sobic.002G378100	similar to DNA-directed RNA polymerase	-2.71563	9.898e-17	1241	397.333
Sobic.002G378900	similar to Putative DEAD/H (Asp-Glu-Ala-Asp/His) box polypeptide 8	-1.96362	4.86e-06	495.667	220.333
Sobic.002G379600	similar to Phospho-2-dehydro-3-deoxyheptonate aldolase 2, chloroplast precursor	3.69934	0	2633.33	8433.33
Sobic.002G379700	similar to Putative uncharacterized protein	2.72706	0.006836	21.6667	51.6667
Sobic.002G379866	similar to Putative uncharacterized protein P0524E08.106	4.80927	3.99e-06	89.6667	357.667
Sobic.002G380100	PF12854//PF13041 - PPR repeat (PPR_1) // PPR repeat family (PPR_2) (1 of 18)	-2.3763	1.899e-05	170.667	63.3333
Sobic.002G380700	similar to Putative uncharacterized protein	2.92231	7.966e-14	257.333	660.333
Sobic.002G381700	KOG0266//KOG4532 - WD40 repeat-containing protein // WD40-like repeat containing protein (1 of 1)	5.43496	3.543e-24	252.333	1181.67
Sobic.002G382700	PTHR24078:SF231 - CHAPERONE PROTEIN DNAJ (1 of 6)	2.77602	1.242e-14	778.333	1849.67
Sobic.002G382800	Predicted protein	3.29059	1.836e-10	218	612
Sobic.002G383100	PF00069//PF00560//PF08263 - Protein kinase domain (Pkinase) // Leucine Rich Repeat (LRR_1) // Leucine rich repeat N-terminal domain (LRRNT_2) (1 of 14)	3.01782	2.26e-08	116	303
Sobic.002G384150	expressed protein	-6.06913	3.549e-07	42	6
Sobic.002G384400	similar to Thiazole biosynthetic enzyme 1-1, chloroplast precursor	-26.7997	1.016e-56	25049	828.667
Sobic.002G384800	PF01535 - PPR repeat (PPR) (1 of 397)	-9.69706	0.003504	8.33333	0.666667
Sobic.002G385700	similar to Putative uncharacterized protein	2.05557	0.007518	63.3333	111
Sobic.002G385800	similar to Putative uncharacterized protein	-3.11434	3.847e-12	1448.33	412
Sobic.002G386000	similar to Zinc finger protein-like	2.92324	1.9e-06	395	978.333
Sobic.002G386200	similar to Putative uncharacterized protein	2.88833	0.0006312	61	156.333
Sobic.002G386300	similar to Putative uncharacterized protein	-2.28053	0.0001549	210.667	81.3333
Sobic.002G386400	similar to Chloroplast 29 kDa ribonucleoprotein	-2.70126	5.408e-11	17666	5668.33
Sobic.002G386900	similar to Putative uncharacterized protein	-2.63706	8.669e-10	505	168
Sobic.002G387100	similar to Beta-1,3-glucanase-like protein	-1.98201	4.61e-06	626	279
Sobic.002G387200	similar to Putative uncharacterized protein	2.34941	3.376e-10	1214.33	2427.33
Sobic.002G387400	similar to Putative uncharacterized protein P0455H11.102	4.56383	4.348e-07	74.6667	285.333
Sobic.002G388400	similar to Ripening-related protein-like	2.96973	3.148e-08	331.667	841.333
Sobic.002G389500	similar to H/ACA ribonucleoprotein complex subunit 4, putative, expressed	-2.21079	0.0009818	206.333	81.3333
Sobic.002G390000	PTHR21495:SF40 - DIRIGENT PROTEIN 12-RELATED (1 of 1)	-4.99355	0.004024	14	2.33333
Sobic.002G390200	PF01535//PF13041//PF13812//PF14432 - PPR repeat (PPR) // PPR repeat family (PPR_2) // Pentatricopeptide repeat domain (PPR_3) // DYW family of nucleic acid deaminases (DYW_deaminase) (1 of 19)	-3.17564	0.001324	33.3333	9
Sobic.002G390900	similar to Putative uncharacterized protein	3.43023	3.203e-08	54.6667	164.333
Sobic.002G393600	PTHR22835//PTHR22835:SF235 - ZINC FINGER FYVE DOMAIN CONTAINING PROTEIN (1 of 2)	9.44375	0.0004151	10.3333	81.3333
Sobic.002G394400	similar to Os07g0642600 protein	2.21467	5.307e-06	829.333	1570.33
Sobic.002G396200	3.5.1.88 - Peptide deformylase / Polypeptide deformylase (1 of 2)	-3.38723	0.0001786	80.3333	20.6667
Sobic.002G396400	similar to Os07g0645000 protein	2.20602	0.0008765	42	81.6667
Sobic.002G396600	similar to Putative uncharacterized protein	-3.80526	0.001884	38	9
Sobic.002G396800	similar to Putative uncharacterized protein P0503D09.103	2.47635	0.0142355	18	38.6667
Sobic.002G400101	PF00646 - F-box domain (F-box) (1 of 303)	-2.53741	9.612e-07	260.333	90
Sobic.002G401000	PF03350 - Uncharacterized protein family, UPF0114 (UPF0114) (1 of 3)	2.31632	2.131e-09	1440	2831.67
Sobic.002G401533	No Annotation	-68.94	3.264e-05	9	0
Sobic.002G401600	similar to Symbiosis-related protein-like protein	2.40636	6.46e-09	383.667	809.333
Sobic.002G401900	similar to Putative uncharacterized protein	5.5377	3.774e-30	265	1276.67
Sobic.002G403200	similar to Os07g0659100 protein	-1.99334	6.069e-06	591	258
Sobic.002G404400	similar to Putative uncharacterized protein	8.57627	5.237e-07	12.3333	91.3333
Sobic.002G404900	similar to Putative uncharacterized protein	-2.06493	1.953e-05	482.667	205
Sobic.002G405000	similar to Putative cis-zeatin O-glucosyltransferase	2.6355	0.007623	13	30
Sobic.002G405600	similar to Putative uncharacterized protein P0496C02.128	2.47828	1.476e-10	2916	6158
Sobic.002G406400	similar to Pentatricopeptide (PPR)repeat-containing protein-like	-2.11736	0.00014	345.667	141.667
Sobic.002G407200	similar to Os07g0663500 protein	-2.4149	1.376e-06	849.333	304.333
Sobic.002G407500	similar to Os07g0663600 protein	2.59436	1.309e-05	63	140
Sobic.002G407700	similar to Os07g0663600 protein	2.59377	1.774e-08	502.667	1099.67
Sobic.002G408100	similar to Sodium/hydrogen exchanger	2.29521	2.553e-08	3962	7852.67
Sobic.002G409600	similar to Putative uncharacterized protein	2.82257	0	519.667	1274.33
Sobic.002G411400	similar to Nucleolar GTP-binding protein 1-like	-1.93235	4.313e-08	1844	832.667
Sobic.002G412300	PF13041 - PPR repeat family (PPR_2) (1 of 439)	-5.58979	0.0278477	11	1.66667
Sobic.002G413800	Spc97 / Spc98 family protein, putative, expressed	2.40654	0.0373433	7.66667	16.3333
Sobic.002G416150	No Annotation	-10.8976	2.111e-11	46.6667	3.66667
Sobic.002G417201	expressed protein	9.19702	1.086e-21	24.3333	193.333
Sobic.002G418900	weakly similar to Putative uncharacterized protein	23.916	8.737e-46	42	860
Sobic.002G419000	similar to Ribosomal protein S6 kinase	2.2015	3.099e-07	672.667	1261.33
Sobic.002G420600	similar to Putative uncharacterized protein	2.44181	0.0008752	107.333	225.667
Sobic.002G420900	PF14200 - Ricin-type beta-trefoil lectin domain-like (RicinB_lectin_2) (1 of 6)	-2.77758	1.536e-17	17960.3	5607.33
Sobic.002G421600	similar to Putative uncharacterized protein	-2.37922	5.658e-12	2270.67	828.667
Sobic.002G421800	PF00046 - Homeobox domain (Homeobox) (1 of 64)	3.29335	0.0212569	4.66667	13.6667
Sobic.002G422300	similar to Ethylene-insensitive-3-like protein	2.1491	0.00192	77	145.333
Sobic.002G422500	similar to Carbonyl reductase-like protein	-2.61041	0.0002363	112	37
Sobic.002G423400	similar to Membrane-associated salt-inducible protein-like	-2.18559	0.0001049	170	67.6667
Sobic.002G425101	PF04782//PF04783 - Protein of unknown function (DUF632) (DUF632) // Protein of unknown function (DUF630) (DUF630) (1 of 17)	-3.05073	0.002052	36	10.3333
Sobic.002G425300	Predicted protein	-4.50053	2.571e-05	63.6667	12.6667
Sobic.002G425700	similar to Ribonucleases P/MRP protein subunit POP1 containing protein, expressed	-1.9652	6.445e-06	723	321.667
Sobic.002G426201	hypothetical protein	2.89043	7.21e-09	633	1558.33
Sobic.002G426400	similar to Lon protease homolog 2, mitochondrial precursor	-2.51415	3.477e-09	529.333	185.333
Sobic.002G427400	similar to Brittle stalk-2-like protein 8	6.20181	1.505e-06	8.33333	46
Sobic.002G428600	similar to Putative uncharacterized protein	2.12222	3.202e-05	118	217.333
Sobic.002G428800	similar to Putative uncharacterized protein	-1.9758	2.483e-08	1371.67	602.333
Sobic.002G430400	No Annotation	-5.02547	0.008199	17.3333	3
Sobic.002G431366	No Annotation	-7.31298	1.655e-06	33.6667	4
Sobic.002G431400	No Annotation	-2.71328	9.386e-13	1001.33	323
Sobic.003G001400	similar to Putative uncharacterized protein	-1.90224	2.564e-06	821.667	375.667
Sobic.003G001600	No Annotation	-2.20144	0.006916	59.6667	23.3333
Sobic.003G002100	PTHR27000:SF219 - RECEPTOR-LIKE PROTEIN KINASE HSL1 (1 of 1)	2.46763	3.306e-11	803.333	1741.67
Sobic.003G002900	similar to Putative uncharacterized protein	2.32278	0.0187685	13.6667	28
Sobic.003G003101	No Annotation	-56.2009	0.0001935	7.33333	0
Sobic.003G004200	similar to Peptide transporter protein-like	2.56431	1.199e-06	532	1187.67
Sobic.003G005000	similar to Putative uncharacterized protein	4.14188	3.967e-24	205	739
Sobic.003G007800	similar to Os01g0229800 protein	2.13487	3.986e-05	19670.7	34973.7
Sobic.003G008100	similar to Putative uncharacterized protein P0485D09.14	1.98421	9.118e-05	506.333	861
Sobic.003G008200	similar to Putative uncharacterized protein	2.48056	0.005231	36.3333	78.3333
Sobic.003G008300	similar to Putative uncharacterized protein	2.40677	5.39e-05	66.3333	137.333
Sobic.003G009501	No Annotation	18.1979	4.903e-06	0.666667	12.6667
Sobic.003G009700	similar to Putative Cytochrome P450 71A1	5.17149	2.218e-22	171.667	776.333
Sobic.003G009900	similar to Putative uncharacterized protein	2.44803	0.0240503	48.6667	98.6667
Sobic.003G010200	similar to Putative uncharacterized protein	2.03604	0.0006326	829.333	1495
Sobic.003G010800	PF03595 - Voltage-dependent anion channel (SLAC1) (1 of 11)	6.81707	6.717e-34	211.667	1232
Sobic.003G012300	similar to Os01g0225000 protein	3.59324	8.539e-07	43.6667	135.667
Sobic.003G012800	similar to Pti6-like	3.70997	2.172e-07	54.6667	174.333
Sobic.003G013100	similar to Putative uncharacterized protein	-2.07799	0.001151	121.333	50.6667
Sobic.003G013400	similar to Putative S-domain receptor-like protein kinase	-2.20101	0.0282139	47.6667	19.3333
Sobic.003G014100	PTHR12608:SF6 - GDT1-LIKE PROTEIN 1, CHLOROPLASTIC (1 of 1)	-2.0759	0.0002051	804.333	339
Sobic.003G015400	similar to Putative uncharacterized protein P0483F08.18	-2.00647	6.728e-07	598.667	258.667
Sobic.003G016800	similar to Putative uncharacterized protein	2.05582	0.0350526	20.6667	36.6667
Sobic.003G017601	weakly similar to DNA binding protein-like	2.26683	4.249e-05	254	503
Sobic.003G017800	similar to Putative 4-methyl-5(B-hydroxyethyl)-thiazol monophosphate biosynthesis enzyme	2.26273	3.365e-07	509.333	1012
Sobic.003G018150	No Annotation	14.2253	3.5e-06	1	13.6667
Sobic.003G019200	similar to Putative uncharacterized protein	3.61242	1.419e-06	82.3333	254.333
Sobic.003G020000	No Annotation	-3.77355	1.427e-12	203.333	47
Sobic.003G020500	similar to Putative uncharacterized protein	-3.95837	0.0343845	10.6667	2.33333
Sobic.003G021100	expressed protein	2.0523	3.964e-06	177	317.333
Sobic.003G021900	similar to Sterol C-22 desaturase-like	3.31724	1.124e-07	73.3333	210
Sobic.003G022300	similar to Putative uncharacterized protein	2.99051	9.074e-12	1272.33	3255.33
Sobic.003G022900	Predicted protein	2.58766	0.001936	33	73
Sobic.003G023000	similar to RNA-binding protein-like	2.22411	1.58e-06	1182.67	2233
Sobic.003G023732	No Annotation	-175.883	0.000616	22	0
Sobic.003G023800	similar to Putative uncharacterized protein	2.50831	1.347e-08	217	472.667
Sobic.003G024000	similar to Putative uncharacterized protein	-2.20654	0.0174097	54	21.6667
Sobic.003G024400	similar to Putative uncharacterized protein	8.51979	5.379e-31	240.333	1725.67
Sobic.003G025700	similar to Putative uncharacterized protein P0451C06.8	2.61708	7.545e-10	225	507.333
Sobic.003G025800	No Annotation	-80.1974	9.889e-06	10.6667	0
Sobic.003G027400	weakly similar to VQ motif-containing protein-like	5.52855	0.005753	2	10.3333
Sobic.003G028300	similar to Class III HD-Zip protein 5	1.99972	0.0006312	133	235.333
Sobic.003G028700	No Annotation	-148.261	7.053e-10	19.6667	0
Sobic.003G028800	similar to Putative uncharacterized protein B1046G12.36	2.1678	0.0109073	53.3333	98
Sobic.003G028900	similar to Monoglyceride lipase isoform 2-like	2.19475	6.608e-08	1475.33	2807.67
Sobic.003G029150	No Annotation	-46.6016	0.001511	6	0
Sobic.003G029200	similar to Lecithin:cholesterol acyltransferase family protein, expressed	2.21803	4.774e-07	532.667	1026.33
Sobic.003G029400	weakly similar to Putative uncharacterized protein	4.87088	0.0002489	7	28.6667
Sobic.003G030400	similar to Os11g0237700 protein	-3.98157	1.299e-21	1261.33	282.333
Sobic.003G030450	No Annotation	-23.5739	0.0389681	3	0
Sobic.003G031100	weakly similar to Basic helix-loop-helix protein-like	-3.28339	0.021275	27.3333	7.33333
Sobic.003G031300	No Annotation	-7.66469	2.264e-29	420.333	47.3333
Sobic.003G031400	similar to Putative uncharacterized protein	3.09112	0.000102	30	83.6667
Sobic.003G031500	expressed protein	5.00393	6.194e-05	6	25.6667
Sobic.003G031700	weakly similar to At5g56885	2.69783	0.0002435	29.3333	68
Sobic.003G031800	similar to Putative uncharacterized protein	2.00518	4.58e-08	864.333	1512.67
Sobic.003G032700	No Annotation	-1155.54	3.079e-36	158.667	0
Sobic.003G032900	expressed protein	2.30277	1.58e-06	127.667	255.667
Sobic.003G034000	similar to Putative uncharacterized protein	4.7704	2.975e-10	104.333	426.333
Sobic.003G034400	similar to CCCH-type zinc finger protein-like	-5.21053	3.782e-28	2783.67	474.667
Sobic.003G034500	similar to Typical P-type R2R3 Myb protein	-2.59857	0.002477	289	102.333
Sobic.003G036000	similar to NADP-dependent malic enzyme	1.95161	0.002517	1612	2626
Sobic.003G036100	No Annotation	5.00259	0.00158	8.66667	36.6667
Sobic.003G036300	similar to Putative uncharacterized protein	3.51367	6.192e-16	254.333	764
Sobic.003G036700	similar to Cytokinin dehydrogenase 1 precursor	-2.28107	0.0321405	30.3333	11.3333
Sobic.003G037600	similar to Os01g0185500 protein	-2.83616	0.0008268	80.3333	25
Sobic.003G037800	similar to Putative acyl transferase 3	2.2662	1.162e-07	233.667	455.333
Sobic.003G038000	similar to Chromosome chr7 scaffold_31, whole genome shotgun sequence	4.64117	0.0001205	6.33333	25.6667
Sobic.003G038400	similar to Putative uncharacterized protein	-2.53175	3.795e-05	132.333	45
Sobic.003G039300	similar to DEAD-box ATP-dependent RNA helicase 39	-2.36606	1.732e-10	2416.67	897.333
Sobic.003G039800	expressed protein	12.5023	0.008716	0.333333	5
Sobic.003G040300	similar to Putative uncharacterized protein	4.23776	9.32e-05	14.3333	55.6667
Sobic.003G040600	similar to Putative inositol polyphosphate 5-phosphatase	5.12039	1.163e-09	48	211.667
Sobic.003G042700	similar to Putative uncharacterized protein	2.45727	5.169e-13	1098.33	2338
Sobic.003G042900	similar to Putative uncharacterized protein	4.8383	3.923e-18	183	773.667
Sobic.003G043600	similar to 3'-N-debenzoyltaxol N-benzoyltransferase-like	5.70684	8.278e-15	45.3333	223.667
Sobic.003G043700	similar to Putative uncharacterized protein	-131.078	1.632e-09	17.3333	0
Sobic.003G047500	PTHR11926:SF248 - UDP-GLYCOSYLTRANSFERASE 73C7 (1 of 2)	-6.18531	7.022e-15	130.333	18.3333
Sobic.003G047700	similar to Putative uncharacterized protein	2.66175	5.578e-05	323.333	755
Sobic.003G047800	similar to Putative uncharacterized protein	1.92508	0.007299	1664	2783.67
Sobic.003G047900	similar to Os01g0175700 protein	2.33892	0.004351	26.6667	53.3333
Sobic.003G048000	similar to Putative uncharacterized protein OSJNBa0089K24.31	6.50025	5.023e-34	165.667	921.667
Sobic.003G049700	similar to Putative uncharacterized protein	46.0839	5.045e-13	15.3333	584.333
Sobic.003G050100	similar to Putative polygalacturonase	2.64784	0.001492	45.3333	105
Sobic.003G050200	similar to Putative uncharacterized protein	6.78771	4.292e-10	13.3333	78.3333
Sobic.003G050350	No Annotation	4.2281	0.041318	2	7.66667
Sobic.003G050400	similar to Phospholipase D alpha 1	2.08855	4.259e-05	9607.33	16983.7
Sobic.003G050800	similar to Putative glucose-6-phosphate/phosphate-translocator	1.93713	3.863e-05	2456	4019.33
Sobic.003G051500	similar to Putative uncharacterized protein	-3.3092	0.0444493	15.3333	4
Sobic.003G052300	similar to Chromosome chr14 scaffold_21, whole genome shotgun sequence	4.198	0	916.333	3416
Sobic.003G056500	similar to Putative uncharacterized protein	2.52461	1.692e-10	461.333	1010.33
Sobic.003G057000	similar to S-receptor kinase-like	-163.203	6.055e-11	21.3333	0
Sobic.003G057100	similar to Histone H4	-2.16262	0.0372248	33.3333	13.6667
Sobic.003G057600	similar to Putative uncharacterized protein	4.65383	0.0211835	2	8.66667
Sobic.003G057800	PF07498 - Rho termination factor, N-terminal domain (Rho_N) (1 of 2)	-1.93617	3.427e-05	698.333	314.333
Sobic.003G058001	similar to Putative uncharacterized protein	-142.617	0.003185	114	0.666667
Sobic.003G058100	weakly similar to KEAP1	-4.42134	4.857e-05	164.333	34
Sobic.003G058800	similar to DEAD-box ATP-dependent RNA helicase 18	-2.02324	5.658e-06	519.333	224
Sobic.003G059300	PF00560//PF08263//PF13855 - Leucine Rich Repeat (LRR_1) // Leucine rich repeat N-terminal domain (LRRNT_2) // Leucine rich repeat (LRR_8) (1 of 40)	2.53296	1.953e-11	623	1367.33
Sobic.003G060500	similar to Chromosome chr18 scaffold_1, whole genome shotgun sequence	-2.08058	7.069e-08	849	351.667
Sobic.003G061300	similar to Chromosome chr8 scaffold_115, whole genome shotgun sequence	2.43124	1.346e-07	1146	2399.33
Sobic.003G061850	No Annotation	27.1042	0.0001867	0.333333	10.6667
Sobic.003G061900	similar to Os01g0159300 protein	3.50443	4.702e-12	590	1763
Sobic.003G062000	similar to EST D25138(R3286) corresponds to a region of the predicted gene	4.88158	5.469e-06	21	91.3333
Sobic.003G063801	PTHR33133:SF12 - F28K20.6 PROTEIN-RELATED (1 of 2)	5.41592	0.0008796	4.33333	20.3333
Sobic.003G064200	PTHR12802//PTHR12802:SF50 - SWI/SNF COMPLEX-RELATED (1 of 1)	21.2062	6.628e-08	26.6667	454.333
Sobic.003G064901	No Annotation	2.30693	0.0001034	66.3333	134.667
Sobic.003G066000	PF05056 - Protein of unknown function (DUF674) (DUF674) (1 of 17)	-9.24012	0.0318849	4.66667	0.333333
Sobic.003G067201	PF13041 - PPR repeat family (PPR_2) (1 of 439)	-1.94043	0.00285	133.333	60.6667
Sobic.003G067800	similar to Universal stress protein	-4.81887	0.0112555	49	8.66667
Sobic.003G067900	No Annotation	-9.98115	0.004377	20.3333	1.66667
Sobic.003G068200	PF00069//PF08263//PF13855 - Protein kinase domain (Pkinase) // Leucine rich repeat N-terminal domain (LRRNT_2) // Leucine rich repeat (LRR_8) (1 of 47)	2.04045	0.003119	83.3333	147.333
Sobic.003G068750	No Annotation	-241.582	1.466e-37	125.333	0.333333
Sobic.003G068950	PF02458 - Transferase family (Transferase) (1 of 96)	-14.226	0.0120765	7.66667	0.333333
Sobic.003G069400	No Annotation	-72.1119	1.835e-05	9.66667	0
Sobic.003G069500	similar to S-adenosylmethionine:2-demethylmenaquinone methyltransferase-like	-3.28424	5.042e-15	996	265
Sobic.003G069950	similar to Putative uncharacterized protein P0009G03.26	-2.4518	2.558e-05	1297	459
Sobic.003G070025	similar to Putative uncharacterized protein	-1.99914	0.0007475	928.333	404.333
Sobic.003G070300	similar to Putative uncharacterized protein	-3.32332	4.581e-06	98	26
Sobic.003G073166	expressed protein	-154.855	5.316e-10	20.6667	0
Sobic.003G075100	similar to Putative uncharacterized protein	-2.10184	5.397e-07	4003	1664
Sobic.003G075200	similar to Putative uncharacterized protein	-2.29734	1.785e-06	403.667	153.667
Sobic.003G076800	similar to Putative cytochrome P450	-3.19236	0.026716	35.3333	10
Sobic.003G078100	similar to Putative uncharacterized protein	-2.09627	0.0214664	51	21.6667
Sobic.003G078400	similar to Putative aspartic proteinase nepenthesin I	2.16715	0.009701	24.6667	47
Sobic.003G079200	similar to Putative uncharacterized protein P0443D08.44	3.84263	0.005919	61.3333	189.667
Sobic.003G079775	No Annotation	-29.1506	0.018517	3.66667	0
Sobic.003G079800	3.1.4.46 - Glycerophosphodiester phosphodiesterase / Glycerophosphoryl diester phosphodiesterase (1 of 42)	-22.5231	0.0004771	11.3333	0.333333
Sobic.003G080300	PF13947 - Wall-associated receptor kinase galacturonan-binding (GUB_WAK_bind) (1 of 90)	-9.63288	0.002094	8.66667	0.666667
Sobic.003G080800	PF13947 - Wall-associated receptor kinase galacturonan-binding (GUB_WAK_bind) (1 of 90)	-142.557	8.619e-10	18.6667	0
Sobic.003G081200	similar to Putative uncharacterized protein	6.76943	0.0447646	0.666667	4.66667
Sobic.003G081900	similar to Heat shock protein 17.2	2.57626	7.837e-05	155	361
Sobic.003G082700	similar to Os01g0134900 protein	6.6778	3.241e-05	2.66667	16.3333
Sobic.003G085533	No Annotation	-43.011	0.001693	5.66667	0
Sobic.003G088400	weakly similar to Putative uncharacterized protein	7.26849	0.004214	29.3333	172
Sobic.003G088450	similar to OSIGBa0138E08-OSIGBa0161L23.3 protein	-2.41295	0.003283	108.333	39
Sobic.003G088500	similar to Putative spore coat protein	-2.99953	5.521e-08	613	179.333
Sobic.003G089600	similar to Putative uncharacterized protein	-7.52112	1.479e-30	779.333	91
Sobic.003G089650	No Annotation	-15.8768	5.421e-13	76	4
Sobic.003G089700	No Annotation	-3.22536	0.007769	29.3333	8
Sobic.003G091900	No Annotation	-81.4266	2.119e-05	10.6667	0
Sobic.003G092900	similar to Putative uncharacterized protein	2.04118	0.001131	114.333	203
Sobic.003G093000	similar to Putative uncharacterized protein	12.5196	4.033e-06	8.33333	88.3333
Sobic.003G094200	similar to Putative uncharacterized protein	2.4846	0.0001184	226.333	483.667
Sobic.003G094600	PTHR20961//PTHR20961:SF22 - GLYCOSYLTRANSFERASE (1 of 2)	4.27112	1.257e-10	169.667	614.667
Sobic.003G095400	PTHR20961//PTHR20961:SF28 - GLYCOSYLTRANSFERASE (1 of 1)	5.13951	2.085e-16	58.3333	261
Sobic.003G096100	similar to Putative uncharacterized protein	-2.99204	0.0002034	45	13
Sobic.003G096400	similar to Ser/Thr receptor-like kinase precursor	-18.8567	1.174e-37	1245.67	57
Sobic.003G096750	3.1.4.46 - Glycerophosphodiester phosphodiesterase / Glycerophosphoryl diester phosphodiesterase (1 of 42)	-2.03214	0.0105607	61.6667	26.6667
Sobic.003G097100	similar to Putative rust resistance kinase Lr10	-2.3022	0.0100555	982.667	380.333
Sobic.003G097500	No Annotation	3.12573	8.283e-05	27.6667	77.3333
Sobic.003G098200	similar to Os01g0112100 protein	-1.95628	0.002032	145.333	65.6667
Sobic.003G100900	No Annotation	5.83593	2.643e-07	8	42
Sobic.003G102200	weakly similar to Putative uncharacterized protein P0482C06.23-1	8.99522	1.708e-10	75.3333	550.667
Sobic.003G103000	similar to Putative uncharacterized protein	-2.81812	2.194e-06	292.333	92.6667
Sobic.003G103701	PF00454//PF02260 - Phosphatidylinositol 3- and 4-kinase (PI3_PI4_kinase) // FATC domain (FATC) (1 of 1)	-1.96366	0.001528	192.333	85.6667
Sobic.003G104200	Predicted protein	2.29365	0.0001153	53	105.333
Sobic.003G104350	PTHR10366:SF441 - ISOFLAVONE REDUCTASE HOMOLOG P3-RELATED (1 of 2)	-1.90894	1.82e-05	491	223
Sobic.003G105600	similar to NAM-related protein 1	7.16101	0.0002048	2.66667	17.3333
Sobic.003G105700	similar to Putative uncharacterized protein	3.242	0	2104.33	5846
Sobic.003G107000	similar to Leucine-rich repeat-containing protein kinase family protein	-2.37989	0.001357	62.3333	23
Sobic.003G107200	similar to Putative uncharacterized protein	-15.2077	4.982e-11	66.3333	3.66667
Sobic.003G107300	similar to Light-induced protein 1-like	-4.18976	1.702e-31	140812	29391.7
Sobic.003G107700	similar to Putative uncharacterized protein	3.1177	4.043e-11	153.667	409.333
Sobic.003G108200	similar to Putative uncharacterized protein	1.90653	0.0005882	200	338.333
Sobic.003G108300	PTHR34461:SF2 - GENOMIC DNA, CHROMOSOME 3, P1 CLONE: MYM9 (1 of 1)	-9.40956	0.0287959	4.66667	0.333333
Sobic.003G110200	similar to Allyl alcohol dehydrogenase	2.84929	1.197e-07	2116.33	5050.33
Sobic.003G111000	PTHR23500:SF62 - SUGAR TRANSPORTER ERD6-LIKE 14-RELATED (1 of 3)	2.06862	0.0185696	31.6667	56.6667
Sobic.003G111300	similar to Putative serine type endopeptidase inhibitor	-3.39885	0.00391	42.6667	10.3333
Sobic.003G111500	similar to Putative geranylgeranyl pyrophosphate synthase	4.32613	0.0429045	4	15
Sobic.003G112700	similar to Putative uncharacterized protein	-1.98418	0.0118353	184	81
Sobic.003G113400	similar to Putative uncharacterized protein	-2.0037	4.339e-07	614.333	267.333
Sobic.003G115900	similar to Putative CTV.2	2.06075	2.505e-08	4254.33	7722
Sobic.003G117100	similar to Putative kinetochore protein	-2.41465	1.623e-06	632	226.667
Sobic.003G118400	similar to Putative uncharacterized protein	-1.92071	8.583e-06	529.333	239.667
Sobic.003G119100	similar to Pentatricopeptide (PPR) repeat-containing protein-like	-3.97383	0.0416974	10.6667	2.33333
Sobic.003G120600	similar to Os01g0262500 protein	2.99056	0.003309	15.3333	39.6667
Sobic.003G121400	similar to Os01g0264000 protein	10.0561	3.155e-18	10	88
Sobic.003G121700	PTHR33781:SF1 - PROTEIN PHYTOCHROME KINASE SUBSTRATE 4 (1 of 1)	5.6408	2.912e-05	7.66667	38
Sobic.003G122200	PTHR11711:SF181 - ADP-RIBOSYLATION FACTOR A1F (1 of 5)	3.37147	4.618e-09	46.6667	137
Sobic.003G122300	similar to Putative peroxisomal Ca-dependent solute carrier	-1.90099	4.528e-05	456.667	211.667
Sobic.003G123200	similar to Os01g0266000 protein	-2.57188	4.274e-14	1132.33	384.667
Sobic.003G123300	PTHR14155:SF175 - E3 UBIQUITIN-PROTEIN LIGASE RHA2B-RELATED (1 of 5)	-2.49102	5.748e-08	1333	473.333
Sobic.003G123700	similar to Os11g0644700 protein	-20.4418	0.007584	9.66667	0.333333
Sobic.003G124100	similar to Putative MAWD binding protein	2.42429	3.923e-07	539	1105.67
Sobic.003G124600	PTHR18934//PTHR18934:SF117 - ATP-DEPENDENT RNA HELICASE (1 of 4)	-2.38893	0.006794	46.6667	17
Sobic.003G125332	PTHR12911 - SAD1/UNC-84-LIKE PROTEIN-RELATED (1 of 2)	-6.66199	2.761e-19	180.333	23.6667
Sobic.003G125701	similar to Putative major facilitator superfamily antiporter	4.04747	0	6103.67	20717.3
Sobic.003G126100	similar to Alpha-glucosidase-like	-2.30028	0.001931	96	36
Sobic.003G126400	expressed protein	-3.53652	2.325e-09	160.333	39.3333
Sobic.003G127001	No Annotation	-2.96891	0.0101667	21.6667	6.33333
Sobic.003G127800	similar to Os01g0272800 protein	2.42453	6.052e-10	2369.33	4937
Sobic.003G128600	PTHR22904:SF338 - LD24721P (1 of 1)	-2.04911	0.0104557	105.667	46
Sobic.003G129400	similar to Glycosyltransferase	3.60282	1.835e-05	16.6667	53
Sobic.003G129600	similar to Os01g0275900 protein	-2.58649	1.709e-10	881.333	302.333
Sobic.003G130000	similar to Mitochondrial import receptor subunit tom40-like	-3.84752	6.362e-12	348.333	79
Sobic.003G130650	No Annotation	-74.8538	1.838e-05	9.66667	0
Sobic.003G131500	PF05678 - VQ motif (VQ) (1 of 39)	2.94846	0.005943	10	25.6667
Sobic.003G134400	Predicted protein	5.19846	0	497.333	2244.33
Sobic.003G134700	PTHR30231 - DNA POLYMERASE III SUBUNIT EPSILON (1 of 4)	-31.2274	0.005727	46.3333	1.33333
Sobic.003G136400	similar to Peptidyl-prolyl cis-trans isomerase	-3.03223	1.388e-05	135	39
Sobic.003G136500	similar to Putative uncharacterized protein	2.63198	1.289e-05	50	115
Sobic.003G137600	similar to Chitinase	2.86739	0.006031	8	20.3333
Sobic.003G139300	similar to MDR-like ABC transporter	2.18413	4.181e-06	696.333	1290.33
Sobic.003G139500	similar to Putative uncharacterized protein	4.04294	1.242e-14	2865	9745.33
Sobic.003G141800	similar to Os01g0296200 protein	2.55004	0.0120261	56.6667	120
Sobic.003G144000	similar to Putative uncharacterized protein	-2.10986	2.791e-05	385	158
Sobic.003G144600	PTHR23012//PTHR23012:SF90 - MEMBRANE ASSOCIATED RING FINGER (1 of 2)	3.86199	1.026e-09	31.3333	105.333
Sobic.003G144700	similar to Putative ER6 protein	-3.06072	0.011466	394	103.667
Sobic.003G144800	similar to Putative uncharacterized protein	2.55602	0.0182785	13	29.3333
Sobic.003G145100	PTHR10641:SF651 - DNA-BINDING PROTEIN-RELATED (1 of 1)	8.42324	7.763e-12	158	1091.67
Sobic.003G147401	similar to Putative uncharacterized protein	-2.36163	0.003417	123.667	46
Sobic.003G149100	similar to Os01g0314800 protein	5.60627	2.674e-15	199	933.667
Sobic.003G149800	KOG0105 - Alternative splicing factor ASF/SF2 (RRM superfamily) (1 of 3)	2.44706	1.533e-13	1300	2738.67
Sobic.003G150600	similar to Putative pectinacetylesterase	2.01113	5.645e-06	1063.67	1850
Sobic.003G151600	similar to S-adenosylmethionine synthetase 1	1.92417	2.888e-06	19866.3	33190.7
Sobic.003G153100	similar to Putative polygalacturonase PG2	5.56797	0.0001082	6.33333	30.6667
Sobic.003G153300	similar to Putative uncharacterized protein	3.82134	2.75e-12	206	665.667
Sobic.003G153800	similar to Beta-fructofuranosidase, putative, expressed	2.77256	2.862e-05	1256.33	2953.67
Sobic.003G155350	No Annotation	-136.628	6.764e-09	17.6667	0
Sobic.003G156600	Predicted protein	4.11528	0.001779	5	18
Sobic.003G156766	No Annotation	-2.20643	0.008041	65.3333	25.3333
Sobic.003G156800	No Annotation	-3.17655	2.365e-06	266.333	71.3333
Sobic.003G156900	Predicted protein	-3.12597	0.0001626	154	43
Sobic.003G158000	similar to Putative PROPYZAMIDE-HTPERSENSITIVE 1	-2.42992	0.0159519	35	12.6667
Sobic.003G158600	similar to Os01g0959200 protein	4.03653	7.063e-05	22.6667	80.3333
Sobic.003G159000	No Annotation	-263.789	4.566e-16	35.6667	0
Sobic.003G160300	No Annotation	-40.0332	0.005852	5	0
Sobic.003G160400	zinc knuckle family protein, expressed	-13.2654	8.84e-09	31.6667	2
Sobic.003G160700	similar to Os02g0670500 protein	1.98127	0.0200535	41.6667	71.6667
Sobic.003G162400	similar to Esterase/lipase/thioesterase-like protein	2.42765	8.638e-12	1134.33	2377
Sobic.003G163900	PTHR23155//PTHR23155:SF586 - LEUCINE-RICH REPEAT-CONTAINING PROTEIN (1 of 9)	-2.04893	6.22e-05	523	223
Sobic.003G167800	DUF630/DUF632 domains containing protein, putative, expressed	-4.9678	3.096e-22	479.667	84.6667
Sobic.003G169700	No Annotation	-66.3388	2.719e-05	8.66667	0
Sobic.003G169800	2.4.1.10 - Levansucrase / Sucrose 6-fructosyltransferase (1 of 5)	-50.2835	0.0006712	6.66667	0
Sobic.003G171100	No Annotation	-6.534	3.678e-11	112.667	14.6667
Sobic.003G171200	PTHR12271//PTHR12271:SF53 - POLY A POLYMERASE CID PAP -RELATED (1 of 2)	-2.63356	8.595e-08	374	124
Sobic.003G173700	similar to Sterol desaturase family protein, expressed	2.53409	3.437e-11	3687.67	8160
Sobic.003G174100	phosphoesterase family protein, putative, expressed	-2.0993	6.376e-05	262	109
Sobic.003G175100	similar to Putative wall-associated kinase 4	-252.365	0.005927	30	0
Sobic.003G176100	PF08137 - DVL family (DVL) (1 of 27)	2.56343	0.0111993	11.3333	26
Sobic.003G177350	3.6.3.44 - Xenobiotic-transporting ATPase / Steroid-transporting ATPase (1 of 48)	-2.91416	0.001765	37	11
Sobic.003G177700	Predicted protein	-2.06531	0.0426087	56	24
Sobic.003G182100	similar to Putative uncharacterized protein	-1.91918	0.0101094	123.333	57
Sobic.003G182800	similar to Putative MtN3	3.76021	1.38e-07	251.667	781.333
Sobic.003G183000	similar to Putative uncharacterized protein	2.17683	1.064e-07	345	651.667
Sobic.003G184200	similar to Fertility restorer-like protein	-2.15011	3.016e-07	478	193.667
Sobic.003G184765	PTHR31503:SF1 - VACUOLAR CATION/PROTON EXCHANGER 1-RELATED (1 of 2)	1.9574	0.004975	79	134.333
Sobic.003G185100	similar to Os01g0556700 protein	1.94834	4.61e-06	802.333	1360.67
Sobic.003G185250	No Annotation	-2.53615	0.0183392	56.3333	20
Sobic.003G186500	similar to Putative uncharacterized protein	3.53644	0	3089.67	9396.67
Sobic.003G186800	PTHR11662:SF255 - ANION TRANSPORTER 2, CHLOROPLASTIC-RELATED (1 of 1)	2.01078	2.42e-07	3280.67	5694.33
Sobic.003G187300	No Annotation	-33.4804	0.00875	4.33333	0
Sobic.003G187600	PF13041 - PPR repeat family (PPR_2) (1 of 439)	-131.856	2.65e-07	17.6667	0
Sobic.003G188200	similar to Putative uncharacterized protein	4.82707	0.001713	9.33333	38.3333
Sobic.003G190100	similar to Legumain-like protease precursor	-1.91412	0.019765	32377.3	15012.3
Sobic.003G191000	similar to Thiazole biosynthetic enzyme 1-1, chloroplast precursor	-74.3525	6.652e-32	3357.33	42
Sobic.003G191800	similar to BHLH transcription-like	-4.61974	7.308e-05	35	6.66667
Sobic.003G192500	No Annotation	-92.5707	8.496e-07	12	0
Sobic.003G195300	similar to Putative uncharacterized protein	3.4279	6.048e-09	50.6667	152
Sobic.003G197300	weakly similar to Os01g0580800 protein	2.35013	3.839e-08	296.667	596.667
Sobic.003G198150	No Annotation	3.21508	5.513e-06	75.3333	201.667
Sobic.003G198300	similar to Os01g0583200 protein	-2.05269	0.0001488	291.667	123.333
Sobic.003G198400	similar to Putative uncharacterized protein OSJNBb0024F06.11	3.30454	2.687e-06	25	71.6667
Sobic.003G198600	No Annotation	-2.30202	2.184e-05	254.333	96.3333
Sobic.003G198900	similar to OSIGBa0097I24.2 protein	2.28771	1.633e-10	376	744.667
Sobic.003G199300	PTHR17695:SF11 - SMALL SUBUNIT PROCESSOME COMPONENT 20 HOMOLOG (1 of 1)	-2.31264	2.722e-12	1952.33	736.333
Sobic.003G201100	similar to Os01g0587300 protein	2.57812	0.0003081	34.3333	76.6667
Sobic.003G202200	similar to Lysine decarboxylase-like protein	3.48536	1.799e-08	739.333	2167
Sobic.003G202700	similar to Putative uncharacterized protein	-7.63878	0.0102914	9.33333	1
Sobic.003G203100	PF01535//PF13041//PF14432 - PPR repeat (PPR) // PPR repeat family (PPR_2) // DYW family of nucleic acid deaminases (DYW_deaminase) (1 of 48)	-5.27983	8.786e-05	26.3333	4.33333
Sobic.003G203200	PF06376 - Protein of unknown function (DUF1070) (DUF1070) (1 of 12)	2.16444	0.0201308	18.6667	34.6667
Sobic.003G205100	PTHR11472:SF34 - REGULATOR OF TELOMERE ELONGATION HELICASE 1 (1 of 1)	-2.15514	1.478e-05	241.333	97
Sobic.003G205900	similar to GDSL-lipase-like	2.60005	0.0002363	33.3333	75.6667
Sobic.003G206250	retrotransposon protein, putative, unclassified	-76.9599	2.209e-05	10	0
Sobic.003G207900	PTHR22950//PTHR22950:SF297 - AMINO ACID TRANSPORTER (1 of 2)	20.9923	1.976e-25	92.3333	1622.67
Sobic.003G208800	similar to Nucleoid DNA-binding protein cnd41-like	3.02171	0.0394533	5.33333	14.6667
Sobic.003G210000	PTHR21535//PTHR21535:SF58 - MAGNESIUM AND COBALT TRANSPORT PROTEIN/MITOCHONDRIAL IMPORT INNER MEMBRANE TRANSLOCASE SUBUNIT TIM8 (1 of 1)	2.44408	0.001489	28	60
Sobic.003G211500	1.1.1.224 - Mannose-6-phosphate 6-reductase / NADPH-mannose-6-P reductase (1 of 3)	-2.59415	1.318e-07	319	108
Sobic.003G213800	similar to Putative 1,4-alpha-glucan branching enzyme	-5.85172	1.282e-14	216.667	32.6667
Sobic.003G214000	similar to Heat shock-like protein	-10.57	2.293e-57	1735.33	144.333
Sobic.003G214900	similar to Receptor-like protein kinase 1-like	6.57521	4.99e-14	15.6667	90.3333
Sobic.003G215400	PTHR19241//PTHR19241:SF273 - ATP-BINDING CASSETTE TRANSPORTER (1 of 9)	8.051	0.001976	1	7.66667
Sobic.003G216166	similar to Pleiotropic drug resistance protein 3	-415.77	1.108e-16	54	0
Sobic.003G216300	PTHR19241//PTHR19241:SF264 - ATP-BINDING CASSETTE TRANSPORTER (1 of 1)	-6.02793	7.381e-07	52.6667	7.66667
Sobic.003G217632	similar to Putative uncharacterized protein P0410E03.33-1	2.17483	0.0402107	121.333	237
Sobic.003G218200	similar to Fertility restorer homologue-like	-1.94885	0.001425	145	64
Sobic.003G218950	No Annotation	-123.519	1.364e-08	16.6667	0
Sobic.003G219800	similar to Taxadienol acetyl transferase-like	2.29209	9.178e-08	208.667	416.333
Sobic.003G221200	PTHR11550//PTHR11550:SF6 - CTP SYNTHASE (1 of 2)	-1.98254	1.356e-06	1666.67	743.667
Sobic.003G221650	No Annotation	-80.6791	4.141e-06	10.6667	0
Sobic.003G222200	PTHR11732//PTHR11732:SF253 - ALDO/KETO REDUCTASE (1 of 4)	-2.15942	0.0001171	226.333	92.6667
Sobic.003G222300	similar to Putative uncharacterized protein	-2.16449	6.364e-10	5901	2378.67
Sobic.003G222400	similar to Protein phosphatase 2C	-2.21632	0.0001238	137	53.6667
Sobic.003G222600	similar to DEAD-box ATP-dependent RNA helicase 25	-3.03779	8.841e-22	9019.33	2592
Sobic.003G223500	similar to SEC13 protein homolog YGL100w-like	-2.03346	5.795e-05	413.667	179.667
Sobic.003G223700	PTHR11926//PTHR11926:SF255 - GLUCOSYL/GLUCURONOSYL TRANSFERASES (1 of 3)	1.99404	0.001194	258.333	448.333
Sobic.003G224000	avr9/Cf-9 rapidly elicited protein 194, putative, expressed	7.02167	3.968e-08	9.66667	58.3333
Sobic.003G224100	similar to Probable indole-3-acetic acid-amido synthetase GH3.5	3.22314	2.965e-06	453.667	1232.33
Sobic.003G224600	similar to Disease resistance protein-like	2.15781	5.678e-05	1995.33	3587.33
Sobic.003G225000	similar to F-box family protein-like	-14.0983	2.999e-09	28.6667	1.66667
Sobic.003G225900	similar to C2 domain-containing protein-like	1.91803	0.0001739	364.667	600.667
Sobic.003G227900	similar to Cytochrome P450-like	-2.51117	7.183e-08	436	152.667
Sobic.003G228900	similar to Os01g0628700 protein	3.25329	5.749e-05	426.333	1127
Sobic.003G229000	similar to Os01g0628900 protein	2.26632	6.494e-07	307	612
Sobic.003G230000	similar to Os01g0631700 protein	2.38668	0.0224977	107.667	222
Sobic.003G233000	similar to Glucosyltransferase IS5a-like	2.36355	0.0006312	58.6667	124.667
Sobic.003G233100	similar to Glucosyltransferase IS5a-like	2.49187	0.003478	19	42
Sobic.003G233200	similar to Os01g0639200 protein	3.60996	7.349e-13	131.667	407.333
Sobic.003G233800	similar to Transposon protein, putative, CACTA, En/Spm sub-class, expressed	3.16296	1.906e-05	22	61.6667
Sobic.003G234000	similar to Putative uncharacterized protein	6.15944	1.764e-19	38.6667	206.333
Sobic.003G234200	similar to Carbonic anhydrase	2.65718	6.993e-12	31575.3	72279
Sobic.003G234400	PTHR11002:SF7 - CARBONIC ANHYDRASE 2, CHLOROPLASTIC-RELATED (1 of 4)	3.71519	0	2355.33	7571.67
Sobic.003G234500	similar to Carbonic anhydrase, chloroplast precursor	2.33887	2.074e-10	467.667	963.667
Sobic.003G234600	PTHR11002:SF7 - CARBONIC ANHYDRASE 2, CHLOROPLASTIC-RELATED (1 of 4)	-4.47272	0.0397176	29	6
Sobic.003G234701	similar to Pectin-glucuronyltransferase-like	3.01771	0.0393881	5.66667	14.6667
Sobic.003G234800	weakly similar to Integral membrane protein-like	2.99422	4.797e-09	103.667	265.333
Sobic.003G235300	similar to Os01g0641800 protein	2.62899	8.031e-07	89.6667	205.333
Sobic.003G235400	similar to Putative uncharacterized protein OJ1126_B10.7	4.51625	0	368.333	1425
Sobic.003G235700	similar to Single-strand DNA binding protein-like	-2.84573	9.405e-06	178.667	54.6667
Sobic.003G236551	similar to Little protein 1	14.0955	5.828e-16	5.66667	72
Sobic.003G236800	similar to Na(+) dependent transporter-like	-2.33864	0.0002669	148.333	56.3333
Sobic.003G237100	PF01535//PF13041 - PPR repeat (PPR) // PPR repeat family (PPR_2) (1 of 164)	-3.63462	0.0234419	15	3.66667
Sobic.003G237300	similar to Os01g0647000 protein	1.93553	0.0362608	64	110.667
Sobic.003G238000	similar to Putative uncharacterized protein	2.0448	1.181e-08	4691	8260
Sobic.003G238750	No Annotation	-141.232	4.127e-10	18.6667	0
Sobic.003G239500	similar to Lipase-like	2.03964	0.022866	30	53.6667
Sobic.003G241500	PTHR11822//PTHR11822:SF8 - NADP-SPECIFIC ISOCITRATE DEHYDROGENASE (1 of 1)	-2.14018	9.966e-09	17147	7061
Sobic.003G242000	similar to Putative uncharacterized protein	2.80587	0	1308	3172
Sobic.003G242900	KOG4674 - Uncharacterized conserved coiled-coil protein (1 of 5)	2.23606	8.038e-09	1240.33	2423.33
Sobic.003G243600	similar to Ubiquitin carrier protein	2.38039	1.885e-11	3607.67	7402.33
Sobic.003G243750	No Annotation	-883.165	1.698e-37	118.333	0
Sobic.003G244100	similar to ABRE-binding factor BZ-1	10.5791	9.96e-19	89	787.667
Sobic.003G246000	similar to Os01g0661400 protein	-2.73191	2.819e-10	413.333	132
Sobic.003G249100	PTHR13711:SF200 - HIGH MOBILITY GROUP B PROTEIN 14 (1 of 1)	-2.63155	1.631e-06	224.667	74.3333
Sobic.003G249300	similar to Cytochrome B561-like	-2.6607	1.46e-07	280	90.6667
Sobic.003G249400	similar to Putative uncharacterized protein	3.36776	0	763.667	2214.67
Sobic.003G249900	similar to Putative glyoxalase II	-2.24025	0.0009074	229.333	88.6667
Sobic.003G250340	similar to Putative uncharacterized protein	2.1065	9.737e-06	611.333	1115.67
Sobic.003G250600	similar to Monothiol glutaredoxin-S5	2.44702	1.416e-07	156	327
Sobic.003G250700	similar to Arabinogalactan protein-like	5.24685	9.194e-17	62.6667	287
Sobic.003G251800	similar to No apical meristem (NAM) protein-like	2.40469	0.023391	10	21.3333
Sobic.003G252300	PTHR31964:SF6 - ADENINE NUCLEOTIDE ALPHA HYDROLASES-LIKE SUPERFAMILY PROTEIN (1 of 2)	2.88624	4.446e-11	808	1997.33
Sobic.003G253100	No Annotation	-180.77	7.783e-12	23.6667	0
Sobic.003G253900	No Annotation	-94.9395	9.353e-07	12.6667	0
Sobic.003G255100	similar to Putative uncharacterized protein	-3.41807	5.456e-18	3156.67	821.333
Sobic.003G256100	similar to Two pore calcium channel protein 1	2.37811	3.896e-07	4719	9468.67
Sobic.003G256900	PTHR13683:SF280 - ASPARTYL PROTEASE FAMILY PROTEIN (1 of 2)	7.87481	0.0227399	0.666667	5.33333
Sobic.003G259000	No Annotation	-2.90157	0.0286659	14.6667	4.33333
Sobic.003G259600	similar to Origin recognition complex subunit 4	-1.89964	0.0002406	439	202.667
Sobic.003G260000	similar to Os02g0484600 protein	2.25554	0.0001397	117	232
Sobic.003G260300	PTHR10641//PTHR10641:SF549 - MYB-LIKE DNA-BINDING PROTEIN MYB (1 of 1)	-1.99559	0.0280412	53.6667	23.6667
Sobic.003G260500	No Annotation	-28.7867	0.0162194	3.66667	0
Sobic.003G261200	similar to Met-tRNAi formyl transferase-like	-2.55327	4.66e-06	225.333	77
Sobic.003G262650	PF13947//PF14380 - Wall-associated receptor kinase galacturonan-binding (GUB_WAK_bind) // Wall-associated receptor kinase C-terminal (WAK_assoc) (1 of 6)	-247.414	5.334e-12	31.6667	0
Sobic.003G263100	PF13947//PF14380 - Wall-associated receptor kinase galacturonan-binding (GUB_WAK_bind) // Wall-associated receptor kinase C-terminal (WAK_assoc) (1 of 6)	-640.512	4.212e-27	84.6667	0
Sobic.003G263300	similar to Os01g0690800 protein	2.61524	0.028541	8	18
Sobic.003G263400	PF07714//PF14380 - Protein tyrosine kinase (Pkinase_Tyr) // Wall-associated receptor kinase C-terminal (WAK_assoc) (1 of 3)	-27.7634	7.171e-13	35.3333	1
Sobic.003G263500	weakly similar to Os01g0690800 protein	2.79817	0.0003027	29.6667	70.6667
Sobic.003G263900	PTHR10994:SF85 - RETICULON-LIKE PROTEIN B14-RELATED (1 of 2)	-104.956	9.535e-07	14	0
Sobic.003G264500	similar to Os01g0692100 protein	2.25582	0.007954	20	39.3333
Sobic.003G265400	similar to Os01g0693800 protein	4.28082	6.801e-10	2153.67	7619.67
Sobic.003G265800	similar to Os12g0102600 protein	3.46866	4.544e-18	175	532
Sobic.003G266600	similar to Phosphoethanolamine N-methyltransferase	2.33758	4.343e-09	1443	2865.67
Sobic.003G267150	No Annotation	-23.6108	0.0392361	3	0
Sobic.003G267200	No Annotation	-6.96951	0.0207723	8.33333	1
Sobic.003G267900	similar to Glucosyltransferase-like	5.60886	8.773e-14	137.667	651.667
Sobic.003G268700	PTHR24361//PTHR24361:SF407 - MITOGEN-ACTIVATED KINASE KINASE KINASE (1 of 1)	6.68848	6.271e-08	12	68.6667
Sobic.003G268800	PTHR24361//PTHR24361:SF416 - MITOGEN-ACTIVATED KINASE KINASE KINASE (1 of 1)	6.1767	0.0001911	3.66667	20
Sobic.003G268900	similar to Os01g0699500 protein	20.1597	1.287e-22	10.6667	187.667
Sobic.003G269200	weakly similar to Putative uncharacterized protein P0047E11.2	2.19454	1.499e-10	877.333	1661.67
Sobic.003G269300	similar to MtN3-like	4.06147	9.778e-26	239.667	842
Sobic.003G269700	similar to S-adenosyl-L-methionine:jasmonic acid carboxyl methyltransferase-like	4.22605	0.001329	4	15
Sobic.003G270200	PF00257 - Dehydrin (Dehydrin) (1 of 4)	9.74177	0.003844	0.666667	6.66667
Sobic.003G270500	similar to Farnesyl pyrophosphate synthase	2.52066	3.264e-05	3975	8368
Sobic.003G271000	No Annotation	-3.16114	0.0221566	15	4
Sobic.003G272200	similar to BHLH protein-like	14.1192	1.523e-15	19	229.333
Sobic.003G272400	PTHR12161:SF13 - REGULATOR OF VPS4 ACTIVITY PROTEIN-RELATED (1 of 1)	2.28905	2.504e-05	839.667	1675.33
Sobic.003G272800	similar to Os01g0706800 protein	3.69174	8.28e-05	8.66667	28
Sobic.003G273000	similar to Putative auxin conjugate hydrolase	4.04196	1.528e-06	109.333	360.667
Sobic.003G274600	similar to Polyamine oxidase-like	5.97962	2.971e-08	21.6667	112.333
Sobic.003G275300	similar to Cytidine/deoxycytidine deaminase-like	4.01435	2.531e-08	57.6667	194.667
Sobic.003G276400	similar to Os01g0715400 protein	-2.68926	0.00139	204.333	68.6667
Sobic.003G276500	similar to Voltage-dependent anion channel protein 2	-6.94926	2.212e-14	174.333	22
Sobic.003G278500	similar to Zinc finger protein	2.8623	0	19639.3	48562
Sobic.003G279300	similar to Acid phosphatase	2.73302	7.28e-09	155	368.667
Sobic.003G279500	PTHR23416//PTHR23416:SF67 - SIALIC ACID SYNTHASE-RELATED (1 of 2)	8.84078	6.124e-18	109.667	805.667
Sobic.003G282000	similar to Os01g0725800 protein	1.95465	1.684e-07	744.333	1266.33
Sobic.003G283400	similar to GDSL-motif lipase/hydrolase family protein	29.7873	0.0389735	0	3.33333
Sobic.003G284100	similar to Os01g0729500 protein	1.94312	0.0111512	47.3333	80.6667
Sobic.003G284900	Predicted protein	3.73597	0.0184852	3.33333	11.3333
Sobic.003G286300	similar to Putative GTP-binding protein	-2.34047	5.81e-09	653.667	245.667
Sobic.003G288200	similar to Putative uncharacterized protein	6.10035	6.003e-31	181	937.667
Sobic.003G290050	No Annotation	9.96115	0.001655	1	9.66667
Sobic.003G290100	similar to Putative uncharacterized protein	2.78741	1.883e-06	715	1693.33
Sobic.003G290400	similar to Putative elicitor inducible beta-1,3-glucanase NtEIG-E76	-3.08046	0.002446	33	9.33333
Sobic.003G290500	similar to Profilin-3	2.79492	2.805e-06	63.6667	153
Sobic.003G290600	similar to Putative uncharacterized protein	5.24934	6.58e-05	6	28
Sobic.003G291000	similar to Putative uncharacterized protein	-2.10321	0.0007314	132.333	54.6667
Sobic.003G291200	similar to Auxin-responsive protein IAA6	2.07096	3.566e-05	1063.67	1892
Sobic.003G291300	similar to Chromosome chr11 scaffold_13, whole genome shotgun sequence	-2.21263	6e-05	274	107.333
Sobic.003G291900	similar to Putative uncharacterized protein P0439E07.20	-2.44231	0.0107059	42	15.3333
Sobic.003G293500	similar to Heat shock protein 101	3.83576	1.235e-12	69.6667	232.333
Sobic.003G293900	similar to Putative uncharacterized protein	2.34237	2.79e-07	419	853
Sobic.003G294400	similar to VQ motif-containing protein-like	5.25417	6.888e-08	34.6667	156.333
Sobic.003G296100	weakly similar to Putative uncharacterized protein	29.6032	0.016405	0	3.33333
Sobic.003G296700	similar to Putative receptor protein kinase PERK1	4.23541	3.325e-08	19.3333	71.3333
Sobic.003G297200	PTHR31479:SF3 - GB (1 of 1)	6.19325	0.001559	4	21.6667
Sobic.003G297600	PF00847 - AP2 domain (AP2) (1 of 171)	2.58303	0.0285496	9.66667	22.3333
Sobic.003G297800	similar to Putative GTPase	-2.48902	8.931e-13	2914.67	1016.67
Sobic.003G298000	No Annotation	-909.949	2.121e-35	123.667	0
Sobic.003G299200	PF01535//PF13041//PF13812 - PPR repeat (PPR) // PPR repeat family (PPR_2) // Pentatricopeptide repeat domain (PPR_3) (1 of 59)	-3.88069	0.009453	25.3333	5.66667
Sobic.003G300500	PTHR11732//PTHR11732:SF253 - ALDO/KETO REDUCTASE (1 of 4)	-5.6604	1.602e-11	150	23.3333
Sobic.003G301000	similar to Putative uncharacterized protein	2.48014	5.67e-11	852.333	1823.33
Sobic.003G301050	No Annotation	-35.7985	0.005883	4.66667	0
Sobic.003G302000	weakly similar to F28N24.12 protein	-58.6545	0.0006913	7.66667	0
Sobic.003G302300	No Annotation	2.82313	0.031929	10	24.6667
Sobic.003G302701	PF04177 - TAP42-like family (TAP42) (1 of 4)	-63.9361	1.156e-13	32.3333	0.333333
Sobic.003G303000	similar to Putative uncharacterized protein	-1.90531	0.0440249	38.6667	17.6667
Sobic.003G304100	similar to Putative peptide transporter	2.65574	4.312e-06	90.6667	204
Sobic.003G304300	expressed protein	2.12607	3.646e-06	487.667	893.333
Sobic.003G305250	No Annotation	-68.586	2.782e-05	9	0
Sobic.003G305300	PF12095 - Protein of unknown function (DUF3571) (DUF3571) (1 of 1)	-1.95423	0.002726	387.667	174.667
Sobic.003G306400	PTHR33317:SF1 - POLYNUCLEOTIDYL TRANSFERASE/ RIBONUCLEASE H-LIKE PROTEIN (1 of 1)	-1.96058	0.0249671	82	36.6667
Sobic.003G308400	similar to Putative uncharacterized protein OSJNBb0053G03.20	2.80713	0	1459	3547
Sobic.003G309500	similar to Os01g0769900 protein	-2.77224	4.825e-10	1090	348.333
Sobic.003G309600	similar to Putative uncharacterized protein	2.00497	2.876e-06	592	1030.67
Sobic.003G309700	similar to Tryptophan decarboxylase	2.07255	0.002623	50	90.3333
Sobic.003G310000	PF02365 - No apical meristem (NAM) protein (NAM) (1 of 130)	3.84129	4.294e-06	14.6667	49.6667
Sobic.003G310200	similar to Os01g0770700 protein	2.00587	1.568e-05	2470	4230
Sobic.003G310400	similar to Putative polyphenol oxidase	1.95389	1.007e-06	456	784
Sobic.003G310500	similar to Putative uncharacterized protein	3.06054	6.404e-05	20	54
Sobic.003G310700	similar to Putative uncharacterized protein	2.31005	1.385e-10	642	1286.33
Sobic.003G312800	No Annotation	-740.174	2.107e-31	97.3333	0
Sobic.003G312900	No Annotation	-222.167	2.599e-14	29.3333	0
Sobic.003G313100	Predicted protein	19.9571	8.986e-05	1	19.3333
Sobic.003G313600	No Annotation	-44.3488	0.002667	5.66667	0
Sobic.003G313900	similar to Putative uncharacterized protein	1.90727	1.598e-05	327	545.333
Sobic.003G314400	similar to Purple acid phosphatase precursor	-2.35147	1.871e-08	627.667	233
Sobic.003G314533	No Annotation	-83.5117	6.909e-06	11.3333	0
Sobic.003G319500	PF00954//PF01453//PF07714//PF08276 - S-locus glycoprotein domain (S_locus_glycop) // D-mannose binding lectin (B_lectin) // Protein tyrosine kinase (Pkinase_Tyr) // PAN-like domain (PAN_2) (1 of 24)	4.35249	5.832e-05	16.3333	61
Sobic.003G321101	PTHR12612:SF10 - NUCLEAR TRANSPORT FACTOR 2-LIKE PROTEIN (1 of 1)	2.95545	0.003523	11	28.3333
Sobic.003G322200	similar to Putative uncharacterized protein	-1.99694	1.452e-06	1001.67	440.667
Sobic.003G323201	expressed protein	3.2095	0.001238	18.6667	50.3333
Sobic.003G323500	similar to Os01g0794400 protein	2.87339	1.982e-14	220.333	552.667
Sobic.003G323700	similar to Subtilase	3.94825	0.0150019	4	13.6667
Sobic.003G324400	PF00847 - AP2 domain (AP2) (1 of 171)	4.3364	2.018e-20	241	892.333
Sobic.003G324500	PF00847 - AP2 domain (AP2) (1 of 171)	4.03079	0.0280247	2	7.33333
Sobic.003G325700	similar to Putative uncharacterized protein	2.70948	5.134e-10	324.333	762.667
Sobic.003G326000	PTHR22953:SF18 - METALLOPHOSPHOESTERASE DOMAIN-CONTAINING PROTEIN (1 of 2)	2.33872	1.921e-05	87	175
Sobic.003G326500	PTHR22748//PTHR22748:SF8 - AP ENDONUCLEASE (1 of 1)	-2.83683	4.266e-10	345	105.667
Sobic.003G327600	similar to Phosphate/phosphoenolpyruvate translocator protein-like	2.02925	1.49e-05	314.333	554.667
Sobic.003G329300	similar to Putative uncharacterized protein	-714.339	1.658e-28	93.3333	0
Sobic.003G330100	similar to Chloroplast ribonuclease III domain protein	-2.38375	8.424e-12	1387.67	511.333
Sobic.003G330200	cupin, RmlC-type, putative, expressed	-2.1508	3.69e-05	227.333	93.3333
Sobic.003G330650	No Annotation	-5.66998	8.515e-06	29	4.33333
Sobic.003G332900	similar to Putative uncharacterized protein OSJNBa0085D07.19	-3.61637	7.686e-20	687.667	166.333
Sobic.003G333700	similar to Cysteine synthase	-2.82263	4.48e-07	319	100.333
Sobic.003G335900	similar to Os01g0817600 protein	1.99453	0.002644	90	156
Sobic.003G336500	similar to Putative uncharacterized protein	-3.30312	4.723e-08	188	50.3333
Sobic.003G337500	similar to Putative uncharacterized protein	-2.35257	0.0354732	21.6667	8
[truncated: 2,615 more rows]
