# Supplementary material for: Effects of sugarcane aphid herbivory on transcriptional responses of resistant and susceptible sorghum
Source: BMC Genomics. 2018 Oct 26;19:774. doi: 10.1186/s12864-018-5095-x (PMC6204049; doi:10.1186/s12864-018-5095-x)
Supplement: Supplementary file 5 — Differentially expressed genes (DEGs) in 6-wk susceptible sorghum genotype in response to aphid herbivory. DEGs were defined as having a fold change ≥1.9 or ≤ − 1.9 with a false discovery rate (FDR) adjusted p-value < 0.05. (XLSX 106 kb) [file 12864_2018_5095_MOESM5_ESM.xlsx]

## Sheet: Sheet1
Feature ID	Descriptiona	Fold changeb	FDR p-value	Control-total-counts-mean	Aphid-total-counts-mean	Categoryc
Sobic.001G393500	PTHR10891//PTHR10891:SF629 - EF-HAND CALCIUM-BINDING DOMAIN CONTAINING PROTEIN (1 of 1)	3.01193	0.0003722	104	310.333	Signaling-related genes: calcium-sensors
Sobic.008G159100	similar to Calmodulin-2	8.75549	0.003293	5.66667	47.3333	Signaling-related genes: calcium-sensors
Sobic.004G178000	similar to Response regulator 7	-2.43872	1.027e-05	787	323	Signaling-related genes: hormone signal transduction pathways
Sobic.008G147000	similar to Serine/threonine-protein kinase SAPK9	-2.02472	2.983e-05	557.333	277.667	Signaling-related genes: hormone signal transduction pathways
Sobic.001G350700	similar to Serine/threonine-protein kinase SAPK1	1.98312	1.424e-05	513	1017.67	Signaling-related genes: hormone signal transduction pathways
Sobic.003G198200	similar to Protein phosphatase 2C	2.24709	1.432e-07	742.667	1671.33	Signaling-related genes: hormone signal transduction pathways
Sobic.002G361500	similar to Probable indole-3-acetic acid-amido synthetase GH3.8	2.96693	0.004351	25	72.6667	Signaling-related genes: hormone signal transduction pathways (JAZ family)
Sobic.001G259600	Predicted protein	6.3107	1.116e-05	44.3333	272.333	Signaling-related genes: hormone signal transduction pathways (JAZ family)
Sobic.001G482800	weakly similar to Putative uncharacterized protein	6.25834	0.0004399	13.3333	78.6667	Signaling-related genes: hormone signal transduction pathways
Sobic.004G302200	similar to Auxin-responsive protein-like	2.09038	0.0435184	60.3333	129	Signaling-related genes: MAPKs, Hormone signal transduction pathways
Sobic.004G309600	similar to Putative uncharacterized protein	2.13223	2.095e-05	1302.33	2770.67	Signaling-related genes: MAPKs, Hormone signal transduction pathways
Sobic.002G374100	similar to Putative uncharacterized protein	2.14718	0.0004243	3663.33	7888.33	Signaling-related genes: MAPKs, Hormone signal transduction pathways (JAZ family)
Sobic.007G142200	similar to Putative uncharacterized protein	3.05592	1.055e-06	271.667	835.333	Secondary metabolites: favonoid biosynthesis
Sobic.002G126600	similar to Cytochrome P450	3.56596	0	428.667	1526.67	Secondary metabolites: favonoid biosynthesis
Sobic.004G065600	similar to Putative cinnamoyl-CoA reductase	1.96945	0.0231923	161.333	320.333	Secondary metabolites: phenylpropanoid pathway
Sobic.004G220400	similar to Phenylalanine ammonia-lyase	2.03821	0.0002263	1535.67	3178.33	Secondary metabolites: phenylpropanoid pathway
Sobic.009G028500	similar to Putative finger transcription factor	2.06823	8.529e-06	1490.33	3057.67	Secondary metabolites: phenylpropanoid pathway
Sobic.003G050300	similar to Putative peroxidase	2.77106	1.138e-07	347	978.333	Secondary metabolites: phenylpropanoid pathway
Sobic.004G220700	similar to Phenylalanine ammonia-lyase	3.27347	1.693e-07	95	312	Secondary metabolites: phenylpropanoid pathway
Sobic.003G127100	1.11.1.7 - Peroxidase / Lactoperoxidase (1 of 147)	3.44199	0.0001528	83	282.333	Secondary metabolites: phenylpropanoid pathway
Sobic.001G528100	similar to Peroxidase family protein, expressed	3.83284	0.004969	22.6667	84.3333	Secondary metabolites: phenylpropanoid pathway
Sobic.006G014700	similar to H0209A05.10 protein	4.20946	1.865e-05	149.333	605	Secondary metabolites: phenylpropanoid pathway
Sobic.004G272700	similar to 4-coumarate--CoA ligase 2	4.5456	0.0006019	33	154	Secondary metabolites: phenylpropanoid pathway
Sobic.004G105800	similar to Peroxidase 6	88.3655	0.0355767	0	10.3333	Secondary metabolites: phenylpropanoid pathway
Sobic.003G327800	similar to Cytochrome P450	2.41805	4.376e-05	417.667	1029	Secondary metabolites: phenylpropanoid pathway, flavonoid biosynthesis
Sobic.002G295100	similar to Cytochrome P450 reductase	1.98684	0.0006883	328.667	651	oxidative stress response genes: cytochrome P450
Sobic.005G109000	similar to Cytochrome P450 family protein, expressed	2.17277	0.005838	269.333	584	oxidative stress response genes: cytochrome P450
Sobic.003G228300	similar to Cytochrome P450-like	2.21564	0.001105	1118.33	2446.67	oxidative stress response genes: cytochrome P450
Sobic.003G009700	similar to Putative Cytochrome P450 71A1	2.60156	8.192e-05	201.333	517.667	oxidative stress response genes: cytochrome P450
Sobic.001G195100	similar to Putative cytochrome P450	2.96237	4.297e-08	1978.67	5754.33	oxidative stress response genes: cytochrome P450
Sobic.002G388900	similar to Cytochrome P450 CYP709C1	3.03698	0.0359137	52	154.333	oxidative stress response genes: cytochrome P450
Sobic.002G389000	similar to Putative cytochrome P450	3.29109	0.0205291	21.3333	70	oxidative stress response genes: cytochrome P450
Sobic.009G064400	similar to Cytochrome P450 family protein, expressed	3.45077	0.0009322	47.6667	158.333	oxidative stress response genes: cytochrome P450
Sobic.001G077400	similar to Cytochrome P450 74A1, chloroplast precursor	3.56703	2.983e-05	112.333	400.333	oxidative stress response genes: cytochrome P450
Sobic.007G003500	similar to Putative cytochrome P450 71C4	6.872	0.0352338	16.6667	111.333	oxidative stress response genes: cytochrome P450
Sobic.005G037000	similar to Cytochrome P450 family protein, expressed	8.10101	1.002e-06	25.3333	197.333	oxidative stress response genes: cytochrome P450
Sobic.008G036000	similar to Cytochrome P450 family protein, expressed	18.7698	1.036e-10	49	910	oxidative stress response genes: cytochrome P450
Sobic.006G277600	similar to CAA303716.1 protein	-3.38043	0.0161864	75.6667	22.3333	oxidative stress response genes: glutathione metabolism
Sobic.010G175800	similar to Glutathione S-transferase GST 19	-2.89206	0.0212267	51.3333	17.6667	oxidative stress response genes: glutathione metabolism
Sobic.007G205600	similar to Putative uncharacterized protein	-2.25337	2.624e-08	1621.33	720.333	oxidative stress response genes: glutathione metabolism
Sobic.007G192300	similar to Os08g0532700 protein	2.02858	0.0219316	72	146.667	oxidative stress response genes: glutathione metabolism
Sobic.001G317000	similar to Glutathione S-transferase GST 25	2.12534	1.325e-06	579.667	1229.33	oxidative stress response genes: glutathione metabolism
Sobic.001G119400	similar to MAPEG family protein, expressed	2.37746	4.772e-07	1659.33	3938	oxidative stress response genes: glutathione metabolism
Sobic.006G145700	similar to OSJNBa0004N05.21 protein	2.47118	1.231e-05	756.667	1894.33	oxidative stress response genes: glutathione metabolism
Sobic.002G281900	similar to Bzip-like transcription factor-like protein	-2.81533	0.006007	140.667	50.6667	Transcription factor
Sobic.003G286700	similar to Putative heat shock transcription factor 8	-2.79878	0.001066	152.667	54	Transcription factor
Sobic.003G428800	similar to BHLH transcription factor-like	-2.74827	0.000615	546.333	201.333	Transcription factor
Sobic.008G157100	similar to BZIP transcription factor family protein, expressed	-2.15151	0.0001769	753	354.667	Transcription factor
Sobic.007G210801	similar to N-acetyltransferase and Transcription factor-like protein	-2.04512	0.0003101	414	204	Transcription factor
Sobic.003G037400	weakly similar to WRKY transcription factor 10	-1.95626	0.006822	1708	876.667	Transcription factor
Sobic.005G028700	similar to EF hand family protein, expressed	1.99829	6.95e-06	834.667	1663.67	Transcription factor
Sobic.007G182101	PF03634 - TCP family transcription factor (TCP) (1 of 20)	2.09308	0.0111316	98.3333	208.333	Transcription factor
Sobic.004G273100	PTHR10694:SF33 - TRANSCRIPTION FACTOR JUMONJI (JMJ) FAMILY PROTEIN / ZINC FINGER (C5HC2 TYPE) FAMILY PROTEIN (1 of 2)	2.15604	0.004942	225	483.667	Transcription factor
Sobic.001G109100	similar to GRAS family transcription factor, putative	2.17203	0.0188666	131.333	286.667	Transcription factor
Sobic.010G275700	similar to Putative MYB transcription factor	2.24866	0.0006174	1898.67	4248.67	Transcription factor
Sobic.003G425500	similar to Putative uncharacterized protein	2.54734	0.001017	87.6667	220.667	Transcription factor
Sobic.002G174300	weakly similar to Transcription factor WRKY74	2.60617	9.204e-05	309.667	801.667	Transcription factor
Sobic.004G269500	transcription factor TF2, putative, expressed	2.98542	0.0258417	9	27	Transcription factor
Sobic.001G079500	similar to Zinc finger transcription factor ZF1	3.01214	7.552e-05	499.667	1471.67	Transcription factor
Sobic.003G276000	similar to WRKY13-like	3.26229	0.004913	14.3333	46.3333	Transcription factor
Sobic.009G247300	PTHR31221:SF13 - WRKY TRANSCRIPTION FACTOR 48-RELATED (1 of 2)	3.39448	2.598e-06	60.3333	202.667	Transcription factor
Sobic.001G040200	similar to Stress-induced transcription factor NAC1	3.46872	2.823e-05	916.667	3114.33	Transcription factor
Sobic.001G284400	similar to Transcription factor jumonji, putative, expressed	3.93023	1.038e-07	115	449	Transcription factor
Sobic.010G045700	weakly similar to Transcription factor WRKY35	4.28693	0.0107188	6	25.3333	Transcription factor
Sobic.003G341100	similar to Transcription factor WRKY24	4.76125	0.0004657	27.3333	126	Transcription factor
Sobic.009G120800	similar to Putative uncharacterized protein	4.8732	2.195e-07	100.667	491.667	Transcription factor
Sobic.003G337900	weakly similar to WRKY21	5.87641	2.732e-09	46.3333	267.667	Transcription factor
Sobic.007G118301	similar to WRKY transcription factor WRKY1A	6.1085	0.008205	8.33333	49.3333	Transcription factor
Sobic.004G283300	PTHR31985:SF9 - ETHYLENE-RESPONSIVE TRANSCRIPTION FACTOR ERF025-RELATED (1 of 1)	7.34481	2.257e-07	45	336.667	Transcription factor
Sobic.004G310600	similar to AP2 domain-containing transcription factor-like	9.42791	0.0218468	1.33333	13	Transcription factor
Sobic.003G337800	weakly similar to WRKY transcription factor 64-like protein	20.7076	3.45e-14	5.66667	118.667	Transcription factor
Sobic.003G380900	similar to AP2 domain-containing transcription factor-like protein	24.5232	0.0001952	0.333333	11	Transcription factor
Sobic.002G286300	No Annotation	-289.46	0.004154	35	0
Sobic.007G183500	similar to Os08g0543000 protein	-35.3295	0.0271398	4.33333	0
Sobic.004G070150	No Annotation	-32.9261	0.0313394	4	0
Sobic.001G324700	PTHR11413//PTHR11413:SF59 - CYSTATIN FAMILY MEMBER (1 of 5)	-20.0732	0.003484	9.33333	0.333333
Sobic.006G041432	No Annotation	-10.7884	0.008968	8.33333	0.666667
Sobic.005G228400	similar to Os03g0593600 protein	-9.81727	3.555e-07	34	3.33333
Sobic.003G067900	No Annotation	-9.22284	0.0222484	7	0.666667
Sobic.010G069300	PTHR24282//PTHR24282:SF52 - CYTOCHROME P450 FAMILY MEMBER (1 of 5)	-8.6999	0.006094	9.66667	1
Sobic.001G283900	PTHR24349:SF142 - CALCIUM-DEPENDENT PROTEIN KINASE 5 (1 of 2)	-8.53775	6.481e-06	57	6.66667
Sobic.002G287000	similar to Flavin containing monooxygenase 3-like	-7.88551	6.828e-11	2570.67	335
Sobic.006G152801	PF03169 - OPT oligopeptide transporter protein (OPT) (1 of 30)	-7.83145	0.0134774	8.66667	1
Sobic.006G015400	weakly similar to OSIGBa0147M20.2 protein	-6.58763	0.0009325	16	2.33333
Sobic.002G376400	similar to Putative uncharacterized protein P0552F09.132	-6.58176	2.312e-10	96.6667	14.6667
Sobic.010G004500	PF12796//PF13962 - Ankyrin repeats (3 copies) (Ank_2) // Domain of unknown function (PGG) (1 of 20)	-6.25661	6.697e-09	230.333	37.3333
Sobic.002G326400	similar to Receptor protein kinase-like protein	-5.94359	5.871e-05	34.6667	5.66667
Sobic.001G379500	similar to Expressed protein	-5.84737	0.004337	18	3
Sobic.009G085900	similar to Aquaporin TIP4-2	-5.8081	3.635e-40	5898.33	1021
Sobic.007G033900	similar to Putative uncharacterized protein	-5.78359	3.621e-06	42.6667	7.33333
Sobic.007G060500	No Annotation	-5.63669	0.004495	15.6667	2.66667
Sobic.001G190200	similar to Monosaccharide transporter 2	-5.58865	3.42e-06	47.3333	8.33333
Sobic.006G045601	No Annotation	-5.57206	0.0344078	8	1.33333
Sobic.001G138000	similar to Thiamine biosynthesis protein thiC, putative, expressed	-5.55119	3.25e-21	1513.67	275
Sobic.010G069000	No Annotation	-5.5002	0.0360468	9.66667	1.66667
Sobic.010G143400	similar to Putative uncharacterized protein	-5.48867	0.0003939	36	6.66667
Sobic.003G261733	transposon protein, putative, CACTA, En/Spm sub-class, expressed	-5.4568	0.0298511	24.6667	4.33333
Sobic.003G191000	similar to Thiazole biosynthetic enzyme 1-1, chloroplast precursor	-5.31789	1.873e-08	1955.33	376
Sobic.004G098100	expressed protein	-5.19167	8.53e-05	66	12.6667
Sobic.003G390600	similar to Putative uncharacterized protein	-4.92204	0.0415573	8.66667	1.66667
Sobic.006G052900	No Annotation	-4.91188	0.0252381	11.6667	2.33333
Sobic.004G175400	transposon protein, putative, unclassified, expressed	-4.85254	0.004207	20	4
Sobic.004G248200	weakly similar to Putative uncharacterized protein	-4.81742	0.0189963	15	3
Sobic.003G107200	similar to Putative uncharacterized protein	-4.74611	0.0003286	43.3333	9.33333
Sobic.006G017400	weakly similar to Os04g0166000 protein	-4.73072	0.0402966	17.6667	3.66667
Sobic.003G030100	PF01535//PF13041 - PPR repeat (PPR) // PPR repeat family (PPR_2) (1 of 164)	-4.68114	0.043187	9.66667	2
Sobic.003G338600	No Annotation	-4.60739	0.0350067	23.3333	5
Sobic.005G115800	similar to Cytochrome P450 family protein, expressed	-4.48749	7.908e-05	72	16
Sobic.002G172500	similar to Putative uncharacterized protein	-4.38473	0.036724	12	2.66667
Sobic.004G309000	similar to Alpha-amylase precursor	-4.18096	1.592e-12	482.667	115.333
Sobic.002G151500	KOG4675 - Uncharacterized conserved protein, contains ENT domain (1 of 4)	-4.1586	0.0231923	17	4
Sobic.010G068900	PTHR18966//PTHR18966:SF232 - IONOTROPIC GLUTAMATE RECEPTOR (1 of 2)	-4.07225	0.0249478	18	4.33333
Sobic.006G153500	PTHR11802:SF15 - SERINE CARBOXYPEPTIDASE-LIKE 35 (1 of 1)	-4.01775	1.32e-06	162.667	40.6667
Sobic.004G068700	similar to Putative uncharacterized protein	-3.99143	3.154e-10	1822.33	467.333
Sobic.001G426400	similar to Expressed protein	-3.96677	1.445e-19	1605.67	403.333
Sobic.007G039856	PF01535//PF13041//PF13812//PF14432 - PPR repeat (PPR) // PPR repeat family (PPR_2) // Pentatricopeptide repeat domain (PPR_3) // DYW family of nucleic acid deaminases (DYW_deaminase) (1 of 19)	-3.96206	0.003592	38	9.66667
Sobic.004G154000	PF00331 - Glycosyl hydrolase family 10 (Glyco_hydro_10) (1 of 11)	-3.82215	0.0210246	15.6667	4
Sobic.007G157800	similar to Putative uncharacterized protein	-3.74699	0.005387	44.3333	11.6667
Sobic.001G234300	similar to RNA-binding protein, putative, expressed	-3.741	1.304e-11	1002.33	273.667
Sobic.003G156800	No Annotation	-3.72947	0.0001431	381	102
Sobic.005G145300	similar to Adagio-like protein 3	-3.72524	4.294e-16	2028.67	552
Sobic.010G177300	similar to Chromosome undetermined scaffold_151, whole genome shotgun sequence	-3.68358	5.85e-05	72.6667	20
Sobic.007G029900	similar to Putative cytochrome P450 family	-3.64611	0.006037	28.3333	7.66667
Sobic.002G173900	similar to Arbutin synthase-like	-3.64261	8.97e-18	3861	1047.33
Sobic.010G040000	weakly similar to Putative uncharacterized protein	-3.59065	0.0288775	14.6667	4
Sobic.004G035700	No Annotation	-3.56667	0.0144285	26.3333	7.33333
Sobic.009G238700	similar to Putative uncharacterized protein OJ1735_C10.12	-3.55646	0.0419907	31.3333	9
Sobic.006G161800	similar to Nodulin-21-like	-3.54063	0.0171785	52.6667	14.6667
Sobic.010G270900	similar to GDSL-lipase-like	-3.51668	2.63e-07	316.333	89.6667
Sobic.009G253000	PTHR30603:SF13 - RNA POLYMERASE SIGMA FACTOR SIGC (1 of 2)	-3.48619	3.556e-07	643.667	184.667
Sobic.005G063900	KOG0502//KOG4412 - Integral membrane ankyrin-repeat protein Kidins220 (protein kinase D substrate) // 26S proteasome regulatory complex, subunit PSMD10 (1 of 8)	-3.45683	3.763e-05	123	35
Sobic.009G044501	No Annotation	-3.4481	0.0001339	80	23.3333
Sobic.002G384400	similar to Thiazole biosynthetic enzyme 1-1, chloroplast precursor	-3.41422	5.03e-13	23301	6895.33
Sobic.004G315100	similar to Thioredoxin-like 5	-3.38607	5.398e-07	193.333	57.3333
Sobic.003G047400	similar to Putative uncharacterized protein P0013F10.12	-3.33116	0.043068	14.6667	4.33333
Sobic.004G333600	similar to Putative uncharacterized protein	-3.32116	0.0372079	17	5
Sobic.008G015300	similar to Putative uncharacterized protein	-3.28056	0.0007288	86.3333	26.3333
Sobic.009G062800	2.2.1.1 - Transketolase / Glycoaldehyde transferase (1 of 5)	-3.24011	1.344e-06	2964.67	939
Sobic.001G494300	similar to Chromosome chr4 scaffold_162, whole genome shotgun sequence	-3.23589	0.0184907	27.3333	8.33333
Sobic.003G089700	No Annotation	-3.23571	0.0378139	30.6667	9.66667
Sobic.007G188500	similar to Putative uncharacterized protein	-3.22824	0.0429282	20.6667	6.33333
Sobic.010G134600	PF01535//PF13041 - PPR repeat (PPR) // PPR repeat family (PPR_2) (1 of 164)	-3.20312	0.0356281	21.3333	6.66667
Sobic.009G166801	expressed protein	-3.15211	0.0004806	98.6667	31.6667
Sobic.009G002500	similar to Polygalacturonase inhibiting protein-like	-3.14849	0.0140143	46.6667	15
Sobic.010G157500	weakly similar to EL5-like	-3.14288	0.0007065	55.3333	17.6667
Sobic.003G085800	expressed protein	-3.10855	0.0001035	198.667	64.3333
Sobic.008G125300	PF02721 - Domain of unknown function DUF223 (DUF223) (1 of 4)	-3.10503	0.040419	166.333	57
Sobic.008G040900	PTHR11785//PTHR11785:SF331 - AMINO ACID TRANSPORTER (1 of 4)	-3.09856	0.0001165	95.3333	30.3333
Sobic.009G119200	similar to Beta-glucanase precursor	-3.09482	1.45e-15	8305.67	2652.67
Sobic.001G278400	No Annotation	-3.08423	0.0234009	24.6667	8
Sobic.002G173700	PTHR10696//PTHR10696:SF29 - GAMMA-BUTYROBETAINE HYDROXYLASE-RELATED (1 of 2)	-3.07219	0.0003265	144.667	47.6667
Sobic.005G217700	PF14365 - Domain of unknown function (DUF4409) (DUF4409) (1 of 15)	-3.06207	2.8e-05	293.333	93.3333
Sobic.008G148400	similar to DNA-binding protein DSP1	-3.04098	6.301e-17	4316.67	1423
Sobic.007G182600	PF01535//PF13041 - PPR repeat (PPR) // PPR repeat family (PPR_2) (1 of 164)	-3.02801	0.017294	40	13
Sobic.007G090442	No Annotation	-3.02694	0.043285	24.3333	8
Sobic.001G033600	similar to Putative uncharacterized protein	-3.01142	0.0366552	20.3333	6.66667
Sobic.004G216700	similar to Two-component response regulator-like PRR1	-3.00484	3.252e-05	117.667	39
Sobic.004G156300	similar to Putative uncharacterized protein	-2.99331	8.922e-07	657.333	221
Sobic.001G179100	similar to Chloroplast post-illumination chlorophyll fluorescence increase protein	-2.97319	7.992e-13	10665	3609
Sobic.006G271900	PTHR11361:SF34 - DNA MISMATCH REPAIR PROTEIN MSH3 (1 of 1)	-2.97067	7.168e-06	179.667	60.6667
Sobic.006G241200	weakly similar to H0212B02.4 protein	-2.96196	4.392e-05	132.667	44.6667
Sobic.001G437801	PTHR11353:SF81 - CHAPERONIN 60 SUBUNIT BETA 4, CHLOROPLASTIC (1 of 1)	-2.94085	3.244e-11	2203.33	757
Sobic.004G173200	PTHR11730//PTHR11730:SF59 - AMMONIUM TRANSPORTER (1 of 1)	-2.92789	0.0006702	148.333	51.3333
Sobic.010G179500	similar to Putative anthocyanin 5-O-glucosyltransferase	-2.92457	0.0110915	63.6667	22
Sobic.005G182200	PTHR23155//PTHR23155:SF495 - LEUCINE-RICH REPEAT-CONTAINING PROTEIN (1 of 2)	-2.92117	0.001135	71.3333	24.3333
Sobic.008G109200	No Annotation	-2.91737	1.984e-06	242.667	83
Sobic.010G079700	similar to 2-oxoglutarate-dependent oxygenase	-2.91044	9.365e-10	1858.33	643.333
Sobic.001G161100	similar to Pentatricopeptide, putative, expressed	-2.91013	4.688e-06	301	104
Sobic.007G203100	pentatricopeptide repeat protein, putative, expressed	-2.89237	0.0007987	71.3333	24.6667
Sobic.001G338600	PTHR31304:SF3 - LOB DOMAIN-CONTAINING PROTEIN 40 (1 of 3)	-2.87307	0.0207326	240.333	86.6667
Sobic.006G265400	similar to H0103C06.7 protein	-2.86853	0.003339	58.6667	20.3333
Sobic.002G145500	similar to Os09g0266600 protein	-2.85634	6.597e-05	114	40
Sobic.007G091100	similar to Putative phytase	-2.84921	0.0127772	194.667	67.6667
Sobic.001G316100	PF11947 - Protein of unknown function (DUF3464) (DUF3464) (1 of 3)	-2.844	1.167e-07	1652.67	578
Sobic.003G030400	similar to Os11g0237700 protein	-2.84238	1.082e-12	1085	385
Sobic.004G110300	similar to Ring-H2 zinc finger protein-like	-2.83324	0.001741	68.3333	24.3333
Sobic.003G076800	similar to Putative cytochrome P450	-2.83228	0.0367079	31.3333	11
Sobic.001G341300	weakly similar to Putative uncharacterized protein	-2.82305	1.271e-05	205.333	73
Sobic.002G120200	similar to Selenium-binding protein-like	-2.81732	0.0122866	34	12
Sobic.001G379600	similar to CIPK-like protein 1, putative, expressed	-2.79296	7.166e-11	2318.67	822.667
Sobic.002G331000	PF00646 - F-box domain (F-box) (1 of 303)	-2.78856	0.0382592	37	13.3333
Sobic.001G120000	similar to Peptidyl-prolyl cis-trans isomerase	-2.77521	1.141e-05	1263.33	453.333
Sobic.002G130500	expressed protein	-2.76472	3.158e-05	210	76
Sobic.002G004000	PTHR33399:SF2 - PSBQ-LIKE PROTEIN 2, CHLOROPLASTIC (1 of 1)	-2.76265	1.488e-11	3023	1093.67
Sobic.002G331050	No Annotation	-2.75824	0.010721	65	24
Sobic.001G215300	similar to Aminotransferase, classes I and II family protein, expressed	-2.74485	0.002562	113.667	42
Sobic.003G371000	similar to Os01g0871500 protein	-2.73672	1.399e-05	437.667	160.667
Sobic.010G074200	No Annotation	-2.73253	0.0002494	130	47.6667
Sobic.004G161800	No Annotation	-2.71548	8.904e-05	415.667	152.333
Sobic.002G078100	PF01535//PF13812 - PPR repeat (PPR) // Pentatricopeptide repeat domain (PPR_3) (1 of 18)	-2.70524	0.0297348	68.6667	25.6667
Sobic.004G011566	similar to Catalase isozyme 3	-2.69036	2.94e-14	57646	21450.7
Sobic.005G190900	similar to Putative uncharacterized protein SB234M12.17	-2.66739	0.0127979	102.667	39.6667
Sobic.004G159100	similar to Putative uncharacterized protein	-2.66064	0.0381695	28.3333	10.6667
Sobic.004G332800	similar to Putative uncharacterized protein	-2.65764	0.0006823	111	42
Sobic.010G108500	similar to Os06g0264200 protein	-2.65342	0.003104	502.667	192
Sobic.004G119700	similar to OSJNBa0083N12.7 protein	-2.64786	0.0211515	31	11.6667
Sobic.001G105300	similar to Chromosome chr18 scaffold_1, whole genome shotgun sequence	-2.64408	0.043068	33	12.3333
Sobic.010G158766	similar to Putative uncharacterized protein	-2.64408	0.00759	101.667	38.6667
Sobic.003G034400	similar to CCCH-type zinc finger protein-like	-2.64273	2.166e-06	1918.67	740
Sobic.003G034500	similar to Typical P-type R2R3 Myb protein	-2.63664	0.002562	190.333	73
Sobic.009G180100	weakly similar to Putative uncharacterized protein P0685G12.32	-2.63236	0.0304849	32.6667	12.3333
Sobic.004G070400	PTHR11203//PTHR11203:SF22 - CLEAVAGE AND POLYADENYLATION SPECIFICITY FACTOR (1 of 2)	-2.62776	0.003019	82.3333	31.3333
Sobic.001G384700	similar to Zinc finger C-x8-C-x5-C-x3-H type family protein, expressed	-2.61722	0.0002855	130.333	50.3333
Sobic.010G008500	expressed protein	-2.61585	0.009258	65.6667	25.3333
Sobic.005G037300	similar to Major Facilitator Superfamily, putative	-2.60794	0.0001984	357.333	139
Sobic.003G214000	similar to Heat shock-like protein	-2.60469	1.726e-07	1375	534
Sobic.002G284500	similar to Os09g0545000 protein	-2.60126	0.0439454	33.3333	12.6667
Sobic.005G079025	No Annotation	-2.59011	0.007576	64.6667	24.6667
Sobic.001G161200	similar to Putative serine/threonine protein kinase	-2.57311	7.679e-09	3990.67	1560
Sobic.004G098000	PTHR10000//PTHR10000:SF15 - PHOSPHOSERINE PHOSPHATASE (1 of 1)	-2.56432	0.0003735	274	109
Sobic.004G046001	No Annotation	-2.56347	0.009226	75	29.6667
Sobic.002G131000	similar to Os09g0563300 protein	-2.55004	0.0006823	366	146.667
Sobic.001G040600	PTHR10169:SF48 - DNA GYRASE SUBUNIT A, CHLOROPLASTIC/MITOCHONDRIAL-RELATED (1 of 1)	-2.53864	1.542e-08	675.667	268.667
Sobic.001G122200	similar to MYND finger family protein, expressed	-2.5366	0.0140239	43	17
Sobic.003G443601	No Annotation	-2.53429	0.001416	133.333	52.6667
Sobic.007G034000	similar to Putative uncharacterized protein	-2.51331	0.01214	53	21
Sobic.003G128600	PTHR22904:SF338 - LD24721P (1 of 1)	-2.50922	0.002211	103.333	40.6667
Sobic.006G208200	similar to OSIGBa0113I13.15 protein	-2.50013	0.002452	108	43
Sobic.001G162200	similar to H1flk, putative, expressed	-2.49909	0.001046	274	110
Sobic.010G044500	similar to Putative lipase	-2.49701	8.692e-06	3472.33	1377.67
Sobic.002G168800	similar to Crocetin dialdehyde-like	-2.49307	0.0167499	70	27.3333
Sobic.010G186400	similar to Putative uncharacterized protein	-2.48987	2.345e-09	5451	2213.33
Sobic.005G180600	Predicted protein	-2.48969	0.0381695	44.3333	18
Sobic.003G213800	similar to Putative 1,4-alpha-glucan branching enzyme	-2.48182	0.00426	209.333	85.3333
Sobic.003G107300	similar to Light-induced protein 1-like	-2.47717	3.332e-10	110437	44865.7
Sobic.006G273900	similar to Os05g0107000 protein	-2.47019	0.00517	89	36.3333
Sobic.002G282500	similar to Os09g0543100 protein	-2.46597	2.616e-09	1552	632
Sobic.008G004100	KOG4453 - Predicted ER membrane protein (1 of 4)	-2.46482	0.0201679	44.6667	18
Sobic.003G404400	similar to Putative uncharacterized protein	-2.45829	2.975e-10	2956	1216.33
Sobic.006G021000	similar to Putative uncharacterized protein	-2.44355	0.0004259	252.667	104
Sobic.003G293400	similar to Putative oligosaccharyl transferase STT3 subunit	-2.4332	0.004927	77.3333	31.6667
Sobic.003G434600	similar to Putative L-pipecolic acid oxidase	-2.42776	0.0003722	244	100
Sobic.003G255100	similar to Putative uncharacterized protein	-2.42496	1.837e-08	2946	1221.33
Sobic.002G156700	similar to GDSL-lipase-like	-2.42102	0.0153036	82.6667	34.6667
Sobic.010G074100	similar to Putative uncharacterized protein	-2.41726	6.948e-09	1240.67	516
Sobic.009G173800	similar to Putative uncharacterized protein	-2.40863	2.719e-05	340	142
Sobic.001G363100	similar to Putative uncharacterized protein	-2.40105	6.135e-11	6276.33	2620
Sobic.006G241400	weakly similar to OSJNBb0059K02.4 protein	-2.39728	5.038e-07	499.667	210.667
Sobic.009G228900	similar to Putative uncharacterized protein	-2.38386	0.000813	156.667	66
Sobic.001G093600	No Annotation	-2.38347	3.521e-06	534.667	222
Sobic.008G068100	similar to Pseudouridylate synthase	-2.38173	0.008359	89.6667	38
Sobic.004G345900	similar to Os02g0818000 protein	-2.36454	1.149e-07	13004.7	5569.33
Sobic.004G314800	PF11947 - Protein of unknown function (DUF3464) (DUF3464) (1 of 3)	-2.36314	0.0003049	199	84.6667
Sobic.005G089000	similar to Os11g0240600 protein	-2.36083	0.002319	372	157.667
Sobic.001G420900	similar to Ankyrin repeat family protein, putative, expressed	-2.35945	0.0005688	453.333	192.333
Sobic.007G131200	similar to Putative uncharacterized protein	-2.35942	4.03e-07	844.333	362.667
Sobic.008G005300	PTHR11751//PTHR11751:SF412 - SUBGROUP I AMINOTRANSFERASE RELATED (1 of 1)	-2.3459	0.007561	78	33.3333
Sobic.004G055600	similar to Putative uncharacterized protein	-2.33935	2.483e-07	831.333	359.333
Sobic.001G230700	similar to CHY zinc finger family protein, expressed	-2.33861	4.516e-06	619.667	267.667
Sobic.003G395400	similar to P0497A05.15 protein	-2.33623	7.969e-05	404	172
Sobic.010G146100	similar to Probable aquaporin TIP2-2	-2.33019	2.345e-09	1680.33	725.333
Sobic.002G273600	similar to Putative Cytochrome P450	-2.32197	0.006911	308.333	133.667
Sobic.010G110700	similar to H0103C06.2 protein	-2.30939	0.00126	604	261.667
Sobic.004G163200	similar to Putative uncharacterized protein	-2.29498	1.101e-05	491	216.667
Sobic.002G385800	similar to Putative uncharacterized protein	-2.28871	4.092e-08	1146.33	502.667
Sobic.004G070200	similar to Chromosome chr17 scaffold_16, whole genome shotgun sequence	-2.28381	4.048e-08	2075.67	916.667
Sobic.001G005300	similar to Gibberellin 20-oxidase	-2.28269	0.0211953	244.667	107.667
Sobic.004G017200	expressed protein	-2.28073	0.0001051	875	386.667
Sobic.002G243650	PTHR12553:SF37 - RIBONUCLEASE Z, CHLOROPLASTIC (1 of 1)	-2.27297	7.32e-06	585.667	262
Sobic.003G356100	PF01535//PF13041//PF13812//PF14432 - PPR repeat (PPR) // PPR repeat family (PPR_2) // Pentatricopeptide repeat domain (PPR_3) // DYW family of nucleic acid deaminases (DYW_deaminase) (1 of 19)	-2.27231	0.002298	147.333	65.6667
Sobic.006G201100	PTHR11654//PTHR11654:SF106 - OLIGOPEPTIDE TRANSPORTER-RELATED (1 of 1)	-2.27124	0.001187	471.667	210
Sobic.010G095500	NHL repeat-containing protein, putative, expressed	-2.26709	0.0003389	295	129.333
Sobic.006G186000	similar to OSJNBa0019K04.13 protein	-2.26672	4.048e-08	1062.67	471
Sobic.003G057800	PF07498 - Rho termination factor, N-terminal domain (Rho_N) (1 of 2)	-2.26143	0.0001188	928	410
Sobic.006G241600	similar to OSJNBb0059K02.4 protein	-2.25732	1.362e-05	383.667	170.667
Sobic.001G394400	similar to Phytochrome B	-2.25657	2.957e-08	5504.33	2457
Sobic.001G415200	similar to Uncharacterized plant-specific domain TIGR01589 family protein, expressed	-2.25034	0.0003075	1031.33	462
Sobic.007G196201	PTHR12183//PTHR12183:SF17 - UNCHARACTERIZED RING ZINC FINGER-CONTAINING PROTEIN (1 of 2)	-2.24816	0.0260461	78	34.6667
Sobic.001G198700	similar to Putative uncharacterized protein	-2.24091	9.486e-06	1966.67	889
Sobic.001G517200	PTHR13734:SF48 - POLYNUCLEOTIDE ADENYLYLTRANSFERASE FAMILY PROTEIN (1 of 1)	-2.23373	0.0208179	72	32.6667
Sobic.005G130100	4.2.3.104 - Alpha-humulene synthase / ZSS1 (1 of 12)	-2.2298	0.0004335	859.667	387.667
Sobic.002G357400	similar to Putative uncharacterized protein	-2.21144	0.0387373	62.6667	28.3333
Sobic.007G127100	similar to Putative 2-oxoglutarate-dependent dioxygenase	-2.20735	0.00591	328.333	149
Sobic.006G214400	similar to OSIGBa0126B18.9 protein	-2.20728	1.177e-06	4209.67	1901.67
Sobic.001G003300	similar to ABC transporter family protein, putative, expressed	-2.20649	0.00488	108.667	49.6667
Sobic.003G357500	similar to Laccase-6 precursor	-2.19569	0.00471	140	63.6667
Sobic.001G507500	PTHR11353//PTHR11353:SF80 - CHAPERONIN (1 of 2)	-2.1952	0.0394096	60.6667	28
Sobic.001G078200	similar to Putative uncharacterized protein	-2.19396	6.523e-08	11343.3	5205
Sobic.007G225900	PF00069//PF13947 - Protein kinase domain (Pkinase) // Wall-associated receptor kinase galacturonan-binding (GUB_WAK_bind) (1 of 27)	-2.19198	0.0112627	114.333	52
Sobic.003G276500	similar to Voltage-dependent anion channel protein 2	-2.17759	0.005568	165.667	77.6667
Sobic.001G321600	dehydration response related protein, putative, expressed	-2.1768	0.0001425	413	190.667
Sobic.001G384500	similar to Protein kinase domain containing protein, expressed	-2.17316	2.886e-08	3597.33	1656
Sobic.001G049800	PTHR10390 - HOMEOBOX PROTEIN SIX (1 of 1)	-2.1551	6.879e-05	482.667	225.667
Sobic.010G113900	PF12854//PF13041 - PPR repeat (PPR_1) // PPR repeat family (PPR_2) (1 of 18)	-2.14842	0.0303958	64.3333	29.6667
Sobic.003G276400	similar to Os01g0715400 protein	-2.14608	0.0217509	147.333	68.3333
Sobic.003G410300	similar to P0482D04.10 protein	-2.13588	0.00167	254.667	120.333
Sobic.003G291000	similar to Putative uncharacterized protein	-2.12937	0.007671	119.333	56
Sobic.009G010700	similar to Os05g0110100 protein	-2.12547	0.0274307	1206	559
Sobic.010G066200	PTHR24223:SF232 - SERINE PROTEASE/ABC TRANSPORTER B FAMILY PROTEIN TAGB-RELATED (1 of 1)	-2.11807	1.138e-06	802	381.667
Sobic.010G253000	similar to Putative uncharacterized protein	-2.11771	0.0005458	261.333	123.667
Sobic.002G062500	similar to Methylmalonate semi-aldehyde dehydrogenase	-2.11523	2.68e-06	829	389.667
Sobic.008G045000	Predicted protein	-2.10173	0.003521	199.667	95.3333
Sobic.009G233900	similar to Os05g0565500 protein	-2.09873	0.0001116	552.667	265.333
Sobic.003G392000	similar to B1065G12.12 protein	-2.09371	0.00125	768.333	373.333
Sobic.002G064000	expressed protein	-2.09341	0.0156571	354.333	169
Sobic.003G425100	similar to Putative uncharacterized protein B1147A04.4-2	-2.09131	0.0205871	198.667	97
Sobic.005G220101	expressed protein	-2.08873	0.0263028	112.667	54.6667
Sobic.001G448800	similar to Os03g0232800 protein	-2.081	4.587e-05	460	221
Sobic.001G043500	PTHR23139//PTHR23139:SF64 - RNA-BINDING PROTEIN (1 of 1)	-2.08045	0.004005	199.667	96.3333
Sobic.002G007000	PF01535//PF13041//PF14432 - PPR repeat (PPR) // PPR repeat family (PPR_2) // DYW family of nucleic acid deaminases (DYW_deaminase) (1 of 48)	-2.07605	0.0109235	124.667	60.6667
Sobic.008G012300	PTHR26402//PTHR26402:SF574 - RESPONSE REGULATOR OF TWO-COMPONENT SYSTEM (1 of 2)	-2.0733	0.0006239	382	185.667
Sobic.004G110400	PTHR14155//PTHR14155:SF91 - RING FINGER DOMAIN-CONTAINING (1 of 1)	-2.06636	0.008002	226.333	111
Sobic.001G483800	similar to Tubulin-tyrosine ligase family protein, expressed	-2.06279	0.0006184	425.333	209.333
Sobic.002G421600	similar to Putative uncharacterized protein	-2.05662	2.077e-05	1995.33	985.667
Sobic.002G273700	similar to Putative Cytochrome P450	-2.05229	4.137e-05	563.333	274.667
Sobic.009G191500	similar to Putative uncharacterized protein	-2.05171	0.0005489	412	203.333
Sobic.004G047500	similar to Putative uncharacterized protein	-2.05167	0.0106714	165.333	81.6667
Sobic.002G245300	similar to Os09g0484900 protein	-2.05015	0.008387	376.333	182
Sobic.004G103500	similar to Putative uncharacterized protein	-2.05014	0.0305145	104.333	51.6667
Sobic.005G044400	similar to CCT motif family protein, expressed	-2.0428	7.431e-07	4041	1994
Sobic.002G357600	similar to Lipase (Class 3) family-like protein	-2.04027	0.0410356	114.333	56
Sobic.006G255600	similar to Cell wall invertase	-2.03797	0.0281197	199	97.3333
Sobic.003G126400	expressed protein	-2.02782	0.0189304	151.667	76.3333
Sobic.003G205100	PTHR11472:SF34 - REGULATOR OF TELOMERE ELONGATION HELICASE 1 (1 of 1)	-2.02279	0.002599	250.667	124.333
Sobic.001G038700	similar to Os03g0817100 protein	-2.01771	0.002623	307.667	151
Sobic.001G119600	similar to Zn-finger in Ran binding protein and others containing protein, expressed	-2.01685	0.00727	278.333	140.333
Sobic.005G169600	similar to CRM family member 3	-2.01136	8.478e-05	1634.33	826
Sobic.010G143500	similar to Os06g0498400 protein	-2.01045	1.007e-06	2672	1344
Sobic.001G151900	similar to Putative uncharacterized protein	-2.01039	0.0005379	441.667	220.667
Sobic.006G126400	similar to OJ000223_09.10 protein	-2.00982	0.006192	176.667	88.3333
Sobic.001G090200	similar to Aldose 1-epimerase family protein, expressed	-2.00576	1.054e-06	2129	1064.67
Sobic.003G422800	similar to Putative GABA-specific permease	-1.99787	0.007044	410.333	203.333
Sobic.003G089600	similar to Putative uncharacterized protein	-1.99759	0.0009995	512.333	258.333
Sobic.010G143600	PTHR23336 - ZINC FINGER CW-TYPE COILED-COIL DOMAIN PROTEIN 3. (1 of 13)	-1.99632	0.007689	196.667	99.6667
Sobic.006G047000	similar to OSIGBa0092E09.6 protein	-1.99328	1.01e-07	10106.7	5103.67
Sobic.003G406700	expressed protein	-1.99095	5.405e-05	975.333	490.667
Sobic.005G030500	similar to Response regulator 6	-1.98874	0.003374	360.667	180.667
Sobic.009G233800	similar to Putative uncharacterized protein	-1.98333	2.872e-06	10367.7	5294
Sobic.009G159700	similar to Putative uncharacterized protein OJ1651_D06.1	-1.98257	1.271e-05	5205	2641.67
Sobic.010G153300	PTHR24031:SF265 - DEAD-BOX ATP-DEPENDENT RNA HELICASE 25-RELATED (1 of 1)	-1.98083	0.005535	363	185.333
Sobic.010G083900	similar to Putative aminopeptidase C	-1.9802	0.0001952	734.667	374.667
Sobic.001G537700	similar to DEAD-box ATP-dependent RNA helicase 50	-1.97819	7.981e-07	2285	1166
Sobic.002G155200	similar to Peptidyl-prolyl cis-trans isomerase	-1.97794	0.036829	100.667	51.6667
Sobic.008G005900	similar to Nodulin-like family protein, expressed	-1.97168	0.03948	110.667	56.6667
Sobic.010G208900	PTHR33476:SF6 - MYOSIN HEAVY CHAIN-LIKE PROTEIN (1 of 1)	-1.97104	0.00381	262	133.667
Sobic.001G516500	similar to Expansin-like A1 precursor	-1.96936	0.0002166	570.667	290
Sobic.006G231800	similar to Mre11A	-1.96721	2.802e-05	786.667	402.333
Sobic.005G225400	PF07762 - Protein of unknown function (DUF1618) (DUF1618) (1 of 68)	-1.96674	0.006357	199	101.333
Sobic.003G363600	PTHR22952//PTHR22952:SF215 - CAMP-RESPONSE ELEMENT BINDING PROTEIN-RELATED (1 of 1)	-1.96651	0.0163111	150.333	76
Sobic.004G311000	similar to Putative nodulin MtN21	-1.96139	0.006807	272	139
Sobic.006G126300	similar to Glucose-6-phosphate 1-dehydrogenase	-1.95726	1.693e-05	9196.33	4754
Sobic.010G041000	similar to RadA-like protein	-1.95324	0.0310799	170.333	87.6667
Sobic.004G164500	similar to Zinc finger A20 and AN1 domain-containing stress-associated protein 5	-1.94801	0.003525	528.333	270.667
Sobic.010G039100	PTHR10314//PTHR10314:SF114 - SER/THR DEHYDRATASE, TRP SYNTHASE (1 of 5)	-1.94773	0.001739	350	180.333
Sobic.008G190600	PTHR10617//PTHR10617:SF103 - ELECTRON TRANSFER FLAVOPROTEIN-UBIQUINONE OXIDOREDUCTASE (1 of 1)	-1.94705	0.0137906	187.667	97.3333
Sobic.001G426300	similar to OTU-like cysteine protease family protein, expressed	-1.94397	0.0103353	294.667	152.333
Sobic.003G342700	similar to Putative uncharacterized protein	-1.9421	0.006099	360	188.333
Sobic.004G151000	PTHR18867 - RAD50 (1 of 1)	-1.94163	9.953e-06	1393.33	722
Sobic.001G302400	similar to Putative uncharacterized protein	-1.94114	0.001639	315	162.667
Sobic.005G088900	similar to Os11g0240900 protein	-1.93987	0.018271	172.333	89
Sobic.002G345200	similar to Putative uncharacterized protein	-1.93514	9.319e-06	1607	841.333
Sobic.001G299400	similar to Os10g0557900 protein	-1.93016	0.0250677	188.667	97.3333
Sobic.008G029500	PTHR12931//PTHR12931:SF18 - UBIQUITIN THIOLESTERASE PROTEIN OTUB (1 of 4)	-1.92544	0.0378598	261.333	139
Sobic.010G018600	similar to Putative alcohol dehydrogenase PAN2	-1.92455	0.0415319	145.667	75.6667
Sobic.002G212000	similar to EREB	-1.91936	1.424e-05	5179.67	2711.67
Sobic.002G275200	similar to PPR-protein-like	-1.91926	0.006392	281.333	148
Sobic.006G241350	weakly similar to OSJNBb0059K02.4 protein	-1.91429	0.000311	602.667	316
Sobic.001G228300	PTHR31407:SF5 - PLASTID TRANSCRIPTIONALLY ACTIVE 3 (1 of 1)	-1.90895	0.002194	1843	980.667
Sobic.003G159200	similar to Poly [ADP-ribose] polymerase 2 (EC 2.4.2.30) (PARP-2) (ADPRT 2) (NAD(+) ADP-ribosyltransferase 2)	-1.89995	0.0165248	177.333	94.3333
Sobic.003G310800	5.3.4.1 - Protein disulfide-isomerase / S-S rearrangase (1 of 19)	-1.8998	0.005345	407.667	216
Sobic.002G152900	similar to Topoisomerase 6 subunit B-like protein	-1.89768	0.0111316	243.333	127.333
Sobic.003G272400	PTHR12161:SF13 - REGULATOR OF VPS4 ACTIVITY PROTEIN-RELATED (1 of 1)	1.8959	0.0142945	791.333	1484.67
Sobic.003G094200	similar to Putative uncharacterized protein	1.89876	0.00451	203	382.667
Sobic.009G171000	similar to Leucine zipper protein-like	1.89885	0.0002673	852	1608.33
Sobic.003G310700	similar to Putative uncharacterized protein	1.89989	0.006313	555.667	1048.67
Sobic.003G005000	similar to Putative uncharacterized protein	1.90079	0.0100163	227	429
Sobic.005G207000	2.7.11.1 - Non-specific serine/threonine protein kinase / Threonine-specific protein kinase (1 of 1200)	1.9015	0.036829	249.333	463
Sobic.007G196400	similar to Putative RNA helicase	1.90166	0.002599	893.333	1698.67
Sobic.002G138700	similar to C2 domain-containing protein	1.90252	0.00149	307	575.333
Sobic.005G192600	similar to Putative uncharacterized protein S126P21.2	1.90493	0.0002932	1936.67	3692.67
Sobic.001G515500	PF01476 - LysM domain (LysM) (1 of 27)	1.90628	0.0303173	138.333	258
Sobic.009G258100	similar to Putative uncharacterized protein	1.90629	1.027e-05	2010.67	3849
Sobic.001G228200	similar to Chaperonin CPN60-1, mitochondrial precursor	1.90719	3.946e-06	1834	3502.67
Sobic.003G002100	PTHR27000:SF219 - RECEPTOR-LIKE PROTEIN KINASE HSL1 (1 of 1)	1.90815	8.779e-05	745.333	1420.67
Sobic.001G343900	similar to Putative uncharacterized protein	1.90954	0.002509	6653	12720
Sobic.004G169000	similar to Putative digalactosyldiacylglycerol synthase	1.91058	0.0001984	1263.67	2403.67
Sobic.002G271100	similar to Putative heat shock factor	1.9106	0.0120146	864.333	1633.67
Sobic.009G010400	similar to Os05g0110000 protein	1.91342	0.005535	286.667	544
Sobic.003G421201	PTHR19443:SF6 - HEXOKINASE-3-RELATED (1 of 1)	1.91484	0.0001523	376.333	727.667
Sobic.002G035200	PTHR23500:SF149 - INOSITOL TRANSPORTER 4-RELATED (1 of 3)	1.9151	0.0177096	241.333	452.333
Sobic.003G193800	similar to Putative calmodulin-binding protein	1.91597	0.0264263	389	737.333
Sobic.004G118700	similar to Putative CbxX protein	1.91613	5.505e-06	2708.33	5244
Sobic.003G407200	similar to Putative ethylene-induced calmodulin-binding protein 4	1.92202	0.000243	972.333	1875
Sobic.002G134400	similar to Putative inosine-uridine nucleoside N-ribohydrolase	1.92324	0.0003722	458.667	874.333
Sobic.007G219900	similar to Alkaline alpha galactosidase 3	1.92551	0.004495	337.333	657
Sobic.009G062500	similar to Os05g0170900 protein	1.92565	0.003104	1261.33	2428.33
Sobic.001G021500	similar to Cellulose synthase-7	1.9259	0.003362	1481	2863.67
Sobic.008G065000	similar to Chromosome chr18 scaffold_1, whole genome shotgun sequence	1.9259	2.766e-05	1995.33	3895
Sobic.001G207700	similar to Putative uncharacterized protein	1.927	0.003549	1036	1989
Sobic.006G160700	3.2.1.26 - Beta-fructofuranosidase / Saccharase (1 of 16)	1.932	0.001974	478.667	935.667
Sobic.001G442900	similar to Expressed protein	1.93445	0.0283081	171.667	331
Sobic.003G355200	similar to Putative uncharacterized protein	1.93995	8.564e-05	682	1311.33
Sobic.003G252400	PF05605 - Drought induced 19 protein (Di19), zinc-binding (zf-Di19) (1 of 7)	1.94046	0.00527	1019.67	1966.33
Sobic.003G313900	similar to Putative uncharacterized protein	1.94335	0.000129	356.333	699.333
Sobic.002G306800	similar to Putative uncharacterized protein	1.94592	0.0006064	312.667	612.667
Sobic.001G352400	similar to Expressed protein	1.94609	9.026e-06	10457.7	20278.3
Sobic.003G243600	similar to Ubiquitin carrier protein	1.94672	0.000165	2593	4993
Sobic.009G069300	AR791, putative, expressed	1.94698	0.0006569	333.333	643.333
Sobic.002G261600	similar to Os09g0511600 protein	1.94734	9.289e-05	1569.33	3016.67
Sobic.002G318000	weakly similar to Putative uncharacterized protein P0650C03.15	1.94751	0.0369885	86	164.667
Sobic.010G261500	similar to Putative JD1	1.94887	1.257e-05	470.333	921.333
Sobic.010G220500	similar to Putative uncharacterized protein	1.94991	8.58e-05	1456	2838
Sobic.007G160700	similar to Putative ripening regulated protein	1.95035	0.008276	1132.67	2215.33
Sobic.003G238000	similar to Putative uncharacterized protein	1.95215	4.292e-07	4001.67	7823.67
Sobic.003G092900	similar to Putative uncharacterized protein	1.95283	0.0107798	110	214.667
Sobic.003G136000	similar to Putative uncharacterized protein P0498A12.2-1	1.95457	0.0122803	349	683
Sobic.007G207600	similar to 3-hydroxy-3-methylglutaryl-coenzyme A reductase	1.95673	0.0002275	1130.33	2239
Sobic.002G041000	similar to Steroid 5alpha-reductase-like protein	1.96273	0.00163	328.667	648.333
Sobic.009G210200	similar to Os05g0534100 protein	1.96472	9.694e-05	354.333	694.333
Sobic.002G041100	PTHR11751//PTHR11751:SF400 - SUBGROUP I AMINOTRANSFERASE RELATED (1 of 3)	1.96617	0.0225054	635.667	1226
Sobic.002G388600	similar to Putative uncharacterized protein	1.96735	2.289e-06	587	1155.67
Sobic.010G059000	similar to Putative phosphoprotein	1.9706	5.447e-05	774	1514
Sobic.001G050300	similar to Non-specific lipid-transfer protein	1.97384	0.043797	68.3333	137.333
Sobic.003G105700	similar to Putative uncharacterized protein	1.9761	1.523e-05	1942.67	3843
Sobic.003G195300	similar to Putative uncharacterized protein	1.9776	0.0362844	57	112
Sobic.004G067000	similar to Putative uncharacterized protein	1.97842	0.0366552	58.3333	115.667
Sobic.006G272600	similar to H0306F12.7 protein	1.9813	0.0009455	176	347
Sobic.007G152000	similar to Putative activator of 90 kDa heat shock protein ATPase homolog 1	1.98318	0.003798	954.667	1884.67
Sobic.002G307800	similar to Putative uncharacterized protein OSJNBb0055I24.117	1.98725	0.00207	154.333	307.667
Sobic.005G217000	similar to Putative beta-glycosidase	1.98806	2.967e-05	1295.67	2580
Sobic.009G109700	similar to Putative uncharacterized protein	1.99135	4.073e-05	688	1369.67
Sobic.003G203500	similar to Cytosolic aldehyde dehydrogenase RF2C	1.9915	0.0007206	409	804
Sobic.005G228900	similar to Glucan endo-1,3-beta-glucosidase precursor (EC 3.2.1.39) ((1->3)-beta- glucan endohydrolase) ((1->3)-beta-glucanase)	1.99183	1.674e-06	1089.33	2180.33
Sobic.003G021100	expressed protein	1.99364	0.0135828	113.667	226.333
Sobic.008G189400	PF00560//PF00931//PF13855 - Leucine Rich Repeat (LRR_1) // NB-ARC domain (NB-ARC) // Leucine rich repeat (LRR_8) (1 of 1)	1.99503	0.0004319	1692	3371
Sobic.004G015500	similar to Putative uncharacterized protein	1.99642	0.033761	129.333	260.333
Sobic.001G071900	No Annotation	1.99745	0.0401929	51.3333	101.667
Sobic.009G250400	similar to Sig5	2.00089	0.001441	1153.33	2303.67
Sobic.010G209600	similar to Dopamine beta-monooxygenase N-terminal domain-containing protein-like	2.00132	0.026819	61	122
Sobic.002G356101	similar to Expressed protein	2.00181	0.0001717	876.333	1736.33
Sobic.003G233200	similar to Os01g0639200 protein	2.00327	0.001645	143	289.333
Sobic.010G207600	weakly similar to Putative uncharacterized protein	2.00331	0.000336	215.333	432
Sobic.007G151100	similar to 12-oxo-phytodienoic acid reductase	2.00339	0.0004615	587.333	1179
Sobic.004G309300	similar to Ferredoxin--nitrite reductase, chloroplast precursor	2.0036	0.0003961	4364.67	8949
Sobic.003G374700	similar to Membrane protein CH1-like	2.00777	0.0002745	281.333	563
Sobic.003G229000	similar to Os01g0628900 protein	2.00911	0.005432	191.667	376.667
Sobic.001G421500	similar to Initiator-binding protein	2.00975	1.101e-05	720.333	1447.67
Sobic.001G026900	3.5.4.3 - Guanine deaminase / Guanine aminase (1 of 3)	2.01686	0.001474	167.333	333.667
Sobic.004G225200	similar to Nitrilase 2	2.01836	0.0001163	3449	6855.33
Sobic.002G290400	similar to Putative uncharacterized protein	2.02021	1.446e-05	361	731.333
Sobic.001G139750	No Annotation	2.02064	0.0102358	98.3333	201.333
Sobic.003G242000	similar to Putative uncharacterized protein	2.02083	2.506e-05	1069.33	2144.33
Sobic.003G341000	similar to ATX protein	2.02104	0.005014	164.667	329.333
Sobic.002G197600	similar to Chromosome chr1 scaffold_5, whole genome shotgun sequence	2.02341	0.0348357	45	91.6667
Sobic.010G054000	similar to Putative uncharacterized protein	2.02393	1.101e-05	906.667	1829.33
Sobic.004G112100	PTHR22936:SF4 - RHOMBOID FAMILY PROTEIN (1 of 1)	2.02482	0.00178	4643.67	9430.33
Sobic.002G201900	similar to Glucose transporter	2.02489	0.0281145	829.667	1628.33
Sobic.003G360000	similar to Putative uncharacterized protein	2.02809	0.004031	165.667	334.333
Sobic.006G194300	similar to H0307D04.13 protein	2.02852	0.0001885	501.667	1026.33
Sobic.002G245800	PTHR10634:SF22 - ZINC FINGER A20 AND AN1 DOMAIN-CONTAINING STRESS-ASSOCIATED PROTEIN 5 (1 of 1)	2.02907	0.0001362	1652.67	3321.67
Sobic.010G088700	similar to Os02g0756800 protein	2.02973	0.0424868	73.6667	149.333
Sobic.003G290100	similar to Putative uncharacterized protein	2.03038	0.0156656	906.333	1841
Sobic.004G267700	similar to Putative uncharacterized protein	2.03229	1.321e-05	1748	3591.67
Sobic.005G092900	No Annotation	2.03262	0.001835	199	402.333
Sobic.006G158600	similar to OSIGBa0125M19.7 protein	2.03299	0.00256	817.333	1645.67
Sobic.007G079400	similar to Os08g0224800 protein	2.0365	2.392e-07	2556.67	5251.33
Sobic.004G092000	similar to Putative uncharacterized protein P0566A10.17	2.03941	0.008256	311	615
Sobic.010G223600	similar to AT4g05320/C17L7_240	2.04017	0.00183	1660.33	3362.67
Sobic.002G428600	similar to Putative uncharacterized protein	2.04048	0.009099	95.3333	193.333
Sobic.003G304300	expressed protein	2.041	0.0001528	421.667	866.667
Sobic.001G446200	similar to Clathrin adaptor complex small chain family protein, expressed	2.04401	0.002627	133.333	273.333
Sobic.007G146400	similar to 1-phosphatidylinositol-3-phosphate 5-kinase-like	2.04787	3.624e-08	3382.33	6946.33
Sobic.001G449700	similar to Allene oxide synthase	2.05614	0.000889	3945	8105.33
Sobic.002G340700	similar to Secretory carrier-associated membrane protein 1	2.05643	5.719e-07	819.333	1698.33
Sobic.008G119400	similar to Rapid ALkalinization Factor family protein, expressed	2.05749	0.0445608	95	195.667
Sobic.009G213900	similar to Putative uncharacterized protein	2.05865	0.000244	723.333	1485
Sobic.010G080100	similar to Putative uncharacterized protein	2.06075	3.46e-05	524	1080
Sobic.002G355100	similar to Os07g0584100 protein	2.06123	0.006481	79.6667	163.667
Sobic.003G022300	similar to Putative uncharacterized protein	2.06512	5.746e-05	864.667	1792.33
Sobic.001G390200	similar to CIPK-like protein 1	2.06577	3.762e-06	826.667	1696.33
Sobic.006G244000	similar to OSIGBa0113E10.13 protein	2.06655	0.003665	1292	2627
Sobic.006G263600	similar to H0403D02.10 protein	2.06697	0.0004828	184.333	381.333
Sobic.006G192500	similar to Calcium-dependent protein kinase 2	2.06771	0.006192	3657.67	7612.33
Sobic.001G221800	similar to Expressed protein	2.06926	5.839e-05	518.667	1075.67
Sobic.001G142800	similar to Iron regulated metal transporter	2.06972	0.0129487	209.667	439.333
Sobic.003G370000	similar to Photosystem II subunit PsbS	2.07074	2.248e-05	14817.7	31053.3
Sobic.002G383100	PF00069//PF00560//PF08263 - Protein kinase domain (Pkinase) // Leucine Rich Repeat (LRR_1) // Leucine rich repeat N-terminal domain (LRRNT_2) (1 of 14)	2.07105	0.005014	148	306.333
Sobic.010G165500	PTHR19241//PTHR19241:SF270 - ATP-BINDING CASSETTE TRANSPORTER (1 of 1)	2.07105	0.0005359	939.333	1939.67
Sobic.002G401900	similar to Putative uncharacterized protein	2.07427	0.0007709	259.333	534.333
Sobic.004G320800	similar to Putative uncharacterized protein	2.07451	1.598e-07	2806.33	5847
Sobic.003G308400	similar to Putative uncharacterized protein OSJNBb0053G03.20	2.08105	2.368e-07	1424.33	2971.67
Sobic.004G322700	No Annotation	2.08172	0.0378736	101.333	210
Sobic.009G183101	No Annotation	2.08333	0.0139883	53	112
Sobic.002G374600	similar to Beta-ketoacyl-ACP synthase	2.08363	3.692e-05	1377.67	2884.67
Sobic.010G150900	similar to Os06g0523300 protein	2.08459	0.0278603	43	89.6667
Sobic.001G342600	similar to PDI-like protein	2.0847	1.668e-06	5533.33	11414.7
Sobic.001G370600	weakly similar to Expressed protein	2.0854	4.147e-07	2884	5996.67
Sobic.009G194500	similar to Chromosome chr14 scaffold_21, whole genome shotgun sequence	2.08807	1.775e-05	736.333	1540.33
Sobic.003G192100	similar to Os01g0567400 protein	2.08846	0.0297643	36.6667	76.3333
Sobic.001G447600	similar to Os03g0231800 protein	2.09045	1.251e-08	2639.33	5545
Sobic.004G250000	PTHR11945:SF144 - AGAMOUS-LIKE MADS-BOX PROTEIN AGL17-RELATED (1 of 3)	2.09054	0.0278971	392.667	817.333
Sobic.004G162400	similar to ATP-dependent Clp protease ATP-binding subunit	2.09065	0.000126	546.667	1132.67
Sobic.001G124600	No Annotation	2.09074	0.001182	161.667	339.667
Sobic.003G242900	KOG4674 - Uncharacterized conserved coiled-coil protein (1 of 5)	2.09263	1.73e-07	1285.33	2676.33
Sobic.006G118400	similar to OSIGBa0106G07.8 protein	2.09278	0.0440135	41	85
Sobic.010G029300	similar to Putative uncharacterized protein	2.09319	0.0152104	64.6667	134.333
Sobic.001G454100	similar to Sugar carrier protein C, putative, expressed	2.0948	0.008975	514.667	1038.33
Sobic.004G128900	similar to Putative uncharacterized protein	2.09484	0.0001257	12156	25962
Sobic.008G016900	similar to Putative uncharacterized protein	2.09864	0.0003722	3938	8334
Sobic.002G382700	PTHR24078:SF231 - CHAPERONE PROTEIN DNAJ (1 of 6)	2.09929	1.643e-05	679	1429.33
Sobic.003G288000	similar to Putative uncharacterized protein	2.10199	0.001618	128.333	270.667
Sobic.002G329100	similar to Putative uncharacterized protein	2.10323	0.003252	164	338
Sobic.002G125200	similar to Aquaporin PIP2-6	2.10344	0.007605	71.3333	150.667
Sobic.010G163666	No Annotation	2.10441	0.0410356	27	57
Sobic.001G038200	similar to Putative uncharacterized protein	2.10459	0.001154	125	263.667
Sobic.001G111700	similar to Putative uncharacterized protein	2.1049	0.0001468	1797.67	3800.67
Sobic.004G286600	similar to Dehydrin	2.10651	2.425e-05	1235.33	2565.33
Sobic.003G409700	PTHR21496:SF0 - RIESKE DOMAIN-CONTAINING PROTEIN (1 of 1)	2.10986	0.0008275	1049	2223
Sobic.007G011200	similar to Putative uncharacterized protein	2.11521	0.005867	366.333	772.667
Sobic.005G102300	similar to Dirigent-like protein	2.11688	0.0276653	166.667	349.333
Sobic.010G081800	similar to Putative uncharacterized protein	2.11856	0.0169857	50.3333	106.333
Sobic.001G477300	similar to Putative uncharacterized protein	2.12237	3.798e-06	505.333	1069.67
Sobic.009G210250	No Annotation	2.12449	0.0120558	62.6667	134.333
Sobic.004G028200	similar to Putative uncharacterized protein	2.12842	1.424e-07	1961.67	4196.67
Sobic.007G131700	similar to Inositol polyphosphate-5-phosphatase-like	2.12939	0.008121	74.6667	159
Sobic.005G080200	similar to At1g18480/F15H18_1	2.12993	0.0412217	268	567
Sobic.002G176200	similar to Membrane protein-like	2.13207	5.795e-06	1708.33	3683.67
Sobic.006G234601	chromo domain containing protein, expressed	2.13575	3.875e-05	282.667	604.667
Sobic.001G504000	similar to Transmembrane protein, putative, expressed	2.13822	1.225e-06	34815.7	74731
Sobic.010G104900	PTHR31495:SF1 - PEROXYGENASE 4-RELATED (1 of 2)	2.14249	0.0111316	101	216.333
Sobic.004G312800	similar to Dual-specificity phosphatase protein	2.14272	0.004436	121.333	260.333
Sobic.004G243500	similar to Putative uncharacterized protein	2.1444	0.0167425	48.3333	103
Sobic.006G163900	similar to H0501D11.4 protein	2.14472	0.006112	413.333	868.667
Sobic.004G187800	weakly similar to Zinc finger (C3HC4-type RING finger)-like protein	2.14647	0.0303958	55.6667	118.667
Sobic.005G173100	No Annotation	2.15032	0.008968	276.667	597.667
Sobic.002G207300	similar to Senescence-associated protein DH	2.15127	0.003695	2529.33	5390.33
Sobic.004G241200	similar to Putative RING finger 1	2.15304	0.0247374	67.3333	143
Sobic.010G082600	PTHR10891//PTHR10891:SF634 - EF-HAND CALCIUM-BINDING DOMAIN CONTAINING PROTEIN (1 of 1)	2.15367	0.0271234	49.6667	106
Sobic.004G015400	similar to Putative uncharacterized protein	2.15437	1.695e-06	440.333	949.333
Sobic.001G488500	PF01344 - Kelch motif (Kelch_1) (1 of 36)	2.15567	1.125e-07	950	2054.33
Sobic.004G268700	similar to Abscisic acid 8'-hydroxylase 1	2.15711	0.006271	288.667	638.333
Sobic.007G018500	similar to Putative avr9 elicitor response protein	2.15774	0.03464	86	185.333
Sobic.004G065500	PTHR21145:SF1 - CHORISMATE MUTASE 2 (1 of 1)	2.15782	2.689e-05	528.333	1150
Sobic.002G344700	similar to Remorin-like protein	2.16432	7.093e-07	931	2014
Sobic.006G264300	similar to H0124B04.9 protein	2.16446	7.997e-09	2132	4623
Sobic.004G238100	similar to Aquaporin NIP2-1	2.16584	0.0001114	3596.67	7687
Sobic.002G387200	similar to Putative uncharacterized protein	2.16794	2.631e-08	903	1951.67
Sobic.010G162500	similar to Putative CPRD2	2.16872	0.0007029	109.667	237.667
Sobic.003G335400	similar to Putative uncharacterized protein	2.17016	0.0442922	37.6667	83.6667
Sobic.001G333900	similar to Diacylglycerol kinase 1, putative	2.17028	0.0007281	149.333	324.667
Sobic.009G073300	similar to Putative uncharacterized protein	2.17197	0.005711	112.667	244
Sobic.009G054900	similar to Chloroplast RelA homologue 2	2.17463	0.001755	388.333	845.333
Sobic.004G297100	similar to BTH-induced ERF transcriptional factor 3	2.17774	0.008919	71.6667	155.667
Sobic.010G267400	similar to Heat shock protein 90	2.18157	7.32e-06	12048.3	25848.3
Sobic.010G105000	similar to Putative ABA-induced protein	2.18254	0.0001783	216.333	468.667
Sobic.001G074200	similar to Wound and phytochrome signaling involved receptor like kinase	2.18493	3.21e-05	286.667	621.667
Sobic.006G153400	similar to Putative uncharacterized protein	2.18563	0.000192	1233.67	2681.67
Sobic.003G291600	PF07714//PF08263//PF13855 - Protein tyrosine kinase (Pkinase_Tyr) // Leucine rich repeat N-terminal domain (LRRNT_2) // Leucine rich repeat (LRR_8) (1 of 30)	2.18698	0.0241735	220.333	467
Sobic.010G249700	similar to Os12g0283900 protein	2.18775	0.0003414	205.333	450.333
Sobic.001G098000	similar to Putative uncharacterized protein adh1B	2.18787	0.0003195	175.667	381.667
Sobic.003G416500	similar to Putative uncharacterized protein	2.1879	0.0002028	541	1167
Sobic.002G195900	weakly similar to Putative uncharacterized protein	2.18801	0.004382	269.667	586.667
Sobic.002G314300	similar to Adenosine 5'-phosphosulfate reductase 2	2.18861	2.732e-09	6501.33	14278.3
Sobic.003G198150	No Annotation	2.18885	0.006037	81.3333	178.333
Sobic.009G206000	similar to Putative uncharacterized protein	2.19049	0.0313394	200.333	446.667
Sobic.001G355000	PTHR22932 - TELOMERASE-BINDING PROTEIN P23 HSP90 CO-CHAPERONE (1 of 3)	2.19065	5.871e-05	1526	3328.67
Sobic.003G428600	similar to Putative LAF3 isoform 2	2.19101	9.074e-05	293.667	646
Sobic.006G097800	PTHR11926//PTHR11926:SF387 - GLUCOSYL/GLUCURONOSYL TRANSFERASES (1 of 3)	2.19332	0.00464	136	300.667
Sobic.006G161400	similar to Putative stress-induced protein sti1	2.19339	1.764e-06	851.333	1854
Sobic.010G171300	similar to Putative uncharacterized protein	2.19444	0.0004378	176	384.667
Sobic.006G055600	similar to Heat shock 70 kDa protein	2.19456	0.0147382	58	128.333
Sobic.002G328300	similar to Putative uncharacterized protein	2.19615	0.0234453	145	313
Sobic.001G173300	similar to Alpha-1,4-glucan-protein synthase [UDP-forming]	2.19738	7.538e-08	1682.33	3657.33
Sobic.009G197800	similar to O-methyltransferase ZRP4	2.19919	4.461e-05	677.333	1503.33
Sobic.004G084100	similar to Os02g0201300 protein	2.20039	0.001618	131.667	291
Sobic.003G440300	similar to Putative uncharacterized protein P0458E05.22	2.20339	0.038628	139.667	302.667
Sobic.007G024500	similar to Zinc finger (C3HC4-type RING finger) protein family-like	2.20367	0.002655	121	266
Sobic.007G125900	similar to Putative uncharacterized protein	2.2057	1.914e-05	215	469.667
Sobic.006G000300	No Annotation	2.21218	2.802e-06	398.667	890.333
Sobic.009G027900	similar to Putative uncharacterized protein	2.21227	0.0359137	31.6667	69.3333
Sobic.009G159400	similar to Putative uncharacterized protein	2.21256	1.204e-05	1264.33	2845.33
Sobic.006G214300	similar to OSIGBa0126B18.8 protein	2.21331	0.004014	5436.67	11998
Sobic.007G003400	similar to Os08g0106000 protein	2.21332	1.259e-05	3389.33	7455.33
Sobic.003G424100	PTHR11783//PTHR11783:SF91 - SULFOTRANSFERASE SULT (1 of 6)	2.21607	0.00594	145.333	327.333
Sobic.004G287500	PTHR31852:SF8 - LATE EMBRYOGENESIS ABUNDANT HYDROXYPROLINE-RICH GLYCOPROTEIN (1 of 1)	2.21609	0.0120777	45	101
Sobic.010G072700	similar to Putative uncharacterized protein	2.21716	0.000494	359.333	794
Sobic.002G189100	similar to Putative uncharacterized protein	2.21954	0.0009763	299	663
Sobic.002G362900	similar to Putative uncharacterized protein	2.21992	9.175e-08	991.667	2194
Sobic.001G516600	similar to AMP-binding enzyme family protein, expressed	2.22042	0.004887	220	488.667
Sobic.003G294400	similar to VQ motif-containing protein-like	2.22129	0.0169385	43	95.3333
Sobic.004G203500	similar to Putative arp3	2.22236	0.000122	333.667	745
Sobic.001G110000	similar to Probable histone H2AXb	2.22393	0.0002202	139	310.667
Sobic.002G041200	similar to Putative uncharacterized protein	2.22411	0.0008631	5150.33	11237
Sobic.002G052000	PTHR14154:SF5 - EARLY LIGHT-INDUCED PROTEIN 1, CHLOROPLASTIC-RELATED (1 of 2)	2.22536	0.001588	139	314.667
Sobic.005G206500	similar to Magnesium/proton exchanger, putative, expressed	2.22679	0.001256	254	573.667
Sobic.003G288600	similar to Putative uncharacterized protein	2.2285	4.942e-07	895.333	1983.33
Sobic.003G398100	PF00005//PF00664 - ABC transporter (ABC_tran) // ABC transporter transmembrane region (ABC_membrane) (1 of 45)	2.22853	2.624e-08	1071	2379
Sobic.003G326000	PTHR22953:SF18 - METALLOPHOSPHOESTERASE DOMAIN-CONTAINING PROTEIN (1 of 2)	2.23043	0.003846	67.6667	152.333
Sobic.004G042600	similar to Putative light repressible receptor protein kinase	2.23106	6.017e-06	487	1087
Sobic.002G189000	Predicted protein	2.23246	5.095e-06	924.333	2059.67
Sobic.008G095000	similar to ABA-responsive protein, putative, expressed	2.23458	0.000494	153.667	338.333
Sobic.004G318100	similar to Putative uncharacterized protein	2.23579	6.305e-08	608.667	1363.33
Sobic.001G489600	similar to Expressed protein	2.23887	8.696e-06	730.667	1635.33
Sobic.001G475800	similar to Oxidoreductase, zinc-binding dehydrogenase family protein, expressed	2.23962	0.006798	238.333	528.333
Sobic.002G130000	PTHR10291:SF6 - DEHYDRODOLICHYL DIPHOSPHATE SYNTHASE 1-RELATED (1 of 4)	2.24125	0.004308	290.667	635
Sobic.010G188300	similar to Fructose-bisphosphate aldolase	2.24276	0.001512	800.333	1764.67
Sobic.009G141800	similar to Cytochrome c	2.25119	4.297e-08	1762.67	3961.67
Sobic.001G194600	similar to Putative uncharacterized protein	2.25318	0.005597	115	256.667
Sobic.004G249100	similar to Putative uncharacterized protein	2.25601	0.0283317	139.667	321.333
Sobic.001G435800	similar to 39 kDa EF-Hand containing protein, putative, expressed	2.25743	4.405e-05	2018.67	4530.33
Sobic.003G115900	similar to Putative CTV.2	2.25811	1.644e-09	2867	6432.67
Sobic.003G355500	similar to Aldose reductase	2.25878	5.233e-05	1269.33	2832
Sobic.004G035100	similar to Putative uncharacterized protein	2.26062	2.8e-05	211.333	480.333
Sobic.001G312600	similar to Seven transmembrane protein Mlo2	2.26239	0.007218	84.6667	195.667
Sobic.010G233200	similar to (2R)-phospho-3-sulfolactate synthase-like	2.26244	1.189e-08	1180	2671.67
Sobic.009G036000	similar to Hydrophobic protein LTI6B	2.26307	0.001131	171.667	387
Sobic.008G191200	similar to Cell Division Protein AAA ATPase family	2.26362	0.0005217	355.667	789.667
Sobic.004G071200	PTHR11926:SF167 - UDP-GLYCOSYLTRANSFERASE 84A1-RELATED (1 of 4)	2.27023	0.0111005	403.333	888
Sobic.001G296300	similar to AP2 domain containing protein, expressed	2.27044	0.0424566	38.6667	85.6667
Sobic.001G185400	similar to MATE efflux family protein, expressed	2.27204	0.0111968	75	172.333
Sobic.003G036300	similar to Putative uncharacterized protein	2.27462	1.116e-05	207	467.333
Sobic.001G416600	similar to Rhamnose biosynthetic enzyme 1, putative, expressed	2.27852	6.697e-09	1092	2493.33
Sobic.005G172400	similar to Harpin binding protein 1	2.27861	1.708e-10	1523.33	3480.67
Sobic.009G245000	PTHR22572:SF110 - GLUCOSE-1-PHOSPHATE ADENYLYLTRANSFERASE LARGE SUBUNIT 2, CHLOROPLASTIC (1 of 2)	2.28125	4.066e-06	617	1422
Sobic.001G405800	similar to DnaJ domain containing protein, expressed	2.2821	6.561e-06	473	1072.67
Sobic.001G064500	similar to J-domain protein	2.28291	0.001741	8341.33	18915.7
Sobic.005G192500	1.14.13.109 - Abieta-7,13-dien-18-ol hydroxylase / CYP720B1 (1 of 14)	2.29049	0.000484	349.667	797.667
Sobic.009G190600	similar to Putative uncharacterized protein OSJNBb0108E17.2	2.29309	6.697e-09	1094.33	2510.33
Sobic.001G038000	3.1.3.62 - Multiple inositol-polyphosphate phosphatase / MIPP (1 of 1)	2.29434	1.179e-07	500.667	1150.33
Sobic.004G219400	similar to Putative uncharacterized protein	2.29512	4.059e-06	604.667	1383.67
Sobic.008G189100	similar to Hydrolase, alpha/beta fold family protein, expressed	2.29715	7.908e-05	368.667	850.333
Sobic.010G149300	similar to SUMO-conjugating enzyme UBC9	2.30332	4.941e-08	7442	17040.3
Sobic.008G075400	No Annotation	2.30428	0.0142444	306.667	701.333
Sobic.003G149800	KOG0105 - Alternative splicing factor ASF/SF2 (RRM superfamily) (1 of 3)	2.30433	1.579e-10	911	2109.67
Sobic.007G201500	PTHR22957//PTHR22957:SF274 - TBC1 DOMAIN FAMILY MEMBER GTPASE-ACTIVATING PROTEIN (1 of 2)	2.30762	7.013e-09	1460.67	3358.33
Sobic.008G047400	similar to Tubby protein, putative, expressed	2.31242	3.572e-06	1040.67	2407.67
Sobic.005G056400	similar to Fructose-bisphosphate aldolase, chloroplast precursor	2.31467	0.00649	3883	9042.67
Sobic.003G393500	weakly similar to Leucine zipper protein-like	2.31718	0.0005702	252	586.667
Sobic.007G226300	similar to Putative uncharacterized protein	2.31939	3.652e-05	406	939.667
Sobic.001G070000	PTHR11913//PTHR11913:SF26 - COFILIN-RELATED (1 of 1)	2.32047	1.347e-08	4710	10935.7
Sobic.006G108832	similar to Zein protein-body ER membrane protein	2.3222	0.0272843	46.6667	107
Sobic.001G475400	similar to Putative uncharacterized protein	2.32258	0.0290203	46	104.333
Sobic.001G025500	similar to Putative calreticulin	2.32695	4.397e-09	1178.67	2730
Sobic.002G379600	similar to Phospho-2-dehydro-3-deoxyheptonate aldolase 2, chloroplast precursor	2.33504	3.519e-08	2354.67	5612.67
Sobic.007G195800	similar to Putative transmembrane protein	2.33539	0.0006865	180	424.333
Sobic.002G047400	similar to Putative tyrosine phosphatase	2.33643	2.257e-07	7935	18758.3
Sobic.003G225900	similar to C2 domain-containing protein-like	2.33943	0.000171	300	690.333
Sobic.003G360900	similar to Os03g0760200 protein	2.33998	0.0340933	50	113.333
Sobic.010G019000	similar to Os06g0129400 protein	2.34263	1.095e-06	1841.33	4279
Sobic.002G057900	PTHR10438:SF274 - THIOREDOXIN H1 (1 of 1)	2.34607	1.617e-09	1788.33	4211.67
Sobic.001G071100	similar to DNAJ protein, putative, expressed	2.34855	0.007551	473	1113.67
Sobic.004G191400	No Annotation	2.34902	0.0232429	129.333	298.667
Sobic.003G379500	similar to Gibberellin 20 oxidase 2	2.35017	0.0003294	412.333	961.333
Sobic.009G142200	similar to Putative uncharacterized protein	2.35025	0.0426596	108	243.667
Sobic.001G244600	weakly similar to Expressed protein	2.35044	1.67e-06	3932.67	9222
Sobic.010G251300	PTHR10566:SF84 - ABC1 FAMILY PROTEIN (1 of 1)	2.35093	5.812e-09	1600.33	3744.33
Sobic.004G011700	similar to Luminal-binding protein 2 precursor	2.35857	5.85e-08	4658.67	10810
Sobic.010G157300	weakly similar to RING finger-like	2.35983	0.005345	50	118
Sobic.008G175900	similar to Expressed protein	2.36216	0.006512	1110	2632
Sobic.004G236300	similar to Shikimate kinase 1	2.36556	1.142e-06	1693.33	4029
Sobic.006G020300	weakly similar to Os04g0194400 protein	2.36726	0.0259895	148.333	343
Sobic.009G197600	similar to O-methyltransferase ZRP4, putative, expressed	2.36828	3.074e-06	1723.33	4136.67
Sobic.001G514800	similar to Serine O-acetyltransferase family protein, expressed	2.36948	1.769e-06	485.667	1145.33
Sobic.001G505100	similar to Aquaporin TIP1-1	2.3717	1.56e-08	8467.67	20230.7
Sobic.001G159600	similar to Major facilitator superfamily protein	2.37191	1.397e-07	5015.67	11768.3
Sobic.001G451500	similar to Glutamine synthetase root isozyme 1	2.37298	4.836e-06	855.667	2008.67
Sobic.009G198000	similar to O-methyltransferase ZRP4, putative, expressed	2.37367	8.217e-05	345.667	836.667
Sobic.008G059200	similar to Amino acid transporter, putative, expressed	2.37449	9.054e-05	155.333	367
Sobic.003G244100	similar to ABRE-binding factor BZ-1	2.37554	0.00312	112.667	262
Sobic.002G367900	similar to Putative uncharacterized protein	2.37652	0.001255	158.333	369
Sobic.001G409900	PTHR11132//PTHR11132:SF104 - SOLUTE CARRIER FAMILY 35 (1 of 2)	2.37855	3.431e-10	845.333	2005.33
Sobic.006G081600	similar to OSJNBa0084A10.1 protein	2.37897	0.001656	119	281.667
Sobic.004G086800	similar to Putative fatty acid elongase	2.38056	6.68e-07	1152.33	2725.33
Sobic.006G119200	similar to OSIGBa0106G07.12 protein	2.38276	4.187e-06	830.333	1995.67
Sobic.007G114500	similar to Putative UDP-glucose 4-epimerase	2.39232	0.001119	313	737.333
Sobic.004G237200	similar to Putative uncharacterized protein	2.3943	2.089e-06	248	593.333
Sobic.008G008500	similar to Protein phosphatase 2c, putative, expressed	2.39454	0.0154164	33.6667	80.3333
Sobic.002G329400	similar to Beta-amylase	2.39512	0.0102314	57.3333	137.667
Sobic.006G027500	Predicted protein	2.39516	0.0009624	2034	4906
Sobic.010G183201	No Annotation	2.39865	0.026819	51.3333	124.667
Sobic.001G507300	similar to Expressed protein	2.40102	2.278e-10	1676.33	4025.67
Sobic.003G012300	similar to Os01g0225000 protein	2.40119	0.007023	36.6667	87
Sobic.005G016800	similar to Expressed protein	2.4025	0.004288	137	326.667
Sobic.002G393400	similar to 10 kDa chaperonin	2.40389	2.616e-09	984	2379.67
Sobic.001G084100	similar to UDP-glucose 6-dehydrogenase	2.40406	6.693e-08	1628	3878.67
Sobic.003G234101	No Annotation	2.4049	0.0328174	54	128.667
Sobic.004G187900	similar to Os02g0572400 protein	2.40859	6e-07	1830.67	4425.67
Sobic.010G008600	similar to Cellulose synthase-like protein D4	2.40929	0.009969	195.333	472
Sobic.003G040600	similar to Putative inositol polyphosphate 5-phosphatase	2.41141	0.0278932	54	125.333
Sobic.003G385100	similar to Putative uncharacterized protein	2.41366	0.002953	86.3333	209
Sobic.006G124000	similar to H0510A06.17 protein	2.4146	0.0001254	206	506
Sobic.009G022700	No Annotation	2.42182	0.004869	58.6667	139.333
Sobic.003G050400	similar to Phospholipase D alpha 1	2.42186	5.59e-09	6552	15959
Sobic.009G136400	similar to Cell death associated protein	2.42412	0.0357674	134.333	309
Sobic.002G420600	similar to Putative uncharacterized protein	2.42429	0.0003104	97	232
Sobic.006G089300	similar to P0076O17.8 protein	2.42927	8.187e-07	221	537.333
Sobic.006G191500	similar to OSJNBa0088A01.11 protein	2.4321	5.654e-08	1276	3119.67
Sobic.002G322000	PTHR11132//PTHR11132:SF99 - SOLUTE CARRIER FAMILY 35 (1 of 1)	2.43243	0.001594	805	1986
Sobic.001G461000	similar to Expressed protein	2.43248	9.772e-07	1207.33	2954
Sobic.004G323400	KOG4372 - Predicted alpha/beta hydrolase (1 of 6)	2.43327	5.505e-06	187	452.667
Sobic.002G125700	similar to Aquaporin PIP2-6	2.44218	7.413e-05	191	459.333
Sobic.010G236500	similar to Putative uncharacterized protein	2.44467	4.746e-06	250	601.667
Sobic.001G084000	similar to Putative DNA binding protein	2.44521	0.005535	65.3333	157.667
Sobic.010G099600	similar to Putative uncharacterized protein	2.44723	0.002493	35.6667	88
Sobic.003G269300	similar to MtN3-like	2.45159	0.0001837	212.667	522.333
Sobic.002G055600	similar to Xylanase inhibitor protein 1 precursor	2.45214	0.001076	516	1229.67
Sobic.001G381800	similar to Expressed protein	2.45314	8.939e-06	202.667	496
Sobic.010G105300	similar to MutT/nudix-like	2.45473	3.802e-05	330	801.333
Sobic.001G288900	similar to Os10g0573800 protein	2.45984	3.617e-08	298	740.667
Sobic.002G018300	Predicted protein	2.4622	0.004992	120.667	288.667
Sobic.003G186500	similar to Putative uncharacterized protein	2.46531	7.679e-09	3003.33	7376
Sobic.003G267900	similar to Glucosyltransferase-like	2.46661	5.129e-06	190.667	467.333
Sobic.001G081600	similar to BTH-induced protein phosphatase 2C 2 K2 form	2.4691	4.137e-07	759.333	1858
Sobic.002G380700	similar to Putative uncharacterized protein	2.47014	0.0001046	302.333	745.667
Sobic.009G243400	similar to Putative uncharacterized protein	2.47077	2.868e-05	271	668.333
Sobic.007G197200	similar to Putative uncharacterized protein	2.47145	1.276e-09	7354	18191.3
Sobic.003G048000	similar to Putative uncharacterized protein OSJNBa0089K24.31	2.47321	0.001256	177.667	443.333
Sobic.001G017100	similar to Salt tolerance protein	2.47818	1.768e-09	2179	5402.33
Sobic.007G217300	PTHR11527//PTHR11527:SF137 - SMALL HEAT-SHOCK PROTEIN HSP20 FAMILY (1 of 1)	2.48101	0.007691	149.333	372.667
Sobic.003G380400	similar to Putative uncharacterized protein	2.48276	3.734e-10	463	1142.33
Sobic.005G193300	PTHR23155//PTHR23155:SF484 - LEUCINE-RICH REPEAT-CONTAINING PROTEIN (1 of 22)	2.48527	0.005664	103.333	257
Sobic.010G228000	similar to Receptor protein kinase PERK-like	2.48725	8.149e-07	261.667	647.333
Sobic.004G244300	PTHR23213:SF239 - FORMIN-LIKE PROTEIN 4-RELATED (1 of 3)	2.49056	0.0290632	91.3333	222.333
Sobic.001G422100	similar to Haloacid dehalogenase-like hydrolase family protein, putative, expressed	2.49575	1.006e-05	1252.33	3129
Sobic.001G048900	similar to 39 kDa EF-Hand containing protein, putative, expressed	2.49784	1.726e-06	558.667	1384
Sobic.010G104700	similar to Putative calcium binding protein	2.50326	5.562e-05	544	1346.67
Sobic.003G325300	similar to Os01g0799100 protein	2.50469	0.0339553	18.3333	45.6667
Sobic.005G064200	similar to Nucellin-like aspartic protease	2.50665	3.875e-05	235.333	585
Sobic.001G139800	similar to Putative growth-regulating factor 8	2.51191	0.0414643	45.3333	114.333
Sobic.009G028300	similar to Os05g0128000 protein	2.51212	0.008006	35.6667	89.3333
Sobic.009G214100	similar to Putative uncharacterized protein	2.51237	3.465e-07	1310.33	3336.33
Sobic.005G149700	similar to Expressed protein	2.51316	0.0007555	292	714.333
Sobic.001G482100	similar to Putative uncharacterized protein	2.51336	0.0001638	319.333	800.333
Sobic.008G019400	similar to MATE efflux family protein, expressed	2.51621	0.0360722	191	489.333
Sobic.004G087800	similar to Putative pleiotropic drug resistance protein 7	2.51726	0.0167723	78	188.667
Sobic.003G234400	PTHR11002:SF7 - CARBONIC ANHYDRASE 2, CHLOROPLASTIC-RELATED (1 of 4)	2.52065	0.0005084	2636	6679.67
Sobic.003G416800	similar to Os01g0934400 protein	2.52094	0.002612	179.333	456.667
Sobic.001G280700	similar to Acyl-[acyl-carrier-protein] desaturase, chloroplast precursor	2.52296	0.002728	105	257.333
Sobic.005G046700	similar to Cortical cell-delineating protein	2.53218	0.00052	142.667	357.667
Sobic.002G379866	similar to Putative uncharacterized protein P0524E08.106	2.53263	0.0007029	96.6667	239
Sobic.009G017732	similar to Dehydroascorbate reductase	2.53795	0.0201449	30.6667	78
Sobic.003G288200	similar to Putative uncharacterized protein	2.53851	8.095e-07	188.667	481.667
Sobic.004G280200	PF06454 - Protein of unknown function (DUF1084) (DUF1084) (1 of 6)	2.54008	0.0006984	510	1318.33
Sobic.007G216300	similar to Heat shock protein 81-2	2.5438	3.154e-07	26552.7	67329.3
Sobic.009G087600	similar to Putative receptor protein kinase ZmPK1 precursor	2.54469	0.0005531	140.333	346
Sobic.002G386200	similar to Putative uncharacterized protein	2.54498	0.0165248	53.3333	131.333
Sobic.005G208200	No Annotation	2.54527	0.00797	138	355.333
Sobic.004G199300	similar to Hypoxia-responsive family protein-like	2.54595	0.001554	87.3333	225.667
Sobic.004G222500	PTHR10209//PTHR10209:SF177 - OXIDOREDUCTASE, 2OG-FE II OXYGENASE FAMILY PROTEIN (1 of 2)	2.54734	0.0250244	37	94.6667
Sobic.005G196800	similar to Os12g0514100 protein	2.55548	3.511e-08	377	954.667
Sobic.003G301000	similar to Putative uncharacterized protein	2.55666	2.676e-11	690.333	1769.67
Sobic.004G258500	similar to Os02g0720400 protein	2.55803	0.0005379	144.667	374.667
Sobic.001G093200	similar to Heat shock protein 41	2.55841	0.005983	675.667	1740.33
Sobic.002G104900	similar to Putative uncharacterized protein	2.55883	1.382e-05	93	238
Sobic.003G122200	PTHR11711:SF181 - ADP-RIBOSYLATION FACTOR A1F (1 of 5)	2.563	0.0445307	50.3333	126.667
Sobic.009G135100	similar to Putative uncharacterized protein	2.56395	4.069e-05	887.667	2264.33
Sobic.003G139500	similar to Putative uncharacterized protein	2.56485	0.0186889	5348.33	13946
Sobic.002G339000	similar to Putative uncharacterized protein	2.56731	0.0107471	36.6667	93.3333
Sobic.003G234000	similar to Putative uncharacterized protein	2.56817	0.002834	61.3333	154.333
Sobic.001G051600	similar to Putative AAA-type ATPase	2.5684	1.177e-06	605	1532.33
Sobic.001G459800	similar to UDP-glucose 6-dehydrogenase	2.57079	3.309e-05	305.667	778.667
Sobic.001G243000	similar to HSF-type DNA-binding domain containing protein, expressed	2.57133	0.0192405	1999	5125.33
Sobic.003G348400	similar to Ankyrin-repeat protein	2.57711	0.0001529	259.333	657.333
Sobic.001G155300	similar to 9-cis-epoxycarotenoid dioxygenase 1, chloroplast precursor	2.57783	0.0002962	69.6667	177.667
Sobic.003G317100	similar to Putative uncharacterized protein	2.58175	0.0416519	49.3333	126.667
Sobic.002G293500	PTHR11662:SF243 - ANION TRANSPORTER 6, CHLOROPLASTIC-RELATED (1 of 1)	2.58219	3.445e-05	216.667	564
Sobic.002G207000	similar to Fibroin heavy chain (Fib-H) (H-fibroin)-like protein	2.58641	0.001154	74.6667	192
Sobic.001G438800	similar to Armadillo/beta-catenin-like repeat family protein, expressed	2.58844	0.003725	69.3333	175.667
Sobic.001G358300	similar to Expressed protein	2.58927	1.054e-06	224.333	580.333
Sobic.006G182800	similar to OSIGBa0139P06.3 protein	2.58969	0.002212	228	592
Sobic.003G195600	weakly similar to Basic helix-loop-helix (BHLH) family protein-like	2.60081	0.007935	43.3333	110
Sobic.003G389700	similar to Os01g0898800 protein	2.60237	3.275e-07	344	892.667
Sobic.004G128600	similar to Putative DREPP2 protein	2.60277	0.0135252	33.6667	85.6667
Sobic.001G508800	similar to Beta-amylase	2.60701	2.098e-06	1244	3206.33
Sobic.002G363400	similar to Os07g0597200 protein	2.61152	5.272e-07	190	493
Sobic.002G329000	similar to Putative uncharacterized protein	2.61186	7.716e-05	153.333	393
Sobic.003G235400	similar to Putative uncharacterized protein OJ1126_B10.7	2.61379	8.187e-07	299.333	770.667
Sobic.001G247300	similar to Cation-transporting ATPase	2.61541	0.0296197	59	157.333
Sobic.001G440600	similar to Stress inducible protein coi6.1	2.61611	4.461e-05	1263.33	3282.33
Sobic.004G219900	similar to Phosphoenolpyruvate carboxylase kinase 3	2.61625	0.0002935	123.667	320.667
Sobic.003G249400	similar to Putative uncharacterized protein	2.61786	1.764e-06	897	2355.33
Sobic.001G075600	similar to Putative uncharacterized protein	2.61884	0.0001127	100	261
Sobic.010G033300	similar to Putative uncharacterized protein	2.61951	3.961e-05	158.667	412.667
Sobic.003G134400	Predicted protein	2.62078	2.558e-11	428.333	1119
Sobic.002G333300	weakly similar to Serine /threonine kinase precursor	2.62665	0.00881	223	578
Sobic.004G255600	similar to OSJNBa0084A10.16 protein	2.6341	1.67e-06	1164.67	3094.67
Sobic.001G052300	similar to Expressed protein	2.63493	0.004854	50.6667	131.667
Sobic.003G406400	No Annotation	2.63569	1.007e-05	154	407
Sobic.004G257300	similar to Putative uncharacterized protein	2.63637	1.434e-07	434	1142.67
Sobic.001G224900	expressed protein	2.63934	0.0001303	126.667	328.667
Sobic.002G276400	similar to Putative uncharacterized protein	2.64006	0.0003588	253	678.333
Sobic.009G134450	PTHR13596 - SMALL EDRK-RICH FACTOR 1 (1 of 1)	2.648	0.0143785	23	60.3333
Sobic.001G197400	similar to Actin-1	2.64968	8.499e-08	250.667	659.333
Sobic.005G076600	weakly similar to Expressed protein	2.65198	1.271e-05	97.6667	257
Sobic.006G217900	similar to H0313F03.16 protein	2.65545	0.0442053	16.3333	43.3333
Sobic.004G265000	similar to Formate dehydrogenase 2, mitochondrial precursor	2.65705	0.0006572	69	181.333
Sobic.001G540300	similar to Expressed protein	2.65944	2.217e-05	181.667	482.667
Sobic.002G369400	similar to Putative uncharacterized protein	2.66052	0.020564	56	145.333
Sobic.010G100300	similar to Os06g0242000 protein	2.66152	0.0001248	502.667	1310.33
Sobic.009G022600	No Annotation	2.66162	1.409e-05	246.667	644.667
Sobic.003G278500	similar to Zinc finger protein	2.66314	0	15815.7	42225
Sobic.001G125800	similar to Lipoxygenase	2.66692	2.375e-09	1382.67	3643
Sobic.003G094600	PTHR20961//PTHR20961:SF22 - GLYCOSYLTRANSFERASE (1 of 2)	2.66737	0.0001327	375	1019
Sobic.003G410600	similar to P0482D04.15 protein	2.66947	0.00314	37.3333	100
Sobic.008G149000	similar to Putative uncharacterized protein	2.67062	0.001378	53	140
Sobic.001G426800	similar to RNA recognition motif family protein, expressed	2.67483	2.905e-08	4529	12107.3
Sobic.001G406300	similar to Protein phosphatase type 2-C	2.67543	0.0002324	247.667	652.333
Sobic.007G161500	similar to PGR5	2.67715	4.004e-09	766.333	2051
Sobic.002G187700	similar to Putative uncharacterized protein	2.67859	0.0002202	1418	3768
Sobic.005G089400	No Annotation	2.67973	0.0314172	18	49
Sobic.005G103600	No Annotation	2.68262	2.058e-06	266.667	705
Sobic.003G233000	similar to Glucosyltransferase IS5a-like	2.68718	0.0167425	55.3333	145.333
Sobic.002G382800	Predicted protein	2.68781	0.0007571	93.6667	248.333
Sobic.001G112900	similar to Expressed protein	2.68928	5.03e-11	2885.33	7779.67
Sobic.003G162400	similar to Esterase/lipase/thioesterase-like protein	2.69419	5.951e-08	916.333	2504
Sobic.003G406300	No Annotation	2.69518	3.676e-06	98.3333	266.667
Sobic.009G183000	No Annotation	2.69672	7.708e-11	1452	3956.33
Sobic.004G238600	similar to Starch synthase IIb-2	2.69809	2.434e-10	792.667	2169.67
Sobic.007G140900	similar to Putative uncharacterized protein	2.69946	3.438e-11	594.333	1595
Sobic.002G118600	similar to SNAP-34	2.70349	5.095e-06	673.667	1804.33
Sobic.009G241400	weakly similar to Putative uncharacterized protein	2.70452	0.0002252	101.333	272
Sobic.001G353300	similar to Trehalose-phosphatase family protein, expressed	2.70476	0.004748	47.3333	126
Sobic.008G008100	similar to Kelch-like protein	2.70694	0.006671	37	100.667
Sobic.001G108700	PTHR10174//PTHR10174:SF149 - RETINALDEHYDE BINDING PROTEIN-RELATED (1 of 3)	2.70894	0.008002	23.6667	64
Sobic.009G241300	PTHR37210:SF2 - EXPRESSED PROTEIN (1 of 1)	2.70922	0.006911	32	88.3333
Sobic.001G224800	expressed protein	2.71055	5.562e-05	143	384.333
Sobic.010G023200	similar to Putative uncharacterized protein 131L1.10a	2.71253	0.004144	106.667	279.333
Sobic.002G261000	weakly similar to Putative uncharacterized protein	2.71302	0.001717	49	130.333
Sobic.009G071800	similar to Putative uncharacterized protein	2.7133	0.0001622	100	274.667
Sobic.010G267600	similar to Putative senescence-associated protein	2.71625	1.32e-06	732.667	2008.67
Sobic.001G194300	similar to Fringe protein, putative, expressed	2.71985	7.926e-06	92.6667	252.333
Sobic.010G084600	similar to 12-oxophytodienoic acid reductase 1	2.72282	0.0100644	28.6667	76.3333
Sobic.004G027900	No Annotation	2.73192	4.918e-09	419.667	1144.67
Sobic.005G167800	similar to Expressed protein	2.73371	9.646e-05	57.6667	159.667
Sobic.002G116000	similar to Granule bound starch synthase IIa	2.73715	2.987e-08	2617	7276.33
Sobic.009G044600	similar to Acc oxidase	2.74022	1.141e-05	670	1786.33
Sobic.002G321500	KOG1673 - Ras GTPases (1 of 1)	2.74337	0.023242	56.3333	150.667
Sobic.004G025000	similar to Calcium-dependent protein kinase	2.75055	0.0001249	853.333	2343.33
Sobic.010G076700	5.5.1.6 - Chalcone isomerase / Chalcone--flavanone isomerase (1 of 5)	2.75259	0.001394	1163.67	3250
Sobic.010G165200	similar to Putative uncharacterized protein	2.75466	2.766e-05	119	324.667
Sobic.002G354900	similar to Putative chitin-inducible gibberellin-responsive protein	2.7586	1.086e-07	1027	2852
Sobic.001G464900	similar to Chromosome chr7 scaffold_20, whole genome shotgun sequence	2.7594	0.0001043	738.667	2057
Sobic.002G311200	similar to Putative MATE efflux protein family protein	2.76119	3.944e-05	140	383.667
Sobic.008G064700	similar to VTC2, putative, expressed	2.76442	7.59e-11	2010.67	5501.33
Sobic.010G248100	similar to Os06g0698600 protein	2.76778	0.0006229	50.6667	142
Sobic.001G438100	similar to Senescence-associated protein 15, putative, expressed	2.76836	0.0002324	306.333	823.667
Sobic.009G111200	similar to Putative uncharacterized protein	2.77158	0.002805	135.667	395.667
Sobic.010G131700	similar to Putative protease	2.77231	4.257e-09	1443	3978.33
Sobic.001G064900	similar to SNARE protein	2.77266	0.0002503	216.333	580.333
Sobic.003G386000	similar to Fructokinase-1	2.77578	1.683e-09	368	1032.33
Sobic.005G135000	2.3.1.211 - Bisdemethoxycurcumin synthase / Curcuminoid synthase (1 of 7)	2.78065	0.0259681	10.6667	29.6667
Sobic.001G061900	similar to Putative uncharacterized protein	2.7917	0.030495	19.6667	54.3333
Sobic.003G010800	PF03595 - Voltage-dependent anion channel (SLAC1) (1 of 11)	2.79497	3.979e-07	182.333	505.667
Sobic.005G192200	similar to Putative glucosyl transferase	2.79506	0.0303173	23.3333	63.3333
Sobic.004G208700	similar to Putative uncharacterized protein	2.79637	0.002623	80.3333	220.333
Sobic.005G216900	similar to Os11g0683600 protein	2.80007	0.001394	28	78.6667
Sobic.009G243200	similar to Putative uncharacterized protein OJ1126_B10.13	2.80543	0.001073	55.6667	153
Sobic.010G105400	PTHR14418 - CONDENSIN COMPLEX SUBUNIT 3-RELATED (1 of 1)	2.80897	0.0297643	9.33333	26.3333
Sobic.002G131800	similar to Putative uncharacterized protein	2.80909	0.0274596	33.6667	92.3333
Sobic.009G016000	similar to Putative inorganic pyrophosphatase	2.81403	6.83e-08	737.333	2065
Sobic.002G161400	PTHR10887:SF320 - P-LOOP CONTAINING NUCLEOSIDE TRIPHOSPHATE HYDROLASES SUPERFAMILY PROTEIN (1 of 1)	2.81852	0.0004779	223.333	617
Sobic.010G120600	similar to Os06g0288300 protein	2.82438	0.0108367	41.6667	118.333
Sobic.010G212100	similar to Putative GDP-L-fucose synthase 2	2.82927	0.0215149	196.333	555.667
Sobic.004G337500	similar to Os02g0806400 protein	2.83337	2.987e-08	515.667	1446.33
Sobic.004G293500	similar to Trehalose-6-phosphate phosphatase	2.83493	2.68e-06	562.667	1598.67
Sobic.010G101900	PTHR22298//PTHR22298:SF52 - ENDO-1,4-BETA-GLUCANASE (1 of 2)	2.83733	0.004523	20.3333	58.3333
Sobic.006G066200	similar to OSJNBa0042I15.8 protein	2.83776	0.004327	87	246.333
Sobic.006G227750	1.3.1.77 - Anthocyanidin reductase / ANR (1 of 14)	2.83788	0.0245523	14.6667	41.3333
Sobic.010G007300	similar to Os09g0407700 protein	2.8383	2.886e-08	438.667	1236
Sobic.009G066200	similar to Putative uncharacterized protein	2.83843	0.0141684	21.3333	61
Sobic.007G051300	similar to Putative uncharacterized protein	2.8415	0.002477	121	344
Sobic.006G104500	similar to SERK1 protein precursor	2.84917	5.164e-05	569.667	1683.67
Sobic.003G272200	similar to BHLH protein-like	2.86238	0.01495	69.3333	197.333
Sobic.004G207300	similar to Putative uncharacterized protein	2.86278	0.0210776	102	290.333
Sobic.003G102200	weakly similar to Putative uncharacterized protein P0482C06.23-1	2.86359	0.006005	280.333	798.667
Sobic.001G083500	similar to Putative uncharacterized protein	2.86906	0.005092	19.3333	56.3333
Sobic.004G274900	similar to Putative uncharacterized protein	2.87077	5.044e-05	81	234.333
Sobic.001G224700	No Annotation	2.87502	6.156e-05	272	766.667
Sobic.003G396000	similar to Copine III-like	2.87878	0.0002908	1252	3569
Sobic.002G270000	similar to BAG domain-containing protein	2.8795	0.0230253	106	306
Sobic.003G081900	similar to Heat shock protein 17.2	2.88102	1.213e-05	143	413.667
Sobic.009G150000	similar to Putative uncharacterized protein OSJNBb0088F07.6	2.88155	0.0210867	194	526.667
Sobic.003G202200	similar to Lysine decarboxylase-like protein	2.8829	1.131e-07	798	2321.33
Sobic.006G202500	similar to Alternative oxidase	2.88507	6.802e-05	464.667	1327.33
Sobic.003G279500	PTHR23416//PTHR23416:SF67 - SIALIC ACID SYNTHASE-RELATED (1 of 2)	2.88707	1.471e-05	174	499
Sobic.010G223500	similar to DNAJ heat shock N-terminal domain-containing protein-like	2.89163	0.0008262	30.6667	88.3333
Sobic.004G121200	similar to UCW116, putative lipase	2.89626	0.0393471	28.6667	81.3333
Sobic.001G185500	similar to Os03g0571900 protein	2.89725	2.668e-09	3463.67	9995.33
Sobic.009G246300	similar to Mitogen-activated protein kinase 10	2.89737	6.305e-08	264	760.667
Sobic.009G157100	similar to Putative uncharacterized protein B1122D01.3	2.90461	0.0003722	611	1758
Sobic.010G007200	similar to Os06g0109500 protein	2.90611	0.0005493	39	112
Sobic.005G072300	similar to Transmembrane amino acid transporter protein	2.9082	9e-08	443	1269.33
Sobic.001G073300	similar to Putative uncharacterized protein	2.91081	0.003716	84.3333	248.333
Sobic.009G234300	similar to Mitogen-activated protein kinase 7	2.9212	3.87e-07	2486	7289
Sobic.001G409400	similar to Putative uncharacterized protein	2.92653	0.001408	43	122.333
Sobic.002G245400	similar to Os09g0484900 protein	2.92797	2.974e-07	485	1440
Sobic.003G061900	similar to Os01g0159300 protein	2.92891	3.676e-06	724	2110.67
Sobic.004G243100	similar to Putative uncharacterized protein	2.93986	0.0146236	22.3333	65.3333
Sobic.001G209800	similar to Putative uncharacterized protein	2.94051	0.0128794	69.3333	198.667
Sobic.010G180400	similar to Os06g0596300 protein	2.94555	2.761e-09	940.333	2786
Sobic.010G084700	similar to 12-oxophytodienoic acid reductase 1	2.94756	0.0001632	186.333	532.333
Sobic.004G193000	similar to Putative RCH2 protein	2.95749	6.254e-08	529.333	1555.33
Sobic.002G353900	similar to Os07g0582400 protein	2.95853	0.0003175	124.333	357.333
Sobic.002G068800	similar to Galactosyltransferase family-like protein	2.97006	4.111e-05	70.3333	207
Sobic.004G321000	similar to Putative uncharacterized protein	2.97081	0.0003098	472	1375.33
Sobic.009G247900	similar to Putative late embryogenesis abundant protein	2.97095	1.822e-09	1320.33	3918.33
Sobic.008G129000	similar to Os05g0287800 protein	2.97505	1.93e-05	485.667	1437
Sobic.007G198100	similar to Putative auxin-induced protein	2.97945	2.933e-06	268.333	795.667
Sobic.003G153300	similar to Putative uncharacterized protein	2.98207	3.58e-09	211	631
Sobic.004G153900	4.2.3.104 - Alpha-humulene synthase / ZSS1 (1 of 12)	2.99068	0.005014	44	132
Sobic.009G201500	similar to Heat shock protein 101	2.99398	1.179e-07	3249	9819
Sobic.003G062000	similar to EST D25138(R3286) corresponds to a region of the predicted gene	2.99854	0.006303	27.3333	81.6667
Sobic.001G069700	similar to Putative uncharacterized protein	2.99928	0.002091	125.333	381.333
Sobic.003G214900	similar to Receptor-like protein kinase 1-like	3.00443	0.007428	28.6667	86
Sobic.004G197600	similar to Putative GPI-anchored protein	3.00855	4.048e-10	629.667	1911.33
Sobic.002G122000	similar to Putative glycin-rich protein	3.0272	0.0233744	33.3333	99.6667
Sobic.010G026500	similar to Os06g0136300 protein	3.02845	0.005732	14.6667	44.3333
Sobic.001G298400	PF06203 - CCT motif (CCT) (1 of 35)	3.02957	0.003537	55.6667	169
Sobic.008G184300	expressed protein	3.03358	0.001638	20	60.6667
Sobic.001G043000	similar to OSJNBa0081C01.23 protein	3.03532	0.0003494	32	98
Sobic.003G039400	similar to 17.8 kDa class II heat shock protein	3.04366	0.0158592	204	640
Sobic.008G047000	similar to Actin-11	3.04426	0	8067.67	24536.7
Sobic.001G383700	similar to Calmodulin-like protein	3.04645	5.061e-11	626	1893
Sobic.005G165900	weakly similar to Zinc finger, C3HC4 type family protein, expressed	3.04958	0.006192	42	124.667
Sobic.001G034100	similar to Probable protein phosphatase 2C POLTERGEIST-LIKE 4	3.05118	0.0001026	147	443.333
Sobic.005G096600	similar to Serine/threonine protein kinase	3.05961	0.0001356	374	1102.33
Sobic.006G101100	weakly similar to Os04g0451700 protein	3.06446	0.006818	88	264.667
Sobic.009G215350	No Annotation	3.06599	0.002021	180.333	548.333
Sobic.001G432500	similar to Expressed protein	3.07292	0.001064	81.3333	245.333
Sobic.001G485100	similar to Expressed protein	3.0741	1.176e-10	226.667	701.667
Sobic.001G192100	similar to Putative uncharacterized protein	3.07569	2.842e-12	692	2136.67
Sobic.001G472800	similar to Inositol-3-phosphate synthase	3.07587	8.267e-12	1207.67	3717.33
Sobic.001G125100	similar to Prp18 domain, putative	3.07784	3.228e-06	307.333	942
Sobic.004G052000	2.7.11.1 - Non-specific serine/threonine protein kinase / Threonine-specific protein kinase (1 of 1200)	3.0785	1.583e-05	228.667	697.333
Sobic.010G162900	similar to Os06g0549900 protein	3.08284	0.0003745	144.333	427.667
Sobic.009G054500	PTHR21493:SF117 - ALPHA/BETA-HYDROLASES SUPERFAMILY PROTEIN (1 of 2)	3.0906	0.0005272	133.667	397.667
Sobic.007G064800	similar to Os08g0139700 protein	3.09243	0.0231923	238.667	704.333
Sobic.010G181500	similar to Putative fatty acid elongase	3.09634	0.007792	29.6667	91.3333
Sobic.002G113700	similar to Putative uncharacterized protein	3.10006	0.00647	28	86
Sobic.006G278100	PF03168 - Late embryogenesis abundant protein (LEA_2) (1 of 61)	3.10218	0.0365506	49.3333	150
Sobic.001G446100	similar to Expressed protein	3.10383	7.998e-06	97.6667	305.333
Sobic.006G131900	similar to H0522A01.10 protein	3.11192	5.631e-10	464.667	1453
Sobic.010G030900	similar to Putative HGA1	3.11236	0.034851	25.3333	80.6667
Sobic.001G295100	similar to Os10g0563800 protein	3.11733	0.0110711	12	37
Sobic.007G126300	PTHR23315:SF116 - U-BOX DOMAIN-CONTAINING PROTEIN 18-RELATED (1 of 2)	3.11865	0.0297643	8.66667	26.6667
Sobic.004G153800	expressed protein	3.12251	1.347e-08	269.333	861
Sobic.003G019200	similar to Putative uncharacterized protein	3.12361	8.857e-06	100	313.333
Sobic.004G036600	similar to Putative uncharacterized protein	3.12666	1.749e-12	2031.67	6333.67
Sobic.001G499600	similar to Thioredoxin-like 1, putative, expressed	3.12732	2.016e-09	214	668.667
Sobic.001G184000	similar to Probable potassium transporter 16	3.13166	0.0008999	126.667	380.333
Sobic.010G200700	expressed protein	3.13851	0.0007594	31.3333	98
Sobic.004G247700	similar to Putative uncharacterized protein	3.14273	0.002309	135	411
Sobic.009G036100	similar to Hydrophobic protein LTI6B	3.14516	2.213e-09	327	1018.67
Sobic.004G295100	similar to Probable aquaporin TIP2-1	3.14667	0.002586	37.3333	114.333
Sobic.001G538866	similar to Expressed protein	3.14991	0.0002374	79	243.333
Sobic.008G018600	similar to Harpin-induced protein 1 containing protein, expressed	3.15647	0.0285378	13	40.3333
Sobic.001G125700	similar to Lipoxygenase	3.15774	0.003005	1980.33	6359
Sobic.001G125900	similar to Lipoxygenase	3.16459	0.00163	3832	12197.3
Sobic.003G012800	similar to Pti6-like	3.16572	1.611e-05	50	159
Sobic.003G040300	similar to Putative uncharacterized protein	3.17142	0.010574	12	38.3333
Sobic.009G231200	similar to Os05g0561600 protein	3.17364	1.764e-10	698.333	2189.67
Sobic.002G338500	similar to Monosaccharide transporter 6	3.17672	8.994e-07	498.667	1576.33
Sobic.001G092600	similar to Putative uncharacterized protein	3.17965	0.006696	50.3333	158
Sobic.009G173300	PTHR23315//PTHR23315:SF136 - BETA CATENIN-RELATED ARMADILLO REPEAT-CONTAINING (1 of 1)	3.20144	0.006086	39.3333	122.667
Sobic.008G080900	similar to Expressed protein	3.20537	6.254e-08	280.333	889.333
Sobic.001G469700	similar to Expressed protein	3.20808	2.368e-13	432.333	1381.67
Sobic.007G047400	similar to Os08g0157600 protein	3.21452	7.566e-09	3019	9671
Sobic.005G139700	PTHR11972:SF64 - RESPIRATORY BURST OXIDASE HOMOLOG PROTEIN A-RELATED (1 of 1)	3.21547	6.955e-08	647.333	2062.33
Sobic.002G225400	similar to Abscisic acid 8'-hydroxylase 3	3.2448	9.964e-05	323.667	1056
Sobic.010G230000	similar to Putative uncharacterized protein	3.25163	0.0144915	9	29.6667
Sobic.001G295700	similar to Os10g0562200 protein	3.25737	0.000179	78.3333	255
Sobic.001G080100	similar to Putative uncharacterized protein OSJNBa0002J24.5	3.26092	4.723e-05	89.3333	283.333
Sobic.006G161500	similar to Putative uncharacterized protein	3.27385	8.042e-08	6357.67	21221.7
Sobic.001G341100	similar to Os10g0396300 protein	3.27616	3.356e-09	162.667	534
Sobic.008G149100	similar to B3 DNA binding domain containing protein, expressed	3.27836	0.0005047	156	510
Sobic.009G066800	No Annotation	3.28072	0.00299	17	55
Sobic.010G012001	PTHR34267:SF1 - AT0ZI1 PROTEIN (1 of 1)	3.2889	4.447e-07	52	171
Sobic.007G144600	similar to Putative receptor-like protein kinase	3.29814	0.0001648	24.3333	79.6667
Sobic.003G095400	PTHR20961//PTHR20961:SF28 - GLYCOSYLTRANSFERASE (1 of 1)	3.29995	8.924e-06	53	173.667
Sobic.010G238600	similar to OSJNBa0035M09.5 protein	3.31265	0.0004575	41	134.667
Sobic.006G273800	similar to H0913C04.7 protein	3.31445	8.83e-06	64.3333	211.333
Sobic.009G246400	similar to Putative polyprenyl diphosphate synthase	3.32727	3.679e-11	1006.67	3388
Sobic.007G143100	similar to Putative uncharacterized protein	3.32996	2.029e-09	407.333	1361.33
Sobic.008G047600	similar to Os12g0164600 protein	3.33024	0.0006793	21.3333	69.6667
Sobic.003G050200	similar to Putative uncharacterized protein	3.35462	0.004218	10.6667	35.6667
Sobic.003G380600	similar to Hydrolase-like protein	3.36905	6.496e-08	188	634
Sobic.001G316400	similar to Putative uncharacterized protein	3.37973	1.347e-08	137	454.667
Sobic.001G259900	PF09425 - Divergent CCT motif (CCT_2) (1 of 18)	3.3925	0.010985	21.3333	72.3333
Sobic.002G017750	No Annotation	3.40837	0.001198	29.6667	100.333
Sobic.008G168100	similar to Class III HD-Zip protein 4, putative, expressed	3.4107	5.738e-05	428.667	1538.67
Sobic.009G136700	similar to Putative uncharacterized protein	3.4145	3.921e-05	31	106.667
Sobic.001G074400	similar to Putative uncharacterized protein	3.41736	3.327e-12	335.333	1135.33
Sobic.001G394100	No Annotation	3.42285	0.0117812	18	60.6667
Sobic.001G212000	similar to GRAM domain containing protein, expressed	3.42806	0.0371123	10.6667	35.3333
Sobic.003G313800	similar to Putative uncharacterized protein	3.4355	0.009121	14.6667	49.6667
Sobic.003G141800	similar to Os01g0296200 protein	3.4438	0.0001528	34	118
Sobic.004G220600	PTHR10362//PTHR10362:SF16 - HISTIDINE AMMONIA-LYASE (1 of 4)	3.44463	0.0009739	53.3333	185
Sobic.001G113800	similar to TMK protein precursor	3.44522	1.401e-09	262.333	896.333
Sobic.001G190100	similar to Putative uncharacterized protein	3.451	0.0189229	20	70.3333
Sobic.004G344600	similar to ABC1-like	3.45173	7.931e-12	1734	6016.33
Sobic.003G390700	similar to Glycosyltransferase	3.45482	5.985e-10	141.333	481
Sobic.001G046000	similar to Putative uncharacterized protein	3.45855	0	1358.67	4695.33
Sobic.008G042900	similar to Harpin-induced protein 1 containing protein, expressed	3.463	0.0001952	68	229
Sobic.007G088000	similar to Os08g0243500 protein	3.46667	0	685	2393.67
Sobic.004G249950	No Annotation	3.47797	0.001137	288	1005.33
Sobic.004G249900	No Annotation	3.48243	1.402e-05	184.667	639.667
Sobic.008G034300	PTHR12626//PTHR12626:SF7 - PROGRAMMED CELL DEATH 4 (1 of 1)	3.48291	0.0004335	73.3333	248.667
Sobic.009G204100	similar to Putative uncharacterized protein	3.48514	0.0004691	179.333	619.333
Sobic.002G261200	weakly similar to Putative uncharacterized protein	3.48726	0.007962	30.6667	104
Sobic.003G218500	similar to Lysophospholipase 2-like	3.49152	0.0005955	16	56.6667
Sobic.001G063600	similar to Putative uncharacterized protein	3.50207	9.074e-05	166.333	581
Sobic.004G261200	similar to Putative uncharacterized protein	3.50635	0.001829	145	509.333
Sobic.001G097700	No Annotation	3.51299	0.0006698	16	56
Sobic.002G292100	similar to Os09g0554300 protein	3.51788	7.992e-09	248.667	867.667
Sobic.003G034000	similar to Putative uncharacterized protein	3.51871	0.0001026	228.667	823.667
Sobic.007G201100	similar to Oxysterol-binding protein-like	3.52221	1.266e-06	54	187.333
Sobic.001G203200	similar to Putative uncharacterized protein	3.52294	5.03e-11	860.667	3024.33
Sobic.001G082900	similar to Putative uncharacterized protein	3.53176	1.409e-05	32.6667	115
Sobic.004G245900	weakly similar to Os02g0736700 protein	3.53413	0.0002644	29.3333	102.667
Sobic.002G311601	similar to Os07g0503500 protein	3.53967	0.0002325	18.6667	65.6667
Sobic.001G226600	3.2.1.2 - Beta-amylase / Saccharogen amylase (1 of 10)	3.54565	0.00823	31	108.667
Sobic.002G328400	similar to Putative serine/threonine-specific protein kinase	3.55962	2.268e-06	373.333	1328
Sobic.002G210100	similar to AAA ATPase, central region (50.1 kD)-like protein	3.56123	0.000129	20.3333	72
Sobic.004G295000	similar to OSIGBa0122F23.10 protein	3.5637	1.505e-05	192.667	674
Sobic.001G399300	similar to Protein phosphatase 2C, putative, expressed	3.58208	5.746e-05	77.3333	278
Sobic.010G231900	similar to Putative uncharacterized protein	3.58736	0.0002479	17.3333	61.6667
Sobic.009G249600	similar to Putative uncharacterized protein OSJNBb0008A05.2	3.59328	0.0001186	36.3333	129.667
Sobic.003G347200	expressed protein	3.61054	0.007197	45.3333	168.333
Sobic.002G245700	PTHR11158//PTHR11158:SF28 - MSF1/PX19 RELATED (1 of 1)	3.61247	0.0207326	10.6667	39
Sobic.003G345100	similar to Putative uncharacterized protein	3.61298	0.0353041	8	29.3333
Sobic.002G323900	weakly similar to Putative uncharacterized protein	3.61732	0.0003757	70	249.667
Sobic.006G099700	1.5.1.3 - Dihydrofolate reductase / Tetrahydrofolate dehydrogenase (1 of 2)	3.62337	6.011e-10	396.333	1452
Sobic.001G056500	similar to Indole-3-glycerol phosphate lyase	3.65012	0.0135521	267.667	976.667
Sobic.007G051800	similar to OSJNBb0018A10.7 protein	3.65281	0.005345	1301	4731.67
Sobic.002G119100	PTHR31585:SF12 - FOLATE-BIOPTERIN TRANSPORTER 8, CHLOROPLASTIC-RELATED (1 of 1)	3.68513	0	350.333	1302.67
Sobic.006G257700	similar to B0811B10.6 protein	3.68909	2.68e-06	360	1272.67
Sobic.004G088551	No Annotation	3.69872	0.0102499	20.6667	72.6667
Sobic.004G189400	similar to Putative uncharacterized protein	3.70165	0.0326766	17	61
Sobic.003G158600	similar to Os01g0959200 protein	3.70387	0.010978	17	60
Sobic.006G210300	similar to OSIGBa0152L12.5 protein	3.70718	7.071e-06	175.333	628.667
Sobic.001G447500	PTHR11825//PTHR11825:SF56 - SUBGROUP IIII AMINOTRANSFERASE (1 of 1)	3.70947	5.297e-07	260.667	950.667
Sobic.010G104800	similar to Putative calcium binding protein	3.71073	4.292e-07	1370.33	5077.33
Sobic.010G217532	similar to Putative uncharacterized protein OSJNBa0051O02.32	3.71081	0.0001552	33.3333	123.333
Sobic.006G179500	2.7.10.2//2.7.11.1 - Non-specific protein-tyrosine kinase / Cytoplasmic protein tyrosine kinase // Non-specific serine/threonine protein kinase / Threonine-specific protein kinase (1 of 18)	3.71141	0.0004938	27	97.6667
Sobic.001G095700	similar to Putative helix-loop-helix DNA-binding protein	3.71843	1.373e-05	759.667	2795.67
Sobic.007G175200	similar to Putative uncharacterized protein	3.71887	0.0004676	120.667	441.667
Sobic.003G358150	No Annotation	3.74127	0.0223288	6.33333	23.6667
Sobic.007G204100	Predicted protein	3.74323	0.0163719	219.667	804.333
Sobic.001G481100	similar to Expressed protein	3.74774	1.032e-06	379.333	1409.33
Sobic.009G195800	similar to OsPK4	3.75226	4.08e-08	110	412.667
Sobic.007G116800	similar to Putative polygalacturonase isoenzyme 1 beta subunit homolog	3.76782	0.0298511	6	22.6667
Sobic.006G256000	No Annotation	3.78645	0.00488	8.66667	33
Sobic.004G064400	similar to Putative uncharacterized protein	3.80431	6.039e-05	133	486.667
Sobic.007G146350	No Annotation	3.81382	0.0003811	28.3333	105
Sobic.009G133800	similar to Putative uncharacterized protein	3.85075	0	399	1527.33
Sobic.004G300300	similar to Putative uncharacterized protein	3.87104	0.0001169	138.333	526
Sobic.002G311300	similar to Os07g0502900 protein	3.88305	6.552e-06	45.3333	174.333
Sobic.002G328800	similar to Serine/threonine kinase receptor-like protein	3.8831	1.428e-06	130.333	492.333
Sobic.004G051133	No Annotation	3.88949	0.0171109	4.66667	18.3333
Sobic.005G075900	Predicted protein	3.90809	0.001035	10	38.6667
Sobic.009G251100	PTHR22904//PTHR22904:SF329 - TPR REPEAT CONTAINING PROTEIN (1 of 1)	3.92075	0.0001939	60	237
Sobic.004G169900	similar to Putative photoperiod responsive protein	3.93973	8.692e-05	49.6667	192.667
Sobic.001G344800	PTHR23244//PTHR23244:SF320 - KELCH REPEAT DOMAIN (1 of 8)	3.9422	0.0112924	18.3333	73.6667
Sobic.006G163401	2.7.10.1//2.7.11.1 - Receptor protein-tyrosine kinase / Receptor protein tyrosine kinase // Non-specific serine/threonine protein kinase / Threonine-specific protein kinase (1 of 33)	3.94643	0.002476	15.6667	62.6667
Sobic.001G356800	ZOS9-11 - C2H2 zinc finger protein, expressed	3.96352	0.004835	16	65.3333
Sobic.007G006300	expressed protein	3.96794	0.0249604	3.66667	15
Sobic.010G071000	similar to Znf	3.97086	0.004266	20	78.3333
Sobic.007G050600	similar to Putative mixed beta glucan synthase	3.98177	0.000211	306.667	1230.33
Sobic.009G048900	similar to Putative uncharacterized protein	4.05352	4.081e-06	203.333	820.333
Sobic.004G273200	similar to Putative uncharacterized protein	4.06885	2.65e-09	147	583.333
Sobic.002G050900	similar to Os07g0176500 protein	4.07624	1.826e-10	235.667	940.667
Sobic.010G044700	PTHR12542//PTHR12542:SF40 - EXOCYST COMPLEX PROTEIN EXO70 (1 of 13)	4.08194	0.003702	49.3333	190.333
Sobic.010G104300	similar to Putative uncharacterized protein	4.08248	1.234e-09	120	484.667
Sobic.004G222000	similar to Aquaporin PIP2-3	4.08665	8.516e-14	295	1187.67
Sobic.005G021000	similar to AP2 domain containing protein, expressed	4.12078	7.908e-05	11.6667	48
Sobic.008G071300	similar to Protein phosphatase 2C containing protein, expressed	4.13267	0.0254909	3.33333	14
Sobic.002G371900	weakly similar to CHP-rich zinc finger protein-like	4.14358	1.9e-05	34.6667	141.667
Sobic.002G036100	Predicted protein	4.16013	0.001149	9	37
Sobic.010G259300	similar to Os06g0710700 protein	4.16495	2.76e-05	51	207.333
Sobic.003G079300	similar to Putative uncharacterized protein P0443D08.40	4.18148	0.0116927	4.66667	19.6667
Sobic.005G031100	similar to Expressed protein	4.19841	5.317e-05	24.6667	102
Sobic.004G065900	similar to DNA-binding protein	4.19964	4.007e-07	422.333	1728
Sobic.005G098200	similar to Protein kinase domain containing protein, expressed	4.22247	0.005843	9.33333	39.6667
Sobic.003G064200	PTHR12802//PTHR12802:SF50 - SWI/SNF COMPLEX-RELATED (1 of 1)	4.23302	7.284e-05	48.3333	198.333
Sobic.003G293500	similar to Heat shock protein 101	4.25754	0.0246177	84.3333	368
Sobic.003G350700	similar to Heat shock 70 kDa protein	4.26128	0	1755	7402
Sobic.001G341600	similar to Serine/threonine-protein kinase NAK, putative, expressed	4.2618	0.0129659	15.6667	63
Sobic.003G043600	similar to 3'-N-debenzoyltaxol N-benzoyltransferase-like	4.26435	0.001352	47	204
Sobic.004G032400	similar to Putative uncharacterized protein	4.27699	1.761e-07	79	337
Sobic.001G420100	similar to Heat shock cognate 70 kDa protein	4.29602	2.425e-05	8188.33	34479.3
Sobic.009G231400	similar to Putative uncharacterized protein	4.30857	9.364e-07	997	4307.67
Sobic.001G264700	similar to Peptidyl-prolyl cis-trans isomerase	4.3172	3.275e-07	27	116.333
Sobic.006G032200	similar to H0211F06-OSIGBa0153M17.4 protein	4.3492	0	592.333	2558.33
Sobic.003G432700	similar to Protein kinase-like	4.36139	7.789e-06	16	71
Sobic.009G246200	similar to Putative uncharacterized protein	4.3958	4.461e-05	33.6667	148.333
Sobic.002G140300	similar to Os09g0572700 protein	4.40154	4.998e-06	37.3333	161.667
Sobic.004G115900	similar to Putative uncharacterized protein	4.42903	6.697e-09	42.6667	189.667
Sobic.009G148100	PTHR10641//PTHR10641:SF617 - MYB-LIKE DNA-BINDING PROTEIN MYB (1 of 2)	4.44756	0.0003399	17	74.6667
Sobic.007G153001	PTHR30540//PTHR30540:SF33 - OSMOTIC STRESS POTASSIUM TRANSPORTER (1 of 1)	4.4539	0.033529	3	14
Sobic.004G244100	similar to Putative Avr9/Cf-9 rapidly elicited protein 231	4.46014	1.257e-05	51.3333	227
Sobic.001G363700	similar to Putative uncharacterized protein	4.46946	0.0002979	14.3333	64.3333
Sobic.006G020200	weakly similar to B1168G10.9 protein	4.47229	8.719e-06	178.667	777
Sobic.002G360301	No Annotation	4.49478	0.007018	11.6667	53
Sobic.004G341800	similar to Putative uncharacterized protein OSJNBa0053L11.37	4.53213	2.068e-07	329.333	1467.67
Sobic.001G454200	No Annotation	4.54514	0.0155287	6	27
Sobic.004G236600	similar to Kelch repeat-containing F-box-like	4.54746	8.613e-09	224.667	1006.33
Sobic.009G192600	PTHR11999//PTHR11999:SF104 - GROUP II PYRIDOXAL-5-PHOSPHATE DECARBOXYLASE (1 of 1)	4.57044	0.0002979	48	212
Sobic.004G259432	arabinogalactan peptide 23 precursor, putative, expressed	4.61401	0.0005921	12.6667	57
Sobic.010G023300	similar to Putative uncharacterized protein 131L1.10b	4.62814	1.397e-07	113.333	516.333
Sobic.006G184700	similar to OSIGBa0127A14.7 protein	4.65705	5.667e-07	60	282.333
Sobic.006G095600	similar to Lipoxygenase	4.66084	1.782e-06	319.333	1482.33
Sobic.010G076600	similar to Putative uncharacterized protein	4.66115	0.0002263	85	394.667
Sobic.002G381700	KOG0266//KOG4532 - WD40 repeat-containing protein // WD40-like repeat containing protein (1 of 1)	4.66376	1.682e-12	80	375.667
Sobic.003G265150	No Annotation	4.67594	0.003882	3.66667	17.6667
Sobic.003G252300	PTHR31964:SF6 - ADENINE NUCLEOTIDE ALPHA HYDROLASES-LIKE SUPERFAMILY PROTEIN (1 of 2)	4.68878	0	491.333	2291
Sobic.004G236550	No Annotation	4.70899	0.0003698	8	37.3333
Sobic.002G188700	similar to Os09g0378700 protein	4.71077	9.964e-05	10.6667	50
Sobic.002G094600	similar to Cellulose synthase-8	4.76369	0.001328	74	355
Sobic.003G049700	similar to Putative uncharacterized protein	4.76524	0.00101	77.6667	363.333
Sobic.001G482700	weakly similar to Putative uncharacterized protein	4.78755	1.071e-07	248	1165.33
Sobic.003G364200	similar to Putative uncharacterized protein	4.80218	0.0428068	2	10
Sobic.001G489500	similar to Putative uncharacterized protein	4.82591	0.0004938	35.3333	167
Sobic.007G074000	similar to Os08g0205800 protein	4.83433	2.58e-07	66	311.333
Sobic.009G044400	similar to Acc oxidase	4.84006	2.098e-06	144.333	665
Sobic.007G122800	Predicted protein	4.85294	0.0004624	8	38.6667
Sobic.004G112300	No Annotation	4.87285	0.005848	29	132.333
Sobic.004G229300	similar to Os02g0756800 protein	4.90396	6.697e-09	151.667	741.667
Sobic.007G035700	similar to Putative uncharacterized protein	4.90547	1.768e-09	226.333	1116.33
Sobic.001G426000	similar to 17.4 kDa class I heat shock protein 3	4.91816	3.107e-11	1959.67	9616.67
Sobic.007G025800	similar to Histidine amino acid transporter	4.9203	1.764e-11	235.333	1137.33
Sobic.001G157900	similar to Patatin-like phospholipase domain containing protein	4.94366	0.00597	5	24.3333
Sobic.001G509300	similar to Expressed protein	4.98829	3.764e-09	52.6667	263
Sobic.009G163900	similar to Heat shock cognate 70 kDa protein	4.99691	3.992e-06	1383	6798
Sobic.010G083600	similar to Os06g0215100 protein	5.07687	0.0001468	31.3333	153.333
Sobic.001G153200	PF10358 - N-terminal C2 in EEIG1 and EHBP1 proteins (NT-C2) (1 of 9)	5.08863	2.992e-07	502	2532
Sobic.006G005600	similar to Heat shock protein 82	5.09609	2.983e-05	1028.67	5315
Sobic.006G053000	PTHR22814//PTHR22814:SF142 - COPPER TRANSPORT PROTEIN ATOX1-RELATED (1 of 2)	5.10686	0.008167	56.6667	284
Sobic.010G209100	similar to Os06g0649000 protein	5.14556	0.001999	27.3333	135.667
Sobic.003G188200	similar to Putative uncharacterized protein	5.18297	0.0178237	2.66667	14.3333
Sobic.008G066200	similar to Phage head-tail adaptor family protein, expressed	5.22976	0.00473	3	16.3333
Sobic.008G180800	similar to Phytoene synthase 2	5.2339	3.42e-06	15.6667	82.6667
Sobic.006G184800	similar to OSIGBa0147H17.1 protein	5.24155	0.0006605	26.6667	141.333
Sobic.002G020200	weakly similar to Putative uncharacterized protein OSJNBa0057M23.132	5.24708	0.0208072	2.66667	14.3333
Sobic.006G170100	PF00847 - AP2 domain (AP2) (1 of 171)	5.25661	0.0267899	1.66667	9.33333
Sobic.004G338200	similar to Putative wall-associated kinase	5.26057	0.0003608	12.6667	64.6667
Sobic.010G163000	similar to Os06g0549900 protein	5.27828	3.879e-05	453.333	2229.33
Sobic.003G313100	Predicted protein	5.29201	0.0443198	3	16.6667
Sobic.009G190700	similar to Putative uncharacterized protein	5.29662	0	302	1626.33
Sobic.004G228900	similar to Low molecular weight heat shock protein precursor	5.3208	1.937e-08	972	5074
Sobic.001G397700	similar to TPR Domain containing protein, expressed	5.33312	0.0001114	9.66667	50.6667
Sobic.008G059000	similar to Amino acid transporter, putative, expressed	5.37691	3.301e-11	83.6667	445.333
Sobic.002G387400	similar to Putative uncharacterized protein P0455H11.102	5.39672	8.348e-07	47.6667	258.333
Sobic.010G246400	similar to Putative uncharacterized protein	5.40653	0.0007631	83.6667	461.333
Sobic.010G227900	PTHR23284//PTHR23284:SF3 - PROLACTIN REGULATORY ELEMENT BINDING PROTEIN (1 of 2)	5.46677	0.0003454	6	33.3333
Sobic.005G087800	weakly similar to Avr9/Cf-9 rapidly elicited protein 284	5.49967	0.007986	2.66667	15
Sobic.001G181100	PF03514 - GRAS domain family (GRAS) (1 of 81)	5.53357	5.125e-09	44.6667	250.667
Sobic.001G059400	2.3.1.57 - Diamine N-acetyltransferase / Spermidine N(1)-acetyltransferase (1 of 3)	5.56932	5.667e-07	71.6667	386.667
Sobic.009G251700	similar to Putative uncharacterized protein OJ1115_D04.1	5.58053	0.0002864	5	29
Sobic.009G250100	similar to Putative uncharacterized protein OJ1007_H05.1	5.63295	0.0001134	116.333	667.667
Sobic.004G257350	No Annotation	5.66124	5.011e-05	9.33333	53.6667
Sobic.004G245850	No Annotation	5.69084	0.00376	4	23
Sobic.001G104900	similar to Putative uncharacterized protein	5.70003	0	1876.67	10901.7
Sobic.004G281400	similar to Putative uncharacterized protein	5.7025	0.003571	4.66667	27
Sobic.010G134700	similar to FK506-binding protein	5.74756	2.543e-08	66.3333	376
Sobic.001G050800	similar to Galactosyltransferase family protein, putative, expressed	5.75048	4.303e-05	7	40.3333
Sobic.004G181300	PTHR14155//PTHR14155:SF147 - RING FINGER DOMAIN-CONTAINING (1 of 12)	5.75291	0.0006439	11	61
Sobic.003G369100	PF00847 - AP2 domain (AP2) (1 of 171)	5.79049	0.0207956	1.66667	10.3333
Sobic.010G164400	similar to Os06g0553100 protein	5.81059	1.926e-06	18.6667	105.667
Sobic.010G062300	similar to Pentatricopeptide (PPR) repeat-containing protein-like	5.81582	0.0145865	1.66667	10.3333
Sobic.010G036800	similar to Putative uncharacterized protein P0036F10.25	5.8225	5.583e-14	53.3333	309
Sobic.001G321800	similar to Membrane protein, putative, expressed	5.84896	0.0002954	50.3333	297
Sobic.001G482600	PF09425 - Divergent CCT motif (CCT_2) (1 of 18)	5.9196	4.301e-07	234	1349
Sobic.006G205600	similar to Xyloglucan endotransglycosylase	5.96342	0.0009763	51.3333	314.333
Sobic.006G087900	similar to OJ000114_01.11 protein	5.96974	3.621e-06	9.33333	55
Sobic.007G074200	PTHR31568:SF17 - EXPRESSED PROTEIN (1 of 3)	5.98936	2.093e-05	35.3333	200.667
Sobic.004G181400	PTHR14155//PTHR14155:SF147 - RING FINGER DOMAIN-CONTAINING (1 of 12)	6.00046	2.177e-05	7.33333	44.6667
Sobic.008G146100	similar to Os01g0744300 protein	6.02905	0.0444475	1.33333	8.66667
Sobic.001G259700	PF09425 - Divergent CCT motif (CCT_2) (1 of 18)	6.07324	1.303e-07	140.667	833
Sobic.010G209200	similar to Os06g0649000 protein	6.08223	1.263e-05	16.6667	101.333
Sobic.006G184400	similar to OSIGBa0127A14.5 protein	6.11999	6.697e-09	98	588.667
Sobic.001G470000	similar to Satase isoform II	6.14902	0.007015	9.33333	55.6667
Sobic.001G399900	similar to Roothairless 3	6.22219	0.0002458	12.3333	76.3333
Sobic.007G158200	similar to Short-chain dehydrogenase/reductase family protein-like	6.23332	0.001929	4.33333	26.6667
Sobic.002G085300	similar to Putative uncharacterized protein	6.28704	0.0129146	3	19
Sobic.003G018150	No Annotation	6.29633	0.0154603	1.66667	11.3333
Sobic.001G239500	PTHR12526//PTHR12526:SF409 - GLYCOSYLTRANSFERASE (1 of 1)	6.31178	1.324e-22	69	439
Sobic.009G077500	PTHR10209//PTHR10209:SF106 - OXIDOREDUCTASE, 2OG-FE II OXYGENASE FAMILY PROTEIN (1 of 2)	6.39927	1.56e-05	15.3333	100.667
Sobic.001G143100	PTHR12802//PTHR12802:SF55 - SWI/SNF COMPLEX-RELATED (1 of 1)	6.4239	0.004499	3.66667	23.6667
Sobic.010G131950	No Annotation	6.5204	2.649e-10	35	225.333
Sobic.003G339100	PTHR33057:SF11 - GB (1 of 2)	6.58603	0.001484	5	33.3333
Sobic.002G371800	similar to Putative uncharacterized protein OSJNBb0024A20.5	6.63223	0.008998	1.66667	11.6667
Sobic.009G092300	similar to Os05g0252100 protein	6.65143	0.001322	3.33333	22
Sobic.002G417201	expressed protein	6.66201	2.592e-05	30	191
Sobic.004G097300	similar to Putative uncharacterized protein	6.68175	0.0109765	1.33333	9.66667
Sobic.003G207900	PTHR22950//PTHR22950:SF297 - AMINO ACID TRANSPORTER (1 of 2)	6.69675	3.542e-10	238.667	1531.33
Sobic.010G080400	similar to Putative DRE binding factor 2	6.71674	0.0132748	2	14
Sobic.002G229700	similar to Ternary complex factor MIP1-like protein	6.75207	0.0005602	8	56
Sobic.009G217600	PTHR24361//PTHR24361:SF400 - MITOGEN-ACTIVATED KINASE KINASE KINASE (1 of 1)	6.78167	0.001741	9.33333	60
Sobic.010G092900	similar to Putative uncharacterized protein	6.82305	0	446	3047
Sobic.001G035000	similar to Putative uncharacterized protein	6.84297	0.0153999	3.33333	22
Sobic.010G251700	similar to Probable cation transporter HKT3	6.87869	2.361e-08	11	76.3333
Sobic.005G044900	similar to Pentatricopeptide, putative, expressed	6.90713	5.871e-05	5.33333	37.3333
Sobic.010G178500	similar to Putative uncharacterized protein	6.95749	0.0001011	83.6667	565.667
Sobic.010G234000	similar to EF-hand Ca2+-binding protein CCD1	6.9793	6.754e-07	74	495.333
Sobic.003G024400	similar to Putative uncharacterized protein	7.0039	1.67e-15	192.667	1336.33
Sobic.003G093000	similar to Putative uncharacterized protein	7.1186	1.598e-07	7.33333	52.3333
Sobic.007G003900	similar to Putative uncharacterized protein	7.1575	0.0022	4.66667	34.6667
Sobic.005G176100	5.3.1.8 - Mannose-6-phosphate isomerase / Phosphomannose isomerase (1 of 3)	7.31862	4.048e-08	13.3333	97.6667
Sobic.006G146500	similar to Putative uncharacterized protein	7.38297	3.047e-06	132	936.667
Sobic.003G393400	PTHR12542//PTHR12542:SF25 - EXOCYST COMPLEX PROTEIN EXO70 (1 of 2)	7.43352	4.387e-06	28.3333	206.667
Sobic.002G021300	Predicted protein	7.44937	1.284e-09	13.3333	101
Sobic.003G149100	similar to Os01g0314800 protein	7.47255	9.448e-16	56	419.333
Sobic.002G341900	Predicted protein	7.59581	0.0327737	2	15
Sobic.001G390700	weakly similar to VQ motif family protein, expressed	7.63967	2.89e-05	13.3333	98.3333
Sobic.004G280900	similar to Putative uncharacterized protein OJ1123_G04.7	7.65662	2.617e-06	32.6667	243.667
Sobic.003G385000	PTHR23257:SF378 - INTEGRIN-LINKED PROTEIN KINASE FAMILY PROTEIN-RELATED (1 of 2)	7.71819	6.851e-09	124.667	984.667
Sobic.007G143200	similar to Putative uncharacterized protein	7.72884	3.373e-06	15.3333	121
Sobic.002G302400	similar to Os06g0241000 protein	7.76049	0.001963	3.33333	26.6667
Sobic.001G226800	PTHR10579//PTHR10579:SF65 - CALCIUM-ACTIVATED CHLORIDE CHANNEL REGULATOR (1 of 1)	7.8444	0.0156317	1.33333	11
Sobic.003G354900	PTHR22870:SF204 - REGULATOR OF CHROMOSOME CONDENSATION REPEAT-CONTAINING PROTEIN (1 of 1)	7.88247	5.493e-15	255.667	2004
Sobic.001G146400	similar to Putative auxin-induced protein family	7.90622	0.005522	8.66667	65.3333
Sobic.008G147800	similar to Helix-loop-helix DNA-binding domain containing protein	7.91977	0.02565	1	9
Sobic.003G268900	similar to Os01g0699500 protein	7.95571	5.471e-06	34	257.333
Sobic.007G196800	similar to UDP-glucuronic acid 4-epimerase isoform 3	7.97312	0.009226	3	24.6667
Sobic.005G176300	PTHR23155//PTHR23155:SF601 - LEUCINE-RICH REPEAT-CONTAINING PROTEIN (1 of 3)	8.01114	1.782e-06	8	64.6667
Sobic.005G122500	similar to Putative uncharacterized protein	8.04878	0.001378	396	3202
Sobic.002G338800	similar to Chromosome chr19 scaffold_4, whole genome shotgun sequence	8.10927	4.857e-05	5	42.6667
Sobic.008G010400	PTHR31388:SF24 - PEROXIDASE 52 (1 of 4)	8.13987	0.0007469	1.66667	14.3333
Sobic.003G353800	similar to Os01g0845100 protein	8.20622	4.447e-07	16.3333	132.667
Sobic.003G105600	similar to NAM-related protein 1	8.21133	0.006153	1.33333	12
Sobic.001G476400	No Annotation	8.21718	1.873e-07	24.3333	198.333
Sobic.002G164600	similar to Os09g0307300 protein	8.44644	0.005392	2	17.3333
Sobic.004G064500	similar to Putative uncharacterized protein	8.75464	0.0001902	49.3333	394
Sobic.010G016500	similar to SbCBF5	8.83481	1.689e-06	5.33333	47.6667
Sobic.001G261480	3.5.4.5 - Cytidine deaminase / Cytosine nucleoside deaminase (1 of 3)	8.97275	0.038725	4	37.6667
Sobic.007G057500	No Annotation	9.05181	0.0002599	3	27.3333
Sobic.009G217500	PTHR24361//PTHR24361:SF420 - MITOGEN-ACTIVATED KINASE KINASE KINASE (1 of 1)	9.31437	3.113e-05	46.6667	409
Sobic.004G004800	similar to Invertase	9.40107	6.563e-20	98.6667	908
Sobic.004G051166	No Annotation	9.42986	3.523e-05	3.66667	34.6667
Sobic.006G194600	similar to OSJNBa0013K16.18 protein	9.48448	0.0125429	0.666667	7.33333
Sobic.005G231600	similar to Ribulose bisphosphate carboxylase/oxygenase activase, chloroplast precursor	9.6562	1.405e-21	50.3333	485.667
Sobic.002G393600	PTHR22835//PTHR22835:SF235 - ZINC FINGER FYVE DOMAIN CONTAINING PROTEIN (1 of 2)	9.81714	0.0001264	2.66667	27
Sobic.004G287700	similar to Putative uncharacterized protein	9.86099	0.0143289	0.666667	7.66667
Sobic.005G101900	similar to Herbicide safener binding protein	9.97811	0.01214	3.66667	34.3333
Sobic.002G274500	PTHR31604:SF3 - PROTEIN SHI RELATED SEQUENCE 1-RELATED (1 of 2)	10.3291	0.004523	1.33333	15
Sobic.001G532200	similar to Membrane protein, putative, expressed	10.4769	4.636e-09	8	83.6667
Sobic.001G441100	similar to U-box domain containing protein, expressed	10.6538	0.0006394	3	32.3333
Sobic.002G269032	PF00847 - AP2 domain (AP2) (1 of 171)	10.8222	0.0001309	2.66667	29.6667
Sobic.001G398500	similar to Long cell-linked locus protein	11.2243	1.255e-09	7	79
Sobic.004G229200	similar to Putative uncharacterized protein	11.6401	4.195e-11	38.6667	457
Sobic.009G154300	similar to Putative uncharacterized protein	11.7392	0.002834	1.33333	16.3333
Sobic.004G171300	weakly similar to OSIGBa0093L02.1 protein	11.7842	0.0009472	1.33333	17
Sobic.002G335100	Predicted protein	11.8058	0.002468	1.66667	20.3333
Sobic.009G230800	similar to Putative GA2-oxidase	11.9256	0.001637	0.666667	9.33333
Sobic.001G284425	No Annotation	11.9442	0.005069	0.666667	9.33333
Sobic.001G488900	similar to Putative DNA-binding protein	11.9691	0.0137797	0.666667	9.33333
Sobic.001G279300	PF05678 - VQ motif (VQ) (1 of 39)	12.3928	8.744e-06	10.6667	129
Sobic.003G061850	No Annotation	12.5671	0.020564	0.333333	5.66667
Sobic.007G143400	similar to Putative senescence-associated protein	14.0347	2.17e-05	5.33333	75
Sobic.003G072000	PF00069//PF08263//PF13855 - Protein kinase domain (Pkinase) // Leucine rich repeat N-terminal domain (LRRNT_2) // Leucine rich repeat (LRR_8) (1 of 47)	14.0779	0.0322495	5.33333	72.6667
Sobic.002G037400	similar to Os07g0154100 protein	15.2028	0.00078	0.666667	11.6667
Sobic.002G206900	PF00630 - Filamin/ABP280 repeat (Filamin) (1 of 2)	15.3912	0.027857	1.33333	21
Sobic.009G081400	similar to Putative uncharacterized protein	15.5367	0.00606	0.666667	12
Sobic.002G269100	similar to DREB-like protein	16.8799	0.0005625	1	19
Sobic.001G100501	weakly similar to Expressed protein	17.1239	3.324e-06	12	194.333
Sobic.003G339200	similar to Putative uncharacterized protein	17.2629	8.813e-17	62	1091
Sobic.006G216500	weakly similar to H0818E11.7 protein	18.4896	0.0005759	1	20.3333
Sobic.004G283201	PF00847 - AP2 domain (AP2) (1 of 171)	18.9558	4.36e-09	13.3333	257.667
Sobic.001G020200	PTHR10593//PTHR10593:SF27 - SERINE/THREONINE-PROTEIN KINASE RIO (1 of 5)	19.213	0.017423	0.333333	8.66667
Sobic.004G305000	similar to RING/C3HC4/PHD zinc finger-like protein	19.8251	4.424e-12	23.3333	460
Sobic.002G015332	No Annotation	20.8374	0.0007646	0.333333	9.33333
Sobic.006G069200	similar to OSIGBa0134P10.1 protein	21.011	6.54e-07	21	448.667
Sobic.001G146500	PF02519 - Auxin responsive protein (Auxin_inducible) (1 of 76)	21.4798	8.066e-06	6.66667	139.667
Sobic.007G122500	Predicted protein	22.313	3.198e-10	12.6667	273.667
Sobic.002G418900	weakly similar to Putative uncharacterized protein	24.8537	6.403e-08	30.6667	742
Sobic.007G057700	Predicted protein	24.877	4.72e-06	1	27.3333
Sobic.001G100600	similar to Expressed protein	25.8627	1.651e-05	0.666667	20
Sobic.009G151100	similar to Putative uncharacterized protein OSJNBb0088F07.12	29.1881	0.0143202	1.66667	51
Sobic.005G142101	weakly similar to Expressed protein	32.9459	0.0322674	0	4
Sobic.007G156700	similar to Putative uncharacterized protein	36.0429	1.682e-12	1.66667	64
Sobic.004G147900	similar to Putative uncharacterized protein	36.6255	0.0009763	0.333333	16.3333
Sobic.003G082000	similar to Heat shock protein 17.2	38.2914	0.0154609	0	4.66667
Sobic.004G228850	expressed protein	40.4384	0.0174933	0	5
Sobic.003G428700	PF14009 - Domain of unknown function (DUF4228) (DUF4228) (1 of 36)	41.1578	3.253e-11	2.33333	100
Sobic.001G128000	similar to Putative uncharacterized protein	55.273	0.0247008	0	6.66667
Sobic.001G267600	PF00314 - Thaumatin family (Thaumatin) (1 of 46)	56.1482	3.621e-06	0.333333	25
Sobic.009G059100	similar to Germin-like protein	78.2953	0.0131496	1	86.3333
Sobic.006G238000	similar to OSJNBa0033G05.15 protein	146.13	0.003079	0.666667	108.333
Sobic.001G478100	PTHR13683:SF259 - ASPARTYL PROTEASE-LIKE PROTEIN (1 of 1)	159.036	0.0107491	0	18.6667
Sobic.002G225700	similar to Ethylene-binding protein-like	172.502	1.154e-05	0	21
Sobic.010G071300	similar to Putative pectin methylesterase	177.175	0.0359738	0	20.6667
Sobic.007G043100	PTHR11764//PTHR11764:SF14 - LANOSTEROL SYNTHASE (1 of 7)	182.955	0.008721	0.333333	87.6667
Sobic.006G172700	similar to ZmGR1b protein	195.448	0.0104684	1	216.333
Sobic.001G379300	similar to Peroxidase 2 precursor	226.504	0.009807	0.333333	98.3333
Sobic.008G084200	similar to Putative uncharacterized protein	325.237	0.0139809	0	38
aGene description is based on sorghum genome annotation data (Phytozome 12, Sbicolor_454 v3.1.1).
bPositive value indicates up-regulation and negative value indicates down-regulation of genes in response to sugarcane aphid herbivory compared to the control.
cSpecific gene category in response to sugarcane herbivory.
